# Supplementary material for: Regulators of rDNA array morphology in fission yeast
Source: PLoS Genet. 2024 Jul 5;20(7):e1011331. doi: 10.1371/journal.pgen.1011331 (PMC11253961; doi:10.1371/journal.pgen.1011331)
Supplement: S1 Table — (CSV) [file pgen.1011331.s017.csv]

Number	gene_id	median_GFP_intensity	iqr_GFP_intensity	median_rdna_volume	iqr_rdna_volume	median_nucleolar_volume	iqr_nucleolar_volume	cell_number	GFP_intensity_hits	rdna_volume_hits	nucleolar_volume_hits	gene	chromosome	product	imaging_plate
1	SPAC1002.01	0.937736867	0.179294413	0.388888889	0.143589744	0.590163934	0.227272727	597	no_change	no_change	no_change	mrx11	chromosome_1	mitochondrial expression network (MIOREX) component Mrx11	2021-08-06-p1-hits-counts-avg-newlow.csv
2	SPAC1002.03c	0.932467669	0.161564247	0.381818182	0.136757023	0.574074074	0.242676928	1175	no_change	no_change	no_change	gls2	chromosome_1	glucosidase II alpha subunit Gls2	2021-08-06-p1-hits-counts-avg-newlow.csv
3	SPAC1002.05c	0.922843551	0.179987614	0.377842377	0.1454915	0.60951381	0.261573322	1176	no_change	no_change	no_change	jmj2	chromosome_1	histone demethylase Jmj2	2021-08-06-p1-hits-counts-avg-newlow.csv
4	SPAC1002.06c	0.91927651	0.174713599	0.38	0.146390533	0.628930818	0.255967826	2529	no_change	no_change	no_change	bqt2	chromosome_1	bouquet formation protein Bqt2	2021-08-06-p1-hits-counts-avg-newlow.csv
5	SPAC1002.07c	0.923611501	0.18469799	0.393617021	0.150261284	0.642857143	0.253810842	1447	no_change	no_change	no_change		chromosome_1	spermidine/spermine N1-acetyltransferase (predicted)	2021-08-06-p1-hits-counts-avg-newlow.csv
6	SPAC1002.12c	0.92768798	0.174480521	0.3828125	0.158725735	0.643133998	0.227293292	1974	no_change	no_change	no_change		chromosome_1	succinate-semialdehyde dehydrogenase [NAD(P)+] (predicted)	2021-08-06-p1-hits-counts-avg-newlow.csv
7	SPAC1002.17c	0.929340712	0.167847288	0.381769306	0.143868358	0.622248112	0.259417265	3160	no_change	no_change	no_change	urg2	chromosome_1	uracil phosphoribosyltransferase (predicted)	2021-08-06-p1-hits-counts-avg-newlow.csv
8	SPAC1002.18	0.887303925	0.194339654	0.37049987	0.149509637	0.64656312	0.240371911	708	no_change	no_change	no_change	urg3	chromosome_1	DUF1688 family fungal conserved protein, implicated in uracil or riboflavin metabolism	2021-08-06-p1-hits-counts-avg-newlow.csv
9	SPAC1002.19	0.913370833	0.189929164	0.365871535	0.135700839	0.606417296	0.216027872	1952	no_change	no_change	no_change	urg1	chromosome_1	GTP cyclohydrolase II Urg1 (predicted)	2021-08-06-p1-hits-counts-avg-newlow.csv
10	SPAC1006.04c	0.949760217	0.169126748	0.387283237	0.143219166	0.577981651	0.234879032	787	no_change	no_change	no_change	mcp3	chromosome_1	Schizosaccharomyces specific protein Mcp3	2021-08-06-p1-hits-counts-avg-newlow.csv
11	SPAC1006.06	0.921206573	0.18397001	0.373060396	0.138758421	0.583892617	0.18570775	694	no_change	no_change	no_change	rgf2	chromosome_1	RhoGEF Rgf2	2021-08-06-p1-hits-counts-avg-newlow.csv
12	SPAC1039.01	0.882332052	0.183702374	0.357142857	0.124279429	0.58677686	0.248756808	2935	no_change	no_change	no_change		chromosome_1	amino acid transmembrane transporter (predicted)	2021-08-06-p1-hits-counts-avg-newlow.csv
13	SPAC1039.02	0.873753913	0.199446162	0.355263158	0.145749279	0.604888491	0.253957175	2938	no_change	no_change	no_change		chromosome_1	extracellular 5'-nucleotidase, human NT5E family (predicted)	2021-08-06-p1-hits-counts-avg-newlow.csv
14	SPAC1039.03	0.919103267	0.18287798	0.374088644	0.139759056	0.625	0.263797059	2398	no_change	no_change	no_change		chromosome_1	esterase/lipase, implicated in cellular detoxification (predicted)	2021-08-06-p1-hits-counts-avg-newlow.csv
15	SPAC1039.05c	0.892751065	0.18632409	0.37037037	0.132734912	0.612903226	0.252454418	3521	no_change	no_change	no_change	klf1	chromosome_1	DNA-binding transcription factor, zf-fungal binuclear cluster type Klf1	2021-08-06-p1-hits-counts-avg-newlow.csv
16	SPAC1039.08	0.873373442	0.179006916	0.340909091	0.180294282	0.719178082	0.386150614	1101	no_change	no_change	high		chromosome_1	serine acetyltransferase (predicted)	2021-08-06-p1-hits-counts-avg-newlow.csv
17	SPAC1039.09	0.950479436	0.148876972	0.421768707	0.136363636	0.647887324	0.308577594	1725	no_change	high	no_change	isp5	chromosome_1	amino acid transmembrane transporter Isp5	2021-08-06-p1-hits-counts-avg-newlow.csv
18	SPAC1039.10	0.912597277	0.176073627	0.372093023	0.147122599	0.628865979	0.228718363	2443	no_change	no_change	no_change	mmf2	chromosome_1	mitochondrial matrix protein, YjgF family protein Mmf2, reactive intermediate imine deaminase A homolog (predicted)	2021-08-06-p1-hits-counts-avg-newlow.csv
19	SPAC105.02c	0.876073326	0.18024055	0.358538578	0.128083724	0.598425197	0.242063492	2552	no_change	no_change	no_change		chromosome_1	ankyrin repeat protein, protein phosphatase regulatory subunit, human PPP1R16A ortholog	2021-08-06-p1-hits-counts-avg-newlow.csv
20	SPAC1071.08	0.937681896	0.157671339	0.404958678	0.122788698	0.588235294	0.256269778	3800	no_change	no_change	no_change	rpp203	chromosome_1	60S acidic ribosomal protein A2	2021-08-06-p1-hits-counts-avg-newlow.csv
21	SPAC1071.09c	0.885172867	0.202946753	0.334234234	0.17341629	0.606155303	0.266675461	2122	no_change	no_change	no_change		chromosome_1	nucleolar DNAJ domain protein, DNAJC9 family, implicated in mRNA splicing (predicted)	2021-08-06-p1-hits-counts-avg-newlow.csv
22	SPAC1071.11	0.976202787	0.120979742	0.394338118	0.223000762	0.622064777	0.378665149	130	high	no_change	no_change		chromosome_1	NADH-dependent flavin oxidoreductase (predicted), possibly riboflavin reductase	2021-08-06-p1-hits-counts-avg-newlow.csv
23	SPAC1071.12c	0.92827812	0.168485536	0.389915254	0.145642026	0.628318584	0.22483376	2508	no_change	no_change	no_change	stp1	chromosome_1	protein tyrosine phosphatase Stp1, unknown biological role	2021-08-06-p1-hits-counts-avg-newlow.csv
24	SPAC1093.02	0.8780674	0.177379931	0.349863388	0.14702873	0.642239129	0.33628644	3692	no_change	no_change	no_change	pdx3	chromosome_1	pyridoxamine 5'-phosphate oxidase Pdx3 (predicted)	2021-08-06-p1-hits-counts-avg-newlow.csv
25	SPAC1093.03	0.878145439	0.177204726	0.348837209	0.144920584	0.636363636	0.273002837	2995	no_change	no_change	no_change	fig4	chromosome_1	inositol polyphosphate phosphatase Fig4 (predicted)	2021-08-06-p1-hits-counts-avg-newlow.csv
26	SPAC1093.06c	0.846243306	0.191161211	0.32552939	0.151515152	0.627555277	0.195727648	1968	no_change	no_change	no_change	dhc1	chromosome_1	dynein heavy chain, minus-end directed microtubule motor Dhc1	2021-08-06-p1-hits-counts-avg-newlow.csv
27	SPAC10F6.04	0.877057943	0.187789585	0.357142857	0.145837696	0.608695652	0.311520655	2515	no_change	no_change	no_change	ats1	chromosome_1	RCC domain protein Ats1 (predicted)	2021-08-06-p1-hits-counts-avg-newlow.csv
28	SPAC10F6.05c	0.889458344	0.174309871	0.357575758	0.141341669	0.659793814	0.306104717	3307	no_change	no_change	no_change	ubc6	chromosome_1	ubiquitin conjugating enzyme E2 Ubc6 (predicted)	2021-08-06-p1-hits-counts-avg-newlow.csv
29	SPAC10F6.08c	0.960236822	0.129607008	0.41	0.146209319	0.631578947	0.36303056	2095	high	no_change	no_change	nht1	chromosome_1	Ino80 complex HMG box subunit Nht1	2021-08-06-p1-hits-counts-avg-newlow.csv
30	SPAC10F6.11c	0.93773341	0.170441632	0.384180791	0.134859349	0.592857143	0.230916152	2693	no_change	no_change	no_change	atg17	chromosome_1	autophagy associated protein kinase activator Atg17	2021-08-06-p1-hits-counts-avg-newlow.csv
31	SPAC10F6.12c	0.900833358	0.174333714	0.356643357	0.137947183	0.604166667	0.264547755	3243	no_change	no_change	no_change	mam4	chromosome_1	protein-S isoprenylcysteine O-methyltransferase Mam4	2021-08-06-p1-hits-counts-avg-newlow.csv
32	SPAC10F6.13c	0.820616787	0.112639362	0.203301127	0.10712035	0.634380863	0.165279148	286	low	low	no_change	caa1	chromosome_1	cytoplasmic aspartate aminotransferase Caa1 (predicted)	2021-08-06-p1-hits-counts-avg-newlow.csv
33	SPAC10F6.15	0.883276493	0.186210695	0.360759494	0.137594495	0.603448276	0.239406638	3723	no_change	no_change	no_change		chromosome_1	UPF0300 family protein 1	2021-08-06-p1-hits-counts-avg-newlow.csv
34	SPAC10F6.16	0.827834538	0.191530469	0.312056738	0.177871148	0.633027523	0.238237656	2051	low	no_change	no_change	igo1	chromosome_1	serine/threonine protein phosphatase inhibitor, endosulfine Igo1	2021-08-06-p1-hits-counts-avg-newlow.csv
35	SPAC10F6.17c	0.869836123	0.175471587	0.345049831	0.131919184	0.633200143	0.268898949	1808	no_change	no_change	no_change		chromosome_1	mitochondrial pyruvate dehydrogenase (lipoamide) phosphatase (predicted)	2021-08-06-p1-hits-counts-avg-newlow.csv
36	SPAC110.02	0.960051943	0.11721063	0.431192661	0.133975388	0.647887324	0.232100708	245	high	high	no_change	pds5	chromosome_1	mitotic and meiotic cohesin loader subunit Pds5	2021-08-06-p1-hits-counts-avg-newlow.csv
37	SPAC1142.01	0.911451116	0.173650296	0.372727273	0.137297902	0.619047619	0.265389082	3368	no_change	no_change	no_change	rqc1	chromosome_1	ribosome quality control complex (RQC) complex subunit Rqc1	2021-08-06-p1-hits-counts-avg-newlow.csv
38	SPAC1142.02c	0.886981337	0.192273003	0.353333333	0.152838626	0.650406504	0.311896825	2331	no_change	no_change	no_change	sgt2	chromosome_1	TPR repeat protein Sgt2 (predicted)	2021-08-06-p1-hits-counts-avg-newlow.csv
39	SPAC1142.06	0.865150807	0.176132316	0.346368715	0.112647694	0.567251462	0.220021056	1983	no_change	no_change	no_change	get3	chromosome_1	GET complex (ER membrane insertion) ATPase subunit Get3 (predicted)	2021-08-06-p1-hits-counts-avg-newlow.csv
40	SPAC1142.07c	1.03495162	0.141118103	0.459016393	0.281660647	0.636363636	0.506809835	227	high	high	no_change	vps32	chromosome_1	ESCRT III complex subunit Vps32	2021-08-06-p1-hits-counts-avg-newlow.csv
41	SPAC1142.08	0.94273002	0.155520269	0.423728814	0.134782609	0.640449438	0.292741935	2305	no_change	high	no_change	fhl1	chromosome_1	DNA-binding forkhead transcription factor Fhl1	2021-08-06-p1-hits-counts-avg-newlow.csv
42	SPAC11D3.01c	0.866392284	0.179417489	0.342857143	0.146771444	0.605860884	0.251473948	2074	no_change	no_change	no_change		chromosome_1	Con-6 family conserved fungal protein	2021-08-06-p1-hits-counts-avg-newlow.csv
43	SPAC11D3.02c	0.886167404	0.186274609	0.369942197	0.130580357	0.614903697	0.242861296	2718	no_change	no_change	no_change		chromosome_1	ELLA family acetyltransferase (predicted)	2021-08-06-p1-hits-counts-avg-newlow.csv
44	SPAC11D3.03c	0.850728771	0.190474416	0.324673864	0.162990267	0.633928571	0.256575388	2034	no_change	no_change	no_change		chromosome_1	aminomethyltransferase-like and DUF1989 family protein, implicated in urea metabolism	2021-08-06-p1-hits-counts-avg-newlow.csv
45	SPAC11D3.04c	0.905805845	0.181860777	0.377952756	0.142605522	0.642045455	0.279137429	3263	no_change	no_change	no_change		chromosome_1	polyketide cyclase SnoaL-like domain protein	2021-08-06-p1-hits-counts-avg-newlow.csv
46	SPAC11D3.05	0.895812781	0.179009959	0.375	0.135019293	0.636363636	0.237374441	3106	no_change	no_change	no_change	mfs2	chromosome_1	transmembrane transporter Mfs2 (predicted)	2021-08-06-p1-hits-counts-avg-newlow.csv
47	SPAC11D3.06	0.893897795	0.174529846	0.37593985	0.13539079	0.654761905	0.266943305	2679	no_change	no_change	no_change		chromosome_1	MatE family transmembrane transporter (predicted)	2021-08-06-p1-hits-counts-avg-newlow.csv
48	SPAC11D3.07c	0.893247445	0.192732926	0.36604225	0.156200719	0.642566783	0.271052928	2576	no_change	no_change	no_change	toe4	chromosome_1	DNA-binding transcription factor, zf-fungal binuclear cluster type (predicted)	2021-08-06-p1-hits-counts-avg-newlow.csv
49	SPAC11D3.13	0.906376627	0.174809158	0.375	0.121267381	0.566176471	0.227845684	3604	no_change	no_change	no_change	hsp3104	chromosome_1	ThiJ domain protein, implicated in cellular detoxification	2021-08-06-p1-hits-counts-avg-newlow.csv
50	SPAC11D3.14c	0.931367681	0.180314039	0.377586699	0.154747116	0.608108108	0.267787237	3084	no_change	no_change	no_change		chromosome_1	5-oxoprolinase (ATP-hydrolizing) (predicted)	2021-08-06-p1-hits-counts-avg-newlow.csv
51	SPAC11D3.15	0.890164684	0.183286499	0.3375	0.167953406	0.688679245	0.340752707	1907	no_change	no_change	no_change		chromosome_1	5-oxoprolinase (ATP-hydrolizing) (predicted)	2021-08-06-p1-hits-counts-avg-newlow.csv
52	SPAC11D3.16c	0.892439411	0.187755342	0.364184423	0.140876627	0.623853211	0.286218086	2606	no_change	no_change	no_change		chromosome_1	Schizosaccharomyces specific protein	2021-08-06-p1-hits-counts-avg-newlow.csv
53	SPAC11D3.17	0.88267343	0.184123185	0.357342378	0.145510817	0.619047619	0.257768754	2670	no_change	no_change	no_change		chromosome_1	DNA-binding transcription factor, zf-fungal binuclear cluster type	2021-08-06-p1-hits-counts-avg-newlow.csv
54	SPAC11D3.18c	0.862590806	0.181230994	0.322580645	0.155303268	0.653846154	0.251220326	1543	no_change	no_change	no_change		chromosome_1	carboxylic acid transmembrane transporter (predicted)	2021-08-06-p1-hits-counts-avg-newlow.csv
55	SPAC11E3.01c	0.89379453	0.177967867	0.381443299	0.13120447	0.617647059	0.204097716	3830	no_change	no_change	no_change	swr1	chromosome_1	SNF2 family ATP-dependent chromatin remodeller Swr1	2021-08-06-p1-hits-counts-avg-newlow.csv
56	SPAC11E3.04c	0.920275912	0.159673754	0.39010989	0.13455491	0.660714286	0.2803547	3239	no_change	no_change	no_change	ubc13	chromosome_1	ubiquitin conjugating enzyme E2 Ubc13	2021-08-06-p1-hits-counts-avg-newlow.csv
57	SPAC11E3.05	0.891457497	0.186201099	0.372670807	0.137192536	0.628318584	0.244243421	3797	no_change	no_change	no_change	sea3	chromosome_1	GATOR2-SEACAT complex/GATOR1-SEACIT GTPase complex ubiquitin-protein ligase E3 subunit Sea3	2021-08-06-p1-hits-counts-avg-newlow.csv
58	SPAC11E3.08c	0.87376951	0.219333276	0.288762019	0.192418414	0.59307049	0.471110795	560	no_change	low	no_change	nse6	chromosome_1	Smc5-6 complex non-SMC subunit Nse6	2021-08-06-p1-hits-counts-avg-newlow.csv
59	SPAC11E3.12	0.941177139	0.158136128	0.386363636	0.144233804	0.604938272	0.255108438	2759	no_change	no_change	no_change		chromosome_1	mitochondrial thioredoxin family protein, implicated in sulfur cluster assembly	2021-08-06-p1-hits-counts-avg-newlow.csv
60	SPAC11E3.14	0.879564767	0.189812781	0.349206349	0.142512077	0.590776183	0.21592736	3682	no_change	no_change	no_change		chromosome_1	protein with a role in clearing protein aggregates (predicted)	2021-08-06-p1-hits-counts-avg-newlow.csv
61	SPAC11G7.01	0.89676499	0.192066932	0.361445783	0.160029744	0.658280591	0.38033066	2948	no_change	no_change	no_change	mtl2	chromosome_1	plasma membrane-associated serine-rich cell wall sensor Mtl2	2021-08-06-p1-hits-counts-avg-newlow.csv
62	SPAC11G7.02	1.020322884	0.108549282	0.442028986	0.122586521	0.564356436	0.236281668	311	high	high	no_change	pub1	chromosome_1	HECT-type ubiquitin-protein ligase E3 Pub1	2021-08-06-p1-hits-counts-avg-newlow.csv
63	SPAC11G7.03	0.905729864	0.181123474	0.375886525	0.138792418	0.640449438	0.30492832	2663	no_change	no_change	no_change	idh1	chromosome_1	isocitrate dehydrogenase (NAD+) subunit 1 Idh1	2021-08-06-p1-hits-counts-avg-newlow.csv
64	SPAC11G7.04	0.895611203	0.18506342	0.355932203	0.156763926	0.669724771	0.300963309	2105	no_change	no_change	no_change	ubi1	chromosome_1	ribosomal-ubiquitin fusion protein Ubi1 (predicted)	2021-08-06-p1-hits-counts-avg-newlow.csv
65	SPAC11H11.01	0.902156115	0.183148075	0.371101602	0.149938898	0.65	0.281221422	2308	no_change	no_change	no_change	sst6	chromosome_1	ESCRT I complex subunit Vps23	2021-08-06-p1-hits-counts-avg-newlow.csv
66	SPAC11H11.02c	0.881767373	0.192136674	0.361445783	0.144748691	0.637268519	0.247228464	3376	no_change	no_change	no_change	mug162	chromosome_1	Schizosaccharomyces specific protein Mug162	2021-08-06-p1-hits-counts-avg-newlow.csv
67	SPAC11H11.03c	0.891391796	0.186554678	0.367376503	0.12725446	0.591240876	0.212643678	2980	no_change	no_change	no_change		chromosome_1	ATP-dependent polydeoxyribonucleotide 5'-hydroxyl-kinase activity implicated in DNA repair (predicted)	2021-08-06-p1-hits-counts-avg-newlow.csv
68	SPAC1250.02	0.99921459	0.123531264	0.445748855	0.14193995	0.612132353	0.277000922	430	high	high	no_change	mug95	chromosome_1	Schizosaccharomyces specific protein Mug95	2021-08-06-p1-hits-counts-avg-newlow.csv
69	SPAC1250.03	0.908545672	0.17753137	0.378531073	0.124423945	0.573008041	0.250541458	1492	no_change	no_change	no_change	ubc14	chromosome_1	ubiquitin conjugating enzyme E2 for HECT-type and RBR family E3 Ub ligases, Ubc14 (predicted)	2021-08-06-p1-hits-counts-avg-newlow.csv
70	SPAC1250.05	0.940492814	0.175562325	0.404411765	0.138907395	0.606060606	0.224037247	857	no_change	no_change	no_change	rpl3002	chromosome_1	60S ribosomal protein L30 (predicted)	2021-08-06-p1-hits-counts-avg-newlow.csv
71	SPAC1296.01c	0.88972171	0.187971315	0.348684211	0.170159386	0.62745098	0.26120797	2133	no_change	no_change	no_change		chromosome_1	phosphoacetylglucosamine mutase (predicted)	2021-08-06-p1-hits-counts-avg-newlow.csv
72	SPAC1296.03c	0.882145706	0.219600263	0.355072464	0.152218065	0.607843137	0.27799205	691	no_change	no_change	no_change	sxa2	chromosome_1	serine carboxypeptidase Sxa2	2021-08-06-p1-hits-counts-avg-newlow.csv
73	SPAC1296.04	0.915528942	0.167106351	0.37195122	0.140739033	0.630602007	0.26216868	2220	no_change	no_change	no_change	mug65	chromosome_1	dysferlin-like membrane trafficking protein Mug65 (predicted)	2021-08-06-p1-hits-counts-avg-newlow.csv
74	SPAC1296.05c	0.889361165	0.180278615	0.354692082	0.140199382	0.63195092	0.246534116	2400	no_change	no_change	no_change	lcp1	chromosome_1	cyclin L family cyclin	2021-08-06-p1-hits-counts-avg-newlow.csv
75	SPAC12B10.01c	0.913476988	0.169811763	0.380952381	0.137299539	0.61627907	0.236050718	3123	no_change	no_change	no_change		chromosome_1	HECT-type ubiquitin-protein ligase E3, implicated in negative regulation of ubiquitinated chromatin formation (predicted)	2021-08-06-p1-hits-counts-avg-newlow.csv
76	SPAC12B10.03	0.901290003	0.174385786	0.361492122	0.134714941	0.628679654	0.224849095	2668	no_change	no_change	no_change	bun62	chromosome_1	WD repeat protein Wdr20	2021-08-06-p1-hits-counts-avg-newlow.csv
77	SPAC12B10.04	0.861702112	0.195729852	0.338983051	0.141127724	0.601449275	0.191980573	2243	no_change	no_change	no_change	pby1	chromosome_1	P-body associated protein Pby1 (predicted)	2021-08-06-p1-hits-counts-avg-newlow.csv
78	SPAC12B10.09	0.989252686	0.120316571	0.428571429	0.139028427	0.623643228	0.35299304	134	high	high	no_change	pet801	chromosome_1	mitochondrial carrier, S-adenosylmethionine (predicted)	2021-08-06-p1-hits-counts-avg-newlow.csv
79	SPAC12B10.11	0.935265546	0.169930985	0.387816945	0.143009038	0.6	0.217522171	1546	no_change	no_change	no_change	exg2	chromosome_1	cell wall glucan glucosidase Exg2	2021-08-06-p1-hits-counts-avg-newlow.csv
80	SPAC12B10.12c	0.931599283	0.17348245	0.386792453	0.147125799	0.627118644	0.269976106	1163	no_change	no_change	no_change	rhp41	chromosome_1	DNA repair protein Rhp41	2021-08-06-p1-hits-counts-avg-newlow.csv
81	SPAC12B10.13	0.933992851	0.158481597	0.408	0.142407512	0.632861946	0.30564001	2918	no_change	no_change	no_change	gid8	chromosome_1	GID complex subunit Gid8 (predicted)	2021-08-06-p1-hits-counts-avg-newlow.csv
82	SPAC12B10.16c	0.94053193	0.157602475	0.393548387	0.135133198	0.6191829	0.220904953	1750	no_change	no_change	no_change	mug157	chromosome_1	alpha-mannosidase GH125 family Mug157 (predicted)	2021-08-06-p1-hits-counts-avg-newlow.csv
83	SPAC12G12.01c	0.949646196	0.14436162	0.4	0.141833564	0.592592593	0.253401361	633	no_change	no_change	no_change	sea4	chromosome_1	GATOR2-SEACAT complex ubiquitin-protein ligase E3 subunit Sea4	2021-08-06-p1-hits-counts-avg-newlow.csv
84	SPAC12G12.07c	0.925921349	0.156888435	0.405594406	0.129622691	0.632653061	0.277391116	1703	no_change	no_change	no_change		chromosome_1	conserved fungal protein	2021-08-06-p1-hits-counts-avg-newlow.csv
85	SPAC12G12.09	0.908662208	0.18305285	0.372093023	0.145636568	0.634073062	0.279871964	2002	no_change	no_change	no_change	eti1	chromosome_1	WD repeat protein associated with stress granule	2021-08-06-p1-hits-counts-avg-newlow.csv
86	SPAC12G12.10	0.928062726	0.162360476	0.37704918	0.148255814	0.61971831	0.265432865	1717	no_change	no_change	no_change	wdr21	chromosome_1	WD repeat protein, human DDB1 and CUL4-associated factor 4 ortholog Wdr21	2021-08-06-p1-hits-counts-avg-newlow.csv
87	SPAC12G12.16c	0.97966406	0.119139886	0.428571429	0.136363636	0.621240602	0.313152903	454	high	high	no_change		chromosome_1	Fen1 family nuclease, XP-G family (predicted)	2021-08-06-p1-hits-counts-avg-newlow.csv
88	SPAC1327.01c	0.921767693	0.174214934	0.393009768	0.144752275	0.629520697	0.244073215	1602	no_change	no_change	no_change		chromosome_1	DNA-binding transcription factor, zf-fungal binuclear cluster type (predicted)	2021-08-06-p1-hits-counts-avg-newlow.csv
89	SPAC139.01c	0.946681875	0.148377464	0.39180602	0.130529769	0.6	0.2618675	360	no_change	no_change	no_change	mkt1	chromosome_1	post-transcriptional RNA stability regulator Mkt1	2021-08-06-p1-hits-counts-avg-newlow.csv
90	SPAC139.02c	0.887735615	0.188897288	0.360902256	0.151910151	0.609929078	0.27417984	2079	no_change	no_change	no_change	oac1	chromosome_1	mitochondrial carrier, ocaloacetate family anion (predicted)	2021-08-06-p1-hits-counts-avg-newlow.csv
91	SPAC139.04c	0.917689031	0.176806206	0.387931034	0.134323509	0.627118644	0.247440945	1997	no_change	no_change	no_change	fap2	chromosome_1	L-saccharopine oxidase	2021-08-06-p1-hits-counts-avg-newlow.csv
92	SPAC139.05	0.883194737	0.185193354	0.355555556	0.137962963	0.620689655	0.269360269	2605	no_change	no_change	no_change		chromosome_1	succinate-semialdehyde dehydrogenase (predicted)	2021-08-06-p1-hits-counts-avg-newlow.csv
93	SPAC1399.03	1.027877067	0.155288411	0.432291667	0.229099218	0.559440559	0.224992076	79	high	high	no_change	fur4	chromosome_1	plasma membrane uracil transmembrane transporter	2021-08-06-p1-hits-counts-avg-newlow.csv
94	SPAC1399.04c	0.881561806	0.176559649	0.35483871	0.147173776	0.653465347	0.252912424	1591	no_change	no_change	no_change	uck2	chromosome_1	uracil phosphoribosyltransferase Uck2	2021-08-06-p1-hits-counts-avg-newlow.csv
95	SPAC1399.05c	0.929082201	0.157001633	0.393442623	0.146698113	0.669117647	0.438990883	1997	no_change	no_change	no_change	toe1	chromosome_1	DNA-binding transcription factor, zf-fungal binuclear cluster type	2021-08-06-p1-hits-counts-avg-newlow.csv
96	SPAC13A11.03	0.895488958	0.174880721	0.377121081	0.128727181	0.621365173	0.227556363	2588	no_change	no_change	no_change	mcp7	chromosome_1	meiosis specific coiled-coil protein Mcp7	2021-08-06-p1-hits-counts-avg-newlow.csv
97	SPAC13A11.06	0.945885353	0.16320722	0.393939394	0.137401025	0.585987261	0.237010143	2111	no_change	no_change	no_change	pdc202	chromosome_1	pyruvate decarboxylase (predicted)	2021-08-06-p1-hits-counts-avg-newlow.csv
98	SPAC13C5.03	0.890406954	0.186424803	0.357142857	0.142842921	0.614104882	0.261800608	1716	no_change	no_change	no_change	tht1	chromosome_1	nuclear membrane protein involved in karyogamy Tht1	2021-08-06-p1-hits-counts-avg-newlow.csv
99	SPAC13C5.04	0.920998388	0.175151212	0.375862725	0.128745735	0.593649194	0.230789613	2260	no_change	no_change	no_change		chromosome_1	class I glutamine amidotransferase family protein, conserved in fungi, bacteria, plants	2021-08-06-p1-hits-counts-avg-newlow.csv
100	SPAC13C5.05c	0.944100269	0.166685502	0.398550725	0.140598532	0.606896552	0.228723404	1641	no_change	no_change	no_change		chromosome_1	N-acetylglucosamine-phosphate mutase (predicted)	2021-08-06-p1-hits-counts-avg-newlow.csv
101	SPAC13C5.06c	0.918648004	0.16321945	0.402597403	0.117331105	0.605263158	0.236908963	2269	no_change	no_change	no_change	mug121	chromosome_1	Schizosaccharomyces pombe specific protein Mug121	2021-08-06-p1-hits-counts-avg-newlow.csv
102	SPAC13C5.07	0.913461312	0.167102775	0.377490434	0.136355748	0.612875649	0.252217458	1788	no_change	no_change	no_change	mre11	chromosome_1	Mre11 nuclease	2021-08-06-p1-hits-counts-avg-newlow.csv
103	SPAC13D6.01	0.912213333	0.167660912	0.377140784	0.133633634	0.63311481	0.288940244	2802	no_change	no_change	no_change	pof14	chromosome_1	F-box protein Pof14	2021-08-06-p1-hits-counts-avg-newlow.csv
104	SPAC13D6.02c	0.943097974	0.139292689	0.412587413	0.114579743	0.615601912	0.203195935	2544	no_change	high	no_change	byr3	chromosome_1	translational activator, zf-CCHC type zinc finger protein (predicted)	2021-08-06-p1-hits-counts-avg-newlow.csv
105	SPAC13D6.03c	0.886884899	0.174172157	0.367647059	0.125303455	0.595744681	0.246835316	2195	no_change	no_change	no_change	trm9	chromosome_1	tRNA (uridine) methyltransferase Trm9 (predicted)	2021-08-06-p1-hits-counts-avg-newlow.csv
106	SPAC13F5.04c	0.929298416	0.166072416	0.384615385	0.138598949	0.595546927	0.275407554	2970	no_change	no_change	no_change	vta1	chromosome_1	Vps20 associated protein Vta1 (predicted)	2021-08-06-p1-hits-counts-avg-newlow.csv
107	SPAC13G6.01c	0.943987892	0.163156553	0.39588621	0.133333333	0.595546927	0.21962956	2004	no_change	no_change	no_change	rad8	chromosome_1	ATP-dependent chromatin remodeller/ubiquitin-protein ligase E3 Rad8	2021-08-06-p1-hits-counts-avg-newlow.csv
108	SPAC13G6.03	0.883964732	0.184568305	0.354553642	0.132965247	0.603389103	0.234499011	1968	no_change	no_change	no_change	gpi7	chromosome_1	CP2 mannose-ethanolamine phosphotransferase GPI anchor biosynthesis protein Gpi7 (predicted)	2021-08-06-p1-hits-counts-avg-newlow.csv
109	SPAC13G6.04	0.924887124	0.181676017	0.390766537	0.134413248	0.615800416	0.247614563	1508	no_change	no_change	no_change	tim8	chromosome_1	Tim8-Tim13 mitochondrial intermembrane space protein transporter complex subunit Tim8 (predicted)	2021-08-06-p1-hits-counts-avg-newlow.csv
110	SPAC13G6.08	0.927711268	0.152636291	0.4	0.137145157	0.651875293	0.334618818	1806	no_change	no_change	no_change	fzr2	chromosome_1	meiotic fizzy-related APC coactivator Fzr2 (predicted)	2021-08-06-p1-hits-counts-avg-newlow.csv
111	SPAC13G6.09	0.94583074	0.174817174	0.388888889	0.120687427	0.566666667	0.163366337	2097	no_change	no_change	no_change	trs402	chromosome_1	SSU-rRNA maturation protein Tsr4 homolog 2 Tsr402 (predicted)	2021-08-06-p1-hits-counts-avg-newlow.csv
112	SPAC13G6.12c	0.905371688	0.169786002	0.384057971	0.131564246	0.635514019	0.285402733	3293	no_change	no_change	no_change	chs1	chromosome_1	chitin synthase I	2021-08-06-p1-hits-counts-avg-newlow.csv
113	SPAC13G6.15c	0.906375865	0.172566433	0.376930387	0.136826389	0.622780754	0.258907509	2096	no_change	no_change	no_change	rcn1	chromosome_1	serine/threonine protein phosphatase (calcipressin) regulatory subunit Rcn1 (predicted)	2021-08-06-p1-hits-counts-avg-newlow.csv
114	SPAC13G7.04c	0.955297339	0.123930515	0.4296875	0.117359343	0.595238095	0.268863725	599	high	high	no_change	mac1	chromosome_1	plasma membrane anchored protein Mac1	2021-08-06-p1-hits-counts-avg-newlow.csv
115	SPAC13G7.05	0.914761753	0.17282163	0.363636364	0.140507937	0.610169492	0.279674112	3069	no_change	no_change	no_change	are1	chromosome_1	acyl-coA-sterol acyltransferase Are1	2021-08-06-p1-hits-counts-avg-newlow.csv
116	SPAC13G7.06	1.006963306	0.083663118	0.523076923	0.255172414	0.972972973	0.560344828	45	high	high	high	met16	chromosome_1	phosphoadenosine phosphosulfate reductase	2021-08-06-p1-hits-counts-avg-newlow.csv
117	SPAC13G7.07	0.928882624	0.179369073	0.357142857	0.197664721	0.686567164	0.425120773	1109	no_change	no_change	no_change	arb2	chromosome_1	argonaute binding protein 2	2021-08-06-p1-hits-counts-avg-newlow.csv
118	SPAC13G7.09c	0.899678391	0.18191798	0.371428571	0.138214223	0.62	0.237711523	2569	no_change	no_change	no_change		chromosome_1	conserved fungal protein	2021-08-06-p1-hits-counts-avg-newlow.csv
119	SPAC13G7.12c	0.959417458	0.156949411	0.4600644	0.102103382	0.607570062	0.194027298	38	high	high	no_change	eki1	chromosome_1	choline/ethanolamine kinase Eki1 (predicted)	2021-08-06-p1-hits-counts-avg-newlow.csv
120	SPAC13G7.13c	0.952151693	0.1353566	0.449550898	0.139021112	0.673090976	0.384404792	210	no_change	high	no_change	msa1	chromosome_1	RNA-binding protein Msa1	2021-08-06-p1-hits-counts-avg-newlow.csv
121	SPAC140.02	0.954331811	0.143509031	0.438356164	0.146212121	0.679245283	0.325805693	2641	high	high	no_change	gar2	chromosome_1	nucleolar protein required for rRNA processing	2021-08-06-p1-hits-counts-avg-newlow.csv
122	SPAC1420.01c	0.9435491	0.167072438	0.389705882	0.150568182	0.575	0.234285714	853	no_change	no_change	no_change		chromosome_1	GATA-like domain protein (predicted)	2021-08-06-p1-hits-counts-avg-newlow.csv
123	SPAC1420.03	0.947561701	0.171518589	0.391680484	0.139699968	0.603194726	0.224145642	1676	no_change	no_change	no_change	rpn501	chromosome_1	19S proteasome regulatory subunit Rpn501	2021-08-06-p1-hits-counts-avg-newlow.csv
124	SPAC144.03	0.943592878	0.163611818	0.4	0.148148148	0.622222222	0.286113946	3088	no_change	no_change	no_change	ade2	chromosome_1	adenylosuccinate synthetase Ade2	2021-08-06-p1-hits-counts-avg-newlow.csv
125	SPAC144.04c	0.861248049	0.19293242	0.343512044	0.140159768	0.603114019	0.303367119	2572	no_change	no_change	no_change	spe1	chromosome_1	ornithine decarboxylase Spe1 (predicted)	2021-08-06-p1-hits-counts-avg-newlow.csv
126	SPAC144.05	0.888111882	0.182516564	0.357989618	0.145285154	0.648148148	0.26931839	3254	no_change	no_change	no_change		chromosome_1	DNA-dependent ATPase/ ubiquitin-protein ligase E3 (predicted)	2021-08-06-p1-hits-counts-avg-newlow.csv
127	SPAC144.11	0.95868878	0.146376777	0.430421661	0.111300256	0.583333333	0.181716157	2528	high	high	no_change	rps1102	chromosome_1	40S ribosomal protein S11 (predicted)	2021-08-06-p1-hits-counts-avg-newlow.csv
128	SPAC1486.01	0.946633859	0.148423583	0.4	0.122721567	0.58677686	0.248850251	2927	no_change	no_change	no_change	sod2	chromosome_1	mitochondrial superoxide dismutase Sod2	2021-08-06-p1-hits-counts-avg-newlow.csv
129	SPAC1486.02c	0.880283865	0.189299101	0.350916527	0.137035692	0.609793351	0.262149393	366	no_change	no_change	no_change	dsc2	chromosome_1	Golgi Dsc E3 ligase complex subunit Dsc2	2021-08-06-p1-hits-counts-avg-newlow.csv
130	SPAC1486.10	1.032761685	0.07031252	0.447284852	0.172989085	0.639333493	0.557903012	254	high	high	no_change	thi1	chromosome_1	DNA-binding transcription factor Thi1	2021-08-06-p1-hits-counts-avg-newlow.csv
131	SPAC14C4.01c	0.891476222	0.199761647	0.356582548	0.150885869	0.639705882	0.36298791	1716	no_change	no_change	no_change	atg43	chromosome_1	mitophagy receptor Atg43	2021-08-06-p1-hits-counts-avg-newlow.csv
132	SPAC14C4.04	0.90761694	0.172319449	0.38513632	0.130457714	0.622807018	0.247986308	2128	no_change	no_change	no_change		chromosome_1	ThiJ domain protein (predicted)	2021-08-06-p1-hits-counts-avg-newlow.csv
133	SPAC14C4.05c	0.921942484	0.165636739	0.388888889	0.135612536	0.633027523	0.270526904	2857	no_change	no_change	no_change	man1	chromosome_1	LEM domain nuclear inner membrane protein Man1, Sad1 interacting factor	2021-08-06-p1-hits-counts-avg-newlow.csv
134	SPAC14C4.08	0.938210458	0.156985169	0.412137021	0.1331824	0.623493101	0.244337248	2364	no_change	no_change	no_change	mug5	chromosome_1	dynactin complex subunit Mug5	2021-08-06-p1-hits-counts-avg-newlow.csv
135	SPAC14C4.09	0.932360886	0.170161166	0.40884653	0.130552143	0.629306322	0.229455838	828	no_change	no_change	no_change	agn1	chromosome_1	cell wall glucan endo-1,3-alpha-glucosidase Agn1	2021-08-06-p1-hits-counts-avg-newlow.csv
136	SPAC14C4.10c	0.922008863	0.17350282	0.379310345	0.145220916	0.628571429	0.218056801	1071	no_change	no_change	no_change		chromosome_1	Nudix family hydrolase	2021-08-06-p1-hits-counts-avg-newlow.csv
137	SPAC14C4.12c	0.841517793	0.186837971	0.333333333	0.154777807	0.624113475	0.347985348	845	no_change	no_change	no_change	laf1	chromosome_1	Clr6 L associated factor 1 Laf1	2021-08-06-p1-hits-counts-avg-newlow.csv
138	SPAC14C4.16	0.930533643	0.157400957	0.38372093	0.151721799	0.673320223	0.453313099	764	no_change	no_change	no_change	dad3	chromosome_1	DASH complex subunit Dad3	2021-08-06-p1-hits-counts-avg-newlow.csv
139	SPAC1527.01	0.995994437	0.125105958	0.420425301	0.13990991	0.60640109	0.222996758	546	high	high	no_change	mok11	chromosome_1	alpha-1,3-glucan synthase Mok11	2021-08-06-p1-hits-counts-avg-newlow.csv
140	SPAC1527.02	0.905759137	0.170195813	0.345691314	0.131799392	0.572916667	0.263413033	1062	no_change	no_change	no_change	sft2	chromosome_1	Golgi transport protein Sft2 (predicted)	2021-08-06-p1-hits-counts-avg-newlow.csv
141	SPAC1527.03	0.874580915	0.194746947	0.345679012	0.164039855	0.647058824	0.280169705	1613	no_change	no_change	no_change	slr1	chromosome_1	RNA-binding protein, LARP1 family Slr1 (predicted)	2021-08-06-p1-hits-counts-avg-newlow.csv
142	SPAC1556.02c	0.912823872	0.189898663	0.387492143	0.136020636	0.613020956	0.226319151	1654	no_change	no_change	no_change	sdh1	chromosome_1	succinate dehydrogenase Sdh1 (predicted)	2021-08-06-p1-hits-counts-avg-newlow.csv
143	SPAC1556.03	0.897785223	0.18964637	0.37037037	0.143531756	0.642201835	0.271944187	2415	no_change	no_change	no_change	azr1	chromosome_1	mitochondrial protein phosphatase Azr1	2021-08-06-p1-hits-counts-avg-newlow.csv
144	SPAC1556.04c	0.926457799	0.162118576	0.384336678	0.14719369	0.632214206	0.278182475	800	no_change	no_change	no_change	cdd1	chromosome_1	cytidine deaminase Ccd1 (predicted)	2021-08-06-p1-hits-counts-avg-newlow.csv
145	SPAC1556.05c	0.897617151	0.186653834	0.380358236	0.133751811	0.631789474	0.241431337	1916	no_change	no_change	no_change	cgr1	chromosome_1	ribosome biogenesis CGR1 family (predicted)	2021-08-06-p1-hits-counts-avg-newlow.csv
146	SPAC1556.06.1	0.909128324	0.170571608	0.389261745	0.12601626	0.627272727	0.222929726	3107	no_change	no_change	no_change	NA	NA	NA	2021-08-06-p1-hits-counts-avg-newlow.csv
147	SPAC1565.01	0.924063301	0.169206336	0.384615385	0.15284979	0.669528371	0.267602726	1896	no_change	no_change	no_change	rcf2	chromosome_1	cytochrome c oxidase assembly protein Rcf2	2021-08-06-p1-hits-counts-avg-newlow.csv
148	SPAC1565.07c	0.889525691	0.188304077	0.317880795	0.144519204	0.605263158	0.26982264	421	no_change	no_change	no_change	knd1	chromosome_1	Cullin-associated NEDD8-dissociated protein Knd1 (predicted)	2021-08-19-p2-hits-counts-avg-newlow.csv
149	SPAC15A10.03c	0.911135709	0.172357229	0.319018405	0.176192586	0.608391608	0.286658021	85	no_change	no_change	no_change	rad54	chromosome_1	DNA-dependent ATPase Rad54/Rhp54	2021-08-19-p2-hits-counts-avg-newlow.csv
150	SPAC15A10.05c	0.889121477	0.153740886	0.322258533	0.14520449	0.67234135	0.286978911	244	no_change	no_change	no_change	mug182	chromosome_1	NADHX epimerase (predicted)	2021-08-19-p2-hits-counts-avg-newlow.csv
151	SPAC15A10.06	0.896601816	0.146464115	0.304	0.153623532	0.693693694	0.323660588	167	no_change	low	no_change		chromosome_1	CPA1 sodium ion/proton antiporter (predicted)	2021-08-19-p2-hits-counts-avg-newlow.csv
152	SPAC15A10.07	0.859577079	0.175771473	0.3	0.146905547	0.681034483	0.286116284	239	no_change	low	no_change		chromosome_1	Schizosaccharomyces specific protein	2021-08-19-p2-hits-counts-avg-newlow.csv
153	SPAC15A10.08	0.862663495	0.170053468	0.313164251	0.177030595	0.717241379	0.313917669	176	no_change	no_change	high	ain1	chromosome_1	alpha-actinin	2021-08-19-p2-hits-counts-avg-newlow.csv
154	SPAC15A10.09c	0.855917308	0.146414826	0.29321267	0.176498443	0.712839147	0.36188621	262	no_change	low	high	pun1	chromosome_1	SUR7 family protein Pun1 (predicted)	2021-08-19-p2-hits-counts-avg-newlow.csv
155	SPAC15A10.10	0.897423939	0.160149548	0.326827875	0.169821408	0.712151585	0.282312903	162	no_change	no_change	high	mde6	chromosome_1	Muskelin homolog, kelch repeat, expressed during meiotic cell cycle (predicted)	2021-08-19-p2-hits-counts-avg-newlow.csv
156	SPAC15A10.16	0.85052838	0.170022784	0.295454545	0.15849522	0.704545455	0.288888889	277	no_change	low	high	bud6	chromosome_1	actin nucleation-promoting factor Bud6	2021-08-19-p2-hits-counts-avg-newlow.csv
157	SPAC15E1.02c	0.856220468	0.169438616	0.3	0.148563611	0.674418605	0.265873016	173	no_change	low	no_change		chromosome_1	DUF1761 family protein	2021-08-19-p2-hits-counts-avg-newlow.csv
158	SPAC15E1.04	0.8146472	0.167662164	0.297247024	0.153816395	0.735673235	0.262506472	322	low	low	high	hal3	chromosome_1	thymidylate synthase / phosphopantothenoylcysteine decarboxylase / protein phosphatase inhibitor moonlighting protein Hal3	2021-08-19-p2-hits-counts-avg-newlow.csv
159	SPAC15E1.05c	0.890105996	0.137982659	0.300015127	0.138017356	0.701579294	0.287592081	308	no_change	low	no_change	ect1	chromosome_1	ethanolamine-phosphate cytidylyltransferase (predicted)	2021-08-19-p2-hits-counts-avg-newlow.csv
160	SPAC15E1.07c	0.881688495	0.147135276	0.317307692	0.152148205	0.696078431	0.254572165	339	no_change	no_change	no_change	moa1	chromosome_1	meiosis-specific kinetochore regulator (Meikin) Moa1	2021-08-19-p2-hits-counts-avg-newlow.csv
161	SPAC15E1.09	0.846565804	0.164121783	0.289256198	0.147241306	0.672131148	0.255419401	239	no_change	low	no_change	grx2	chromosome_1	glutaredoxin Grx2	2021-08-19-p2-hits-counts-avg-newlow.csv
162	SPAC15E1.10	0.887557682	0.147137799	0.324137931	0.167532468	0.72826087	0.233127721	205	no_change	no_change	high	fub1	chromosome_1	PI31 proteasome inhibitor Fub1 (predicted)	2021-08-19-p2-hits-counts-avg-newlow.csv
163	SPAC15F9.01c	0.866616824	0.153711351	0.308411215	0.158486271	0.701754386	0.247015787	353	no_change	low	no_change	glm1	chromosome_1	Glomulin, ubiquitin-protein transferase inhibitor Glm1 (predicted)	2021-08-19-p2-hits-counts-avg-newlow.csv
164	SPAC15F9.02	0.981371558	0.124259659	0.414414414	0.203940887	0.644230769	0.417480157	217	high	high	no_change	seh1	chromosome_1	GATOR2-SEACAT complex WD repeat subunit Seh1	2021-08-19-p2-hits-counts-avg-newlow.csv
165	SPAC16.04	0.912197468	0.142134989	0.320512821	0.174042311	0.785714286	0.281571876	235	no_change	no_change	high	dus3	chromosome_1	tRNA dihydrouridine synthase Dus3 (predicted)	2021-08-19-p2-hits-counts-avg-newlow.csv
166	SPAC16.05c	0.870119774	0.147000209	0.300884956	0.127922078	0.620155039	0.268584978	221	no_change	low	no_change	sfp1	chromosome_1	DNA-binding transcription factor Sfp1 (predicted)	2021-08-19-p2-hits-counts-avg-newlow.csv
167	SPAC1610.01	0.866946754	0.173445344	0.285714286	0.15870319	0.654433221	0.427542892	230	no_change	low	no_change	saf5	chromosome_1	splicing factor Saf5	2021-08-19-p2-hits-counts-avg-newlow.csv
168	SPAC1610.02c	0.955785132	0.14798318	0.321100917	0.147966778	0.532110092	0.388508584	51	high	no_change	low	mrpl1	chromosome_1	mitochondrial ribosomal protein subunit L1 (predicted)	2021-08-19-p2-hits-counts-avg-newlow.csv
169	SPAC1610.03c	0.89615101	0.180479392	0.31817054	0.174981281	0.734558487	0.254470136	230	no_change	no_change	high	crp79	chromosome_1	poly(A) binding protein Crp79	2021-08-19-p2-hits-counts-avg-newlow.csv
170	SPAC1635.01	0.875033618	0.182289019	0.303030303	0.164083288	0.632653061	0.273816847	191	no_change	low	no_change	por1	chromosome_1	mitochondrial outer membrane voltage-dependent anion-selective channel Por1 (predicted)	2021-08-19-p2-hits-counts-avg-newlow.csv
171	SPAC167.01	0.880725566	0.1491781	0.316455696	0.159483678	0.752808989	0.503448276	349	no_change	no_change	high	ire1	chromosome_1	serine/threonine protein kinase, sensor for unfolded proteins in the ER Ire1	2021-08-19-p2-hits-counts-avg-newlow.csv
172	SPAC167.06c	0.894245798	0.156769502	0.368852459	0.127922801	0.615942029	0.24672817	173	no_change	no_change	no_change	mug143	chromosome_1	Schizosaccharomyces specific protein Mug143	2021-08-19-p2-hits-counts-avg-newlow.csv
173	SPAC167.07c	0.874100069	0.167509552	0.316431322	0.167696025	0.658536585	0.264190091	454	no_change	no_change	no_change	hul5	chromosome_1	HECT-type ubiquitin-protein ligase E3 (predicted)	2021-08-19-p2-hits-counts-avg-newlow.csv
174	SPAC1687.07	0.902994376	0.144446365	0.342857143	0.140479265	0.725	0.302439024	357	no_change	no_change	high		chromosome_1	ER membrane DUF2015 family conserved fungal protein	2021-08-19-p2-hits-counts-avg-newlow.csv
175	SPAC1687.09	0.86381131	0.175523309	0.310679612	0.152763764	0.676729703	0.276825559	332	no_change	low	no_change	irs4	chromosome_1	autophagy/CVT pathway ENTH/VHS domain protein Irs4 (predicted)	2021-08-19-p2-hits-counts-avg-newlow.csv
176	SPAC1687.10	0.944226093	0.144368983	0.35206229	0.161802447	0.684857058	0.292092327	426	no_change	no_change	no_change	mcp1	chromosome_1	microtubule binding protein Mcp1	2021-08-19-p2-hits-counts-avg-newlow.csv
177	SPAC1687.13c	0.890837204	0.139759554	0.326923077	0.163690476	0.754098361	0.328173859	389	no_change	no_change	high	csn5	chromosome_1	COP9/signalosome complex protease subunit Csn5	2021-08-19-p2-hits-counts-avg-newlow.csv
178	SPAC1687.14c	0.858536426	0.151608105	0.291666667	0.152698864	0.693333333	0.316009558	381	no_change	low	no_change		chromosome_1	EF hand family protein, centrin-like	2021-08-19-p2-hits-counts-avg-newlow.csv
179	SPAC1687.15	0.898910838	0.1545062	0.328044651	0.159577222	0.617414101	0.264015893	220	no_change	no_change	no_change	gsk3	chromosome_1	serine/threonine protein kinase Gsk3	2021-08-19-p2-hits-counts-avg-newlow.csv
180	SPAC1687.16c	0.903671637	0.155028798	0.324786325	0.172536059	0.679012346	0.393065434	63	no_change	no_change	no_change	erg31	chromosome_1	C-5 sterol desaturase Erg31	2021-08-19-p2-hits-counts-avg-newlow.csv
181	SPAC1687.17c	0.910820917	0.144244102	0.308411215	0.134023759	0.700934579	0.37627551	117	no_change	low	no_change		chromosome_1	Der1-like (degradation in the ER) family (predicted)	2021-08-19-p2-hits-counts-avg-newlow.csv
182	SPAC1687.19c	0.871308099	0.170067968	0.302357456	0.178699023	0.721576227	0.358251492	298	no_change	low	high	qtr1	chromosome_1	queuine tRNA-ribosyltransferase Qtrt1	2021-08-19-p2-hits-counts-avg-newlow.csv
183	SPAC16A10.02	0.923862164	0.134195999	0.345804196	0.136692476	0.694231821	0.286852241	202	no_change	no_change	no_change	sub1	chromosome_1	transcription coactivator PC4	2021-08-19-p2-hits-counts-avg-newlow.csv
184	SPAC16C9.01c	0.883862323	0.160584823	0.306952398	0.17150486	0.70630517	0.268355646	472	no_change	low	high		chromosome_1	ribokinase-like, unknown specificity (predicted)	2021-08-19-p2-hits-counts-avg-newlow.csv
185	SPAC16C9.02c	0.873047046	0.144558471	0.294871795	0.136379019	0.692234848	0.340088539	194	no_change	low	no_change	mta1	chromosome_1	S-methyl-5-thioadenosine phosphorylase Mta1	2021-08-19-p2-hits-counts-avg-newlow.csv
186	SPAC16C9.04c	0.868317324	0.152180937	0.313081956	0.143626908	0.63891536	0.212026759	502	no_change	no_change	no_change	mot2	chromosome_1	CCR4-Not complex ubiquitin-protein ligase E3 subunit 4	2021-08-19-p2-hits-counts-avg-newlow.csv
187	SPAC16C9.07	0.842972658	0.158060647	0.276369277	0.162543399	0.649528593	0.274857251	494	no_change	low	no_change	pom2	chromosome_1	DYRK family protein kinase Pom2	2021-08-19-p2-hits-counts-avg-newlow.csv
188	SPAC16E8.01	0.877295628	0.153064026	0.326315789	0.144123607	0.680412371	0.267278486	511	no_change	no_change	no_change	shd1	chromosome_1	cytoskeletal protein binding protein Sla1 family, Shd1 (predicted)	2021-08-19-p2-hits-counts-avg-newlow.csv
189	SPAC16E8.05c	0.889566499	0.177530134	0.305273514	0.191781002	0.740990797	0.327482184	268	no_change	low	high		chromosome_1	Schizosaccharomyces specific protein Mde1	2021-08-19-p2-hits-counts-avg-newlow.csv
190	SPAC16E8.06c	0.896590601	0.178212439	0.327698864	0.189346505	0.740055321	0.301247812	446	no_change	no_change	high	nop12	chromosome_1	RNA-binding protein Nop12 (predicted)	2021-08-19-p2-hits-counts-avg-newlow.csv
191	SPAC16E8.14c	0.910403255	0.16340093	0.343459819	0.149539356	0.722270525	0.322096682	174	no_change	no_change	high	tae1	chromosome_1	ribosomal protein AdoMet-dependent proline dimethyltransferase Tae1 (predicted)	2021-08-19-p2-hits-counts-avg-newlow.csv
192	SPAC16E8.17c	0.884519658	0.155872799	0.303046218	0.154596752	0.672012316	0.250159523	522	no_change	low	no_change		chromosome_1	succinate-CoA ligase alpha subunit (predicted)	2021-08-19-p2-hits-counts-avg-newlow.csv
193	SPAC16E8.18	0.895634518	0.141145014	0.335915999	0.143099963	0.687836022	0.255552562	410	no_change	no_change	no_change		chromosome_1	Schizosaccharomyces pombe specific protein	2021-08-19-p2-hits-counts-avg-newlow.csv
194	SPAC1705.02	0.875389337	0.157436078	0.283111594	0.149447147	0.680201955	0.270397262	318	no_change	low	no_change		chromosome_1	SERF family protein, DUF, human 4F5S homolog, implicated in mRNA splicing	2021-08-19-p2-hits-counts-avg-newlow.csv
195	SPAC1751.04	0.897994491	0.12443031	0.318150449	0.132154823	0.729308005	0.283122395	320	no_change	no_change	high	loc1	chromosome_1	ribosome biogenesis protein Loc1 (predicted)	2021-08-19-p2-hits-counts-avg-newlow.csv
196	SPAC1782.01	0.857031219	0.144491654	0.290909091	0.149911594	0.690721649	0.270990447	373	no_change	low	no_change	ecm29	chromosome_1	proteasome assembly chaperone Ecm29	2021-08-19-p2-hits-counts-avg-newlow.csv
197	SPAC1782.02c	0.900830727	0.185698687	0.36746988	0.177245319	0.622222222	0.197123337	405	no_change	no_change	no_change		chromosome_1	conserved fungal protein	2021-08-19-p2-hits-counts-avg-newlow.csv
198	SPAC1782.04	0.927521994	0.13861906	0.39249767	0.09040862	0.541381279	0.130553111	250	no_change	no_change	low	cox24	chromosome_1	mitochondrial mRNA processing protein Cox24/Pet20 (predicted)	2021-08-19-p2-hits-counts-avg-newlow.csv
199	SPAC1782.05	0.861163878	0.156981905	0.302325581	0.147684606	0.693430657	0.226234656	629	no_change	low	no_change	ypa2	chromosome_1	serine/threonine protein phosphatase PP2A regulatory subunit, PTPA family Ypa2	2021-08-19-p2-hits-counts-avg-newlow.csv
200	SPAC1782.06c	0.919405924	0.168251959	0.392156863	0.138796519	0.611111111	0.184588524	255	no_change	no_change	no_change	phb1	chromosome_1	prohibitin Phb1 (predicted)	2021-08-19-p2-hits-counts-avg-newlow.csv
201	SPAC1782.11	0.882659438	0.163751398	0.352229508	0.136290228	0.631174089	0.239121714	668	no_change	no_change	no_change	met14	chromosome_1	adenylyl-sulfate kinase (predicted)	2021-08-19-p2-hits-counts-avg-newlow.csv
202	SPAC1783.02c	0.878798693	0.194131561	0.335784314	0.149221097	0.641369807	0.262259615	238	no_change	no_change	no_change	vps66	chromosome_1	1-acylglycerol-3-phosphate O-acyltransferase Vps66 (predicted)	2021-08-19-p2-hits-counts-avg-newlow.csv
203	SPAC1783.05	0.87841264	0.200048196	0.301886792	0.193735714	0.697916667	0.260311448	111	no_change	low	no_change	hrp1	chromosome_1	CHD family chromatin remodeller, CENP-A chaperone Hrp1	2021-08-19-p2-hits-counts-avg-newlow.csv
204	SPAC1783.06c	0.849512114	0.182562332	0.294117647	0.163993002	0.715789474	0.28420751	299	no_change	low	high	atg12	chromosome_1	autophagy associated ubiquitin-like protein modifier Atg12	2021-08-19-p2-hits-counts-avg-newlow.csv
205	SPAC1783.07c	0.847196986	0.186399353	0.28358209	0.174179089	0.743243243	0.373544196	179	no_change	low	high	pap1	chromosome_1	DNA-binding transcription factor, oxidative stress-responsive Pap1/Caf3	2021-08-19-p2-hits-counts-avg-newlow.csv
206	SPAC1783.08c	0.971912215	0.13531164	0.435923754	0.124795498	0.57868937	0.194416842	416	high	high	no_change	rpl1502	chromosome_1	60S ribosomal protein L15 (predicted)	2021-08-19-p2-hits-counts-avg-newlow.csv
207	SPAC1786.01c	0.872141926	0.163040585	0.296774194	0.157897949	0.697841727	0.327971732	699	no_change	low	no_change	ptl2	chromosome_1	triacylglycerol lipase ptl2	2021-08-19-p2-hits-counts-avg-newlow.csv
208	SPAC1786.02	0.876169777	0.164533787	0.337867647	0.146041176	0.655856092	0.339153337	362	no_change	no_change	no_change		chromosome_1	phospholipase (predicted)	2021-08-19-p2-hits-counts-avg-newlow.csv
209	SPAC1786.04	0.852981795	0.192600554	0.285714286	0.163548951	0.693548387	0.232200377	399	no_change	low	no_change		chromosome_1	Schizosaccharomyces pombe specific protein	2021-08-19-p2-hits-counts-avg-newlow.csv
210	SPAC17A2.01	0.876987451	0.16255669	0.322580645	0.169511472	0.698275862	0.250023395	299	no_change	no_change	no_change	bsu1	chromosome_1	plasma membrane high-affinity import carrier for pyridoxine, pyridoxal, and pyridoxamine Bsu1	2021-08-19-p2-hits-counts-avg-newlow.csv
211	SPAC17A2.06c	0.925729321	0.139624691	0.369565217	0.131841909	0.639534884	0.267806268	601	no_change	no_change	no_change	vps8	chromosome_1	CORVET complex WD repeat subunit Vps8 (predicted)	2021-08-19-p2-hits-counts-avg-newlow.csv
212	SPAC17A2.07c	0.896764067	0.155235713	0.31799031	0.142739615	0.682639885	0.242522437	190	no_change	no_change	no_change		chromosome_1	Schizosaccharomyces specific protein	2021-08-19-p2-hits-counts-avg-newlow.csv
213	SPAC17A2.09c	0.851048507	0.174703877	0.330708661	0.16025641	0.697674419	0.235124495	1423	no_change	no_change	no_change	csx1	chromosome_1	RNA-binding protein Csx1	2021-08-19-p2-hits-counts-avg-newlow.csv
214	SPAC17A2.10c	0.86468251	0.145418088	0.304981397	0.163244048	0.695652174	0.287952947	394	no_change	low	no_change		chromosome_1	Schizosaccharomyces pombe specific protein	2021-08-19-p2-hits-counts-avg-newlow.csv
215	SPAC17A2.11	0.873738158	0.144240883	0.307692308	0.131584034	0.656369275	0.220951348	186	no_change	low	no_change		chromosome_1	Schizosaccharomyces pombe specific protein	2021-08-19-p2-hits-counts-avg-newlow.csv
216	SPAC17A2.12	0.897289771	0.16163853	0.324751656	0.162784679	0.707223753	0.315368479	404	no_change	no_change	high	rrp1	chromosome_1	ATP-dependent chromatin remodeler/ ubiquitin-protein ligase E3 (predicted)	2021-08-19-p2-hits-counts-avg-newlow.csv
217	SPAC17A2.13c	0.920503461	0.143805911	0.347826087	0.1746264	0.75	0.390722496	734	no_change	no_change	high	rad25	chromosome_1	14-3-3 protein Rad25	2021-08-19-p2-hits-counts-avg-newlow.csv
218	SPAC17A2.14	0.889714863	0.142429165	0.318965517	0.135047653	0.711538462	0.260905486	245	no_change	no_change	high	mnr2	chromosome_1	vacuolar CorA family magnesium ion transmembrane transporter Mnr2	2021-08-19-p2-hits-counts-avg-newlow.csv
219	SPAC17A5.01	0.870471797	0.157152962	0.306451613	0.140625	0.719008264	0.294141414	313	no_change	low	high	pex6	chromosome_1	peroxin-6 (predicted)	2021-08-19-p2-hits-counts-avg-newlow.csv
220	SPAC17A5.02c	0.905747392	0.162741889	0.344827586	0.158214617	0.734177215	0.333144245	467	no_change	no_change	high	dbr1	chromosome_1	RNA lariat debranching enzyme Dbr1	2021-08-19-p2-hits-counts-avg-newlow.csv
221	SPAC17A5.07c	1.018447366	0.109392738	0.462439441	0.145997221	0.638816172	0.301286844	366	high	high	no_change	ulp2	chromosome_1	SUMO deconjugating cysteine peptidase Ulp2 (predicted)	2021-08-19-p2-hits-counts-avg-newlow.csv
222	SPAC17A5.08	0.895123717	0.163443361	0.33954577	0.150093618	0.626809602	0.268378432	342	no_change	no_change	no_change	erp2	chromosome_1	COPII-coated vesicle component Erp2/3/4 (predicted)	2021-08-19-p2-hits-counts-avg-newlow.csv
223	SPAC17A5.09c	0.890092564	0.170573012	0.328358209	0.165058293	0.688888889	0.225634452	219	no_change	no_change	no_change	glc8	chromosome_1	serine/threonine protein phosphatase PP1 regulatory subunit Glc8 (predicted)	2021-08-19-p2-hits-counts-avg-newlow.csv
224	SPAC17A5.10	1.006641243	0.111522305	0.456108971	0.139216237	0.649244867	0.280576787	350	high	high	no_change	hua1	chromosome_1	conserved fungal protein, possibly DNA J domain Hua1	2021-08-19-p2-hits-counts-avg-newlow.csv
225	SPAC17A5.11	0.868794584	0.156103919	0.300434719	0.146038047	0.690265487	0.306693003	180	no_change	low	no_change	rec12	chromosome_1	DSB-forming protein Rec12	2021-08-19-p2-hits-counts-avg-newlow.csv
226	SPAC17A5.14	0.856609904	0.194204621	0.297826087	0.22829398	0.617230444	0.498545908	160	no_change	low	no_change	exo2	chromosome_1	exonuclease II Exo2	2021-08-19-p2-hits-counts-avg-newlow.csv
227	SPAC17A5.16	0.940220685	0.150571486	0.38874852	0.130937418	0.624355803	0.217699729	212	no_change	no_change	no_change	ftp105	chromosome_1	Golgi localized protein, human HID1 ortholog 3, implicated in vesicle-mediated transport	2021-08-19-p2-hits-counts-avg-newlow.csv
228	SPAC17A5.18c	0.882935704	0.17490208	0.325581395	0.161353574	0.717647059	0.318604651	221	no_change	no_change	high	rec25	chromosome_1	meiotic recombination protein Rec25	2021-08-19-p2-hits-counts-avg-newlow.csv
229	SPAC17C9.05c	0.934103758	0.183234504	0.380681818	0.171850349	0.644927536	0.255074042	51	no_change	no_change	no_change	pmc3	chromosome_1	mediator complex subunit Med27	2021-08-19-p2-hits-counts-avg-newlow.csv
230	SPAC17C9.09c	0.888628755	0.146604616	0.333333333	0.154440213	0.6875	0.246335705	283	no_change	no_change	no_change	tim13	chromosome_1	Tim8-Tim13 mitochondrial intermembrane space protein transporter complex subunit Tim13 (predicted)	2021-08-19-p2-hits-counts-avg-newlow.csv
231	SPAC17C9.10	0.913856483	0.156011831	0.350137392	0.172803829	0.67984159	0.279016309	210	no_change	no_change	no_change	stm1	chromosome_1	vacuolar amino acid transmembrane transporter Stm1 (predicted)	2021-08-19-p2-hits-counts-avg-newlow.csv
232	SPAC17C9.14	0.904255968	0.153094445	0.333333333	0.164923747	0.669230769	0.346071839	137	no_change	no_change	no_change	pex19	chromosome_1	Pex19 protein (predicted)	2021-08-19-p2-hits-counts-avg-newlow.csv
233	SPAC17C9.15c	0.897973546	0.165168634	0.341463415	0.158602151	0.653061224	0.482758621	213	no_change	no_change	no_change	dhm2	chromosome_1	Schizosaccharomyces specific protein Dhm2	2021-08-19-p2-hits-counts-avg-newlow.csv
234	SPAC17C9.16c	0.880008066	0.127949538	0.313953488	0.128402262	0.670103093	0.255376344	125	no_change	no_change	no_change	mfs1	chromosome_1	plasma membrane spermidine transmembrane transporter Mfs1 (predicted)	2021-08-19-p2-hits-counts-avg-newlow.csv
235	SPAC17D4.03c	0.855588574	0.195115616	0.281553398	0.176125704	0.669354839	0.305448305	205	no_change	low	no_change	cis4	chromosome_1	Golgi zinc importer, CDF family, Cis4	2021-08-19-p2-hits-counts-avg-newlow.csv
236	SPAC17G6.02c	0.899473481	0.140392912	0.328634146	0.1447319	0.711195361	0.324627055	212	no_change	no_change	high	tco1	chromosome_1	translationally silent transcript from tco1 locus	2021-08-19-p2-hits-counts-avg-newlow.csv
237	SPAC17G6.04c	0.901338017	0.174396902	0.315957217	0.180016577	0.680968795	0.254397835	214	no_change	no_change	no_change	cpp1	chromosome_1	protein farnesyltransferase beta subunit Cpp1	2021-08-19-p2-hits-counts-avg-newlow.csv
238	SPAC17G6.05c	0.959889818	0.134729188	0.428571429	0.17794271	0.781512605	0.496477495	269	high	high	high	bro1	chromosome_1	BRO1 domain protein Bro1 (predicted)	2021-08-19-p2-hits-counts-avg-newlow.csv
239	SPAC17G6.15c	0.905004162	0.162360271	0.35443038	0.158663717	0.658823529	0.310652439	191	no_change	no_change	no_change	fsf1	chromosome_1	mitochondrial carrier, serine Fsf1 (predicted)	2021-08-19-p2-hits-counts-avg-newlow.csv
240	SPAC17G6.17	0.925237868	0.146709105	0.350137392	0.171162564	0.725952645	0.25663458	184	no_change	no_change	high	pof8	chromosome_1	LARP7 family RNA-binding protein Pof8/Lar7	2021-08-19-p2-hits-counts-avg-newlow.csv
241	SPAC17G8.07	0.919379457	0.151183939	0.341463415	0.140380468	0.696629213	0.311143344	239	no_change	no_change	no_change	yaf9	chromosome_1	YEATS family histone acetyltransferase subunit Yaf9	2021-08-19-p2-hits-counts-avg-newlow.csv
242	SPAC17G8.08c	0.887449148	0.162258399	0.296703297	0.167510204	0.694444444	0.282142857	137	no_change	low	no_change	gdt2	chromosome_1	Golgi Ca(2+)/H(+) antiporter Gdt2	2021-08-19-p2-hits-counts-avg-newlow.csv
243	SPAC17G8.09	0.8646935	0.14676783	0.301724138	0.139685792	0.692307692	0.404404404	397	no_change	low	no_change	shg1	chromosome_1	Set1C complex subunit Shg1	2021-08-19-p2-hits-counts-avg-newlow.csv
244	SPAC17G8.10c	0.862070009	0.158408989	0.292929293	0.166979595	0.719512195	0.240673426	155	no_change	low	high	dma1	chromosome_1	mitotic spindle checkpoint ubiquitin ligase Dma1	2021-08-19-p2-hits-counts-avg-newlow.csv
245	SPAC17G8.11c	0.908112677	0.148692657	0.343023256	0.139387469	0.669642857	0.29741699	427	no_change	no_change	no_change	imt3	chromosome_1	mannosyltransferase Imt3	2021-08-19-p2-hits-counts-avg-newlow.csv
246	SPAC17G8.13c	0.879073238	0.172395107	0.299006623	0.163876172	0.604829381	0.24004266	206	no_change	low	no_change	mst2	chromosome_1	histone acetyltransferase Mst2	2021-08-19-p2-hits-counts-avg-newlow.csv
247	SPAC17G8.14c	0.905467416	0.153461504	0.322103751	0.193259336	0.766312057	0.329479645	204	no_change	no_change	high	pck1	chromosome_1	protein kinase C (PKC)-like Pck1	2021-08-19-p2-hits-counts-avg-newlow.csv
248	SPAC17H9.06c	0.901260487	0.156033197	0.316326531	0.164139185	0.717741935	0.336604991	251	no_change	no_change	high		chromosome_1	DUF4196 and DUF4211, human CCDC82 ortholog	2021-08-19-p2-hits-counts-avg-newlow.csv
249	SPAC17H9.08	0.9140672	0.216715221	0.325153374	0.274829932	0.549019608	0.295122709	45	no_change	no_change	low		chromosome_1	mitochondrial carrier, coenzyme A (predicted)	2021-08-19-p2-hits-counts-avg-newlow.csv
250	SPAC17H9.10c	0.835059889	0.204176891	0.221374046	0.259734239	0.699386503	0.266066176	99	no_change	low	no_change	ddb1	chromosome_1	Cul4-RING E3 complex subunit Ddb1	2021-08-19-p2-hits-counts-avg-newlow.csv
251	SPAC17H9.11	0.91834597	0.129459412	0.336363636	0.142341755	0.727272727	0.274910633	175	no_change	no_change	high	gmf1	chromosome_1	cofilin/tropomyosin family Glia Maturation Factor homolog Gmf1	2021-08-19-p2-hits-counts-avg-newlow.csv
252	SPAC17H9.12c	0.897362754	0.189988243	0.326827875	0.16423209	0.626136364	0.222418773	224	no_change	no_change	no_change	cyc2	chromosome_1	mitochondrial cytochrome c-heme linkage protein Cyc2 (predicted)	2021-08-19-p2-hits-counts-avg-newlow.csv
253	SPAC17H9.14c	0.877899871	0.168024284	0.308270677	0.149839337	0.738317757	0.327652556	177	no_change	low	high	pdi2	chromosome_1	ER protein disulfide isomerase Pdi2	2021-08-19-p2-hits-counts-avg-newlow.csv
254	SPAC1805.01c	0.875622026	0.163772679	0.325842697	0.13952381	0.693877551	0.27628866	125	no_change	no_change	no_change	ppk6	chromosome_1	serine/threonine protein kinase Ppk6 (predicted)	2021-08-19-p2-hits-counts-avg-newlow.csv
255	SPAC1805.04	0.99849355	0.112844582	0.430656934	0.157102944	0.638888889	0.321187584	345	high	high	no_change	nup132	chromosome_1	nucleoporin, WD repeat Nup132	2021-08-19-p2-hits-counts-avg-newlow.csv
256	SPAC1805.05	0.886931273	0.155538576	0.3125	0.162597258	0.720930233	0.332768362	395	no_change	no_change	high	cki3	chromosome_1	serine/threonine protein kinase (CK1 family) Cki3	2021-08-19-p2-hits-counts-avg-newlow.csv
257	SPAC1805.06c	0.903507095	0.17339815	0.301851852	0.110058759	0.660722486	0.314683084	60	no_change	low	no_change	hem2	chromosome_1	porphobilinogen synthase Hem2 (predicted)	2021-08-19-p2-hits-counts-avg-newlow.csv
258	SPAC1805.08	0.907954978	0.148890744	0.328125	0.152989151	0.69047619	0.243243377	339	no_change	no_change	no_change	dlc1	chromosome_1	dynein light chain Dlc1	2021-08-19-p2-hits-counts-avg-newlow.csv
259	SPAC1805.09c	0.900313365	0.13913879	0.335766423	0.164067564	0.75	0.321978239	119	no_change	no_change	high	fmt1	chromosome_1	mitochondrial methionyl-tRNA formyltransferase Fmt1 (predicted)	2021-08-19-p2-hits-counts-avg-newlow.csv
260	SPAC1805.10	0.886963398	0.171715558	0.333333333	0.139102528	0.694396403	0.308706241	218	no_change	no_change	no_change		chromosome_1	Schizosaccharomyces specific protein	2021-08-19-p2-hits-counts-avg-newlow.csv
261	SPAC1805.12c	0.884979468	0.152279908	0.320305344	0.149734083	0.693181818	0.296632489	498	no_change	no_change	no_change	ubi2	chromosome_1	ribosomal-ubiquitin fusion protein Ubi2	2021-08-19-p2-hits-counts-avg-newlow.csv
262	SPAC1805.14	0.867778949	0.157854537	0.297893423	0.161403005	0.730769231	0.317569647	334	no_change	low	high		chromosome_1	Schizosaccharomyces specific protein	2021-08-19-p2-hits-counts-avg-newlow.csv
263	SPAC1805.15c	0.908710593	0.118622239	0.337966037	0.160789969	0.732426304	0.283787588	186	no_change	no_change	high	pub2	chromosome_1	HECT-type ubiquitin-protein ligase E3 Pub2	2021-08-19-p2-hits-counts-avg-newlow.csv
264	SPAC1834.03c	0.885576019	0.159181216	0.336249045	0.139421599	0.738612836	0.278324918	290	no_change	no_change	high	hhf1	chromosome_1	histone H4 h4.1	2021-08-19-p2-hits-counts-avg-newlow.csv
265	SPAC1834.08	0.942743785	0.123440551	0.361227824	0.147380001	0.724744898	0.38148607	340	no_change	no_change	high	mak1	chromosome_1	phosphorelay sensor kinase Mak1	2021-08-19-p2-hits-counts-avg-newlow.csv
266	SPAC1834.09	0.89926118	0.155907472	0.330042793	0.146175409	0.673576799	0.197894499	398	no_change	no_change	no_change	mug51	chromosome_1	variant protein kinase 19 family protein	2021-08-19-p2-hits-counts-avg-newlow.csv
267	SPAC1834.10c	0.874591014	0.153287491	0.29957265	0.130659214	0.667892157	0.267981487	282	no_change	low	no_change		chromosome_1	mitochondrial proton-transporting ATP synthase complex assembly protein (predicted)	2021-08-19-p2-hits-counts-avg-newlow.csv
268	SPAC1851.02	0.94830565	0.14196019	0.379171301	0.138254111	0.615099715	0.205151501	358	no_change	no_change	no_change	slc1	chromosome_1	1-acylglycerol-3-phosphate O-acyltransferase Slc1 (predicted)	2021-08-19-p2-hits-counts-avg-newlow.csv
269	SPAC1851.03	1.022452741	0.099492127	0.491470389	0.181429789	0.661651584	0.333448252	284	high	high	no_change	ckb1	chromosome_1	CK2 family regulatory subunit Ckb1	2021-08-19-p2-hits-counts-avg-newlow.csv
270	SPAC1851.04c	0.880673831	0.155202645	0.319992316	0.144445315	0.682262267	0.288657546	264	no_change	no_change	no_change	ric1	chromosome_1	Rab-specific(Ryh1/Ypt6) Ric1-Rgp1 guanyl-nucleotide exchange factor subunit Ric1/Sat4	2021-08-19-p2-hits-counts-avg-newlow.csv
271	SPAC186.01	0.893541979	0.177312868	0.324406628	0.147304538	0.695979703	0.304075279	230	no_change	no_change	no_change	pfl9	chromosome_1	cell surface glycoprotein, flocculin Pfl9, DIPSY family	2021-08-19-p2-hits-counts-avg-newlow.csv
272	SPAC186.03	0.876280598	0.173495265	0.319444444	0.146813486	0.686868687	0.231358336	287	no_change	no_change	no_change		chromosome_1	L-asparaginase (predicted)	2021-08-19-p2-hits-counts-avg-newlow.csv
273	SPAC186.05c	0.897586219	0.171194011	0.316986795	0.143201539	0.73183304	0.256257111	320	no_change	no_change	high	gdt1	chromosome_1	Golgi calcium and manganese antiporter Gdt1	2021-08-19-p2-hits-counts-avg-newlow.csv
274	SPAC186.06	0.91070464	0.18098548	0.322834646	0.208385744	0.713235294	0.345454545	301	no_change	no_change	high		chromosome_1	phenazine biosynthesis PhzF protein family	2021-08-19-p2-hits-counts-avg-newlow.csv
275	SPAC186.09	0.901589995	0.156845336	0.333333333	0.162515567	0.657894737	0.260680908	269	no_change	no_change	no_change	pdc102	chromosome_1	pyruvate decarboxylase (predicted)	2021-08-19-p2-hits-counts-avg-newlow.csv
276	SPAC18B11.02c	0.892174225	0.162622904	0.332159624	0.155839955	0.621750806	0.2733795	230	no_change	no_change	no_change	pus9	chromosome_1	tRNA pseudouridine synthase Pus9 (predicted)	2021-08-19-p2-hits-counts-avg-newlow.csv
277	SPAC18B11.03c	0.892010665	0.153626356	0.329406087	0.149877906	0.652982456	0.250303578	304	no_change	no_change	no_change		chromosome_1	ER alcohol acetyltransferase involved in intermembrane phospholipid transfer (predicted)	2021-08-19-p2-hits-counts-avg-newlow.csv
278	SPAC18B11.04	0.89412157	0.14833942	0.312335217	0.153225579	0.658957219	0.266679742	338	no_change	no_change	no_change	ncs1	chromosome_1	neuronal calcium sensor related protein Ncs1	2021-08-19-p2-hits-counts-avg-newlow.csv
279	SPAC18B11.08c	0.892049729	0.206436668	0.306666667	0.149358974	0.712230216	0.295565359	165	no_change	low	high		chromosome_1	UPF0139 family conserved fungal ER membrane protein	2021-08-19-p2-hits-counts-avg-newlow.csv
280	SPAC18B11.09c	0.910373087	0.171077008	0.344262295	0.159350274	0.652556924	0.330008514	108	no_change	no_change	no_change		chromosome_1	serine O-acetyltransferase activity (predicted)	2021-08-19-p2-hits-counts-avg-newlow.csv
281	SPAC18B11.11	0.92192232	0.182558496	0.376068376	0.149859944	0.666666667	0.278030303	457	no_change	no_change	no_change		chromosome_1	GTPase activating protein, Tsc2 paralog (predicted)	2021-08-19-p2-hits-counts-avg-newlow.csv
282	SPAC18G6.01c	0.848666336	0.166794096	0.284612189	0.147015605	0.705882353	0.281233628	332	no_change	low	high		chromosome_1	chalcone related protein family	2021-08-19-p2-hits-counts-avg-newlow.csv
283	SPAC18G6.02c	0.903338526	0.186349415	0.320987654	0.17629052	0.692307692	0.315985077	351	no_change	no_change	no_change	chp1	chromosome_1	heterochromatin (HP1) family chromodomain protein Chp1	2021-08-19-p2-hits-counts-avg-newlow.csv
284	SPAC18G6.09c	0.88579894	0.202427063	0.319273477	0.267082869	0.6	0.301993542	328	no_change	no_change	no_change	edc1	chromosome_1	Dcp2-Dcp1 mRNA-decapping complex subunit Edc1	2021-08-19-p2-hits-counts-avg-newlow.csv
285	SPAC18G6.10	0.971989614	0.137504695	0.395427399	0.133950391	0.552845528	0.278373227	378	high	no_change	no_change	lem2	chromosome_1	LEM domain nuclear inner membrane protein Heh1/Lem2	2021-08-19-p2-hits-counts-avg-newlow.csv
286	SPAC18G6.15	0.844689052	0.167290843	0.304878049	0.140285205	0.689189189	0.290909091	297	no_change	low	no_change	mal3	chromosome_1	microtubule plus-end binding protein, EB1 family Mal3	2021-08-19-p2-hits-counts-avg-newlow.csv
287	SPAC1952.02	0.97746253	0.096636394	0.457906205	0.133930496	0.622990468	0.292197405	126	high	high	no_change	tma23	chromosome_1	ribosome biogenesis protein Tma23 (predicted)	2021-08-19-p2-hits-counts-avg-newlow.csv
288	SPAC1952.03	0.863743849	0.176755663	0.316014395	0.166059267	0.707371556	0.236193222	280	no_change	no_change	high	otu2	chromosome_1	ubiquitin specific cysteine protease, OTU family, Otu2	2021-08-19-p2-hits-counts-avg-newlow.csv
289	SPAC1952.05	0.859231016	0.167648364	0.287062102	0.181299772	0.738991969	0.339571457	874	no_change	low	high	gcn5	chromosome_1	SAGA complex histone acetyltransferase catalytic subunit Gcn5	2021-08-19-p2-hits-counts-avg-newlow.csv
290	SPAC1952.06c	0.853306666	0.167318954	0.279624696	0.184024449	0.682467649	0.279244887	370	no_change	low	no_change		chromosome_1	spliceosomal complex subunit (predicted)	2021-08-19-p2-hits-counts-avg-newlow.csv
291	SPAC1952.07	0.878749815	0.161551009	0.320533608	0.146349862	0.687836022	0.325509126	272	no_change	no_change	no_change	rad1	chromosome_1	checkpoint clamp complex protein Rad1	2021-08-19-p2-hits-counts-avg-newlow.csv
292	SPAC1952.08c	0.889882782	0.19729321	0.330539972	0.176390054	0.683118306	0.317269552	360	no_change	no_change	no_change		chromosome_1	pyridoxamine 5'-phosphate oxidase (predicted)	2021-08-19-p2-hits-counts-avg-newlow.csv
293	SPAC1952.10c	0.906320489	0.170178054	0.360655738	0.150271279	0.701570681	0.318681319	283	no_change	no_change	no_change		chromosome_1	conserved fungal multispanning membrane protein	2021-08-19-p2-hits-counts-avg-newlow.csv
294	SPAC23C4.07	0.912031523	0.168220987	0.357142857	0.153861985	0.647853736	0.275048791	794	no_change	no_change	no_change	tht2	chromosome_1	karyogamy protein Tht2	2021-08-27-p4-hits-counts-avg-newlow.csv
295	SPAC23C4.08	0.887241918	0.19713171	0.344730177	0.152418428	0.573492349	0.227326812	712	no_change	no_change	no_change	rho3	chromosome_1	Rho family GTPase Rho3	2021-08-27-p4-hits-counts-avg-newlow.csv
296	SPAC23C4.11	0.992759527	0.079464823	0.405128948	0.16444971	0.658667288	0.256692797	66	high	no_change	no_change	atp18	chromosome_1	F1-FO ATP synthase subunit J (predicted)	2021-08-27-p4-hits-counts-avg-newlow.csv
297	SPAC23C4.16c	0.842006771	0.204046153	0.306917863	0.173175651	0.635135135	0.270518276	2230	no_change	low	no_change	atg15	chromosome_1	autophagy associated lysophospholipase Atg15	2021-08-27-p4-hits-counts-avg-newlow.csv
298	SPAC23C4.17	0.859003758	0.183880938	0.319213022	0.144797826	0.609962795	0.222678085	868	no_change	no_change	no_change	trm402	chromosome_1	tRNA (cytosine-5-)-methyltransferase (predicted)	2021-08-27-p4-hits-counts-avg-newlow.csv
299	SPAC23D3.01	0.860654824	0.192772911	0.333333333	0.147676275	0.61627907	0.258997033	951	no_change	no_change	no_change	pdp3	chromosome_1	PWWP domain protein, involved in chromatin remodeling (predicted)	2021-08-27-p4-hits-counts-avg-newlow.csv
300	SPAC23D3.03c	0.852834359	0.181113706	0.321678322	0.159222222	0.620702849	0.265425532	902	no_change	no_change	no_change		chromosome_1	GTPase activating protein (predicted)	2021-08-27-p4-hits-counts-avg-newlow.csv
301	SPAC23D3.04c	0.933266343	0.151723003	0.335714286	0.208582476	0.67	0.347061609	943	no_change	no_change	no_change	gpd2	chromosome_1	glycerol-3-phosphate dehydrogenase Gpd2	2021-08-27-p4-hits-counts-avg-newlow.csv
302	SPAC23D3.10c	0.860698929	0.197288803	0.336448598	0.152724584	0.644808743	0.258901961	1271	no_change	no_change	no_change	eng2	chromosome_1	cell wall and ascospore endo-1,3-beta-glucanase Eng2	2021-08-27-p4-hits-counts-avg-newlow.csv
303	SPAC23E2.01	0.946661333	0.140009232	0.383283433	0.166099773	0.658680057	0.255376981	2124	no_change	no_change	no_change	fep1	chromosome_1	DNA-binding transcription factor, iron-sensing Fep1	2021-08-27-p4-hits-counts-avg-newlow.csv
304	SPAC23G3.02c	0.919879232	0.156014762	0.360327239	0.138180724	0.589602515	0.230650782	342	no_change	no_change	no_change	sib1	chromosome_1	ferrichrome synthetase Sib1	2021-08-27-p4-hits-counts-avg-newlow.csv
305	SPAC23G3.04	0.849732041	0.185656251	0.313432836	0.147384717	0.603960396	0.257354135	959	no_change	no_change	no_change	ies4	chromosome_1	Ino80 complex subunit Ies4	2021-08-27-p4-hits-counts-avg-newlow.csv
306	SPAC23G3.05c	0.861679447	0.189947041	0.311111111	0.159360164	0.633625576	0.259373768	1498	no_change	low	no_change		chromosome_1	conserved endomembrane protein, RGS domain, implicated in signal transduction, cell polarity, possibly via membrane tethering (predicted)	2021-08-27-p4-hits-counts-avg-newlow.csv
307	SPAC23G3.07c	0.859382175	0.179938066	0.292003101	0.172372585	0.661223674	0.285739916	2798	no_change	low	no_change	snf30	chromosome_1	SWI/SNF complex subunit Snf30	2021-08-27-p4-hits-counts-avg-newlow.csv
308	SPAC23G3.08c	0.876183198	0.184103195	0.329192547	0.146311406	0.571428571	0.24361185	635	no_change	no_change	no_change	ubp7	chromosome_1	ubiquitin C-terminal hydrolase Ubp7	2021-08-27-p4-hits-counts-avg-newlow.csv
309	SPAC23G3.10c	0.829100498	0.189962472	0.285714286	0.168421053	0.680851064	0.304319794	2137	low	low	no_change	ssr3	chromosome_1	SWI/SNF and RSC complex subunit Ssr3	2021-08-27-p4-hits-counts-avg-newlow.csv
310	SPAC23H3.03c	0.821300138	0.199752674	0.269430052	0.174406605	0.591836735	0.274419656	3045	low	low	no_change	npr2	chromosome_1	GATOR1-SEACIT GTPase complex subunit Npr2	2021-08-27-p4-hits-counts-avg-newlow.csv
311	SPAC23H3.05c	0.799516478	0.193104845	0.217948718	0.184861602	0.636011276	0.336102335	1994	low	low	no_change	swd1	chromosome_1	Set1C complex subunit Swd1	2021-08-27-p4-hits-counts-avg-newlow.csv
312	SPAC23H3.11c	0.89944724	0.163720032	0.354545455	0.157971014	0.655405405	0.348682171	885	no_change	no_change	no_change		chromosome_1	beta-glucan biosynthesis protein (predicted)	2021-08-27-p4-hits-counts-avg-newlow.csv
313	SPAC23H3.13c	1.015740446	0.10548772	0.432	0.176535329	0.610526316	0.284615385	1425	high	high	no_change	gpa2	chromosome_1	heterotrimeric G protein alpha-2 subunit Gpa2	2021-08-27-p4-hits-counts-avg-newlow.csv
314	SPAC23H3.14	0.876036516	0.188408663	0.333333333	0.142958432	0.596594457	0.216160405	1162	no_change	no_change	no_change	avl9	chromosome_1	post-Golgi vesicle-mediated transport protein Avl9 (predicted)	2021-08-27-p4-hits-counts-avg-newlow.csv
315	SPAC23H3.15c	0.857924813	0.183394908	0.294117647	0.17603836	0.649122807	0.275375404	2374	no_change	low	no_change	ddr48	chromosome_1	DNA damage-responsive protein Ddr48 (predicted)	2021-08-27-p4-hits-counts-avg-newlow.csv
316	SPAC23H4.01c	0.867833239	0.179282893	0.324708796	0.142469446	0.614159609	0.236854308	1830	no_change	no_change	no_change	osh3	chromosome_1	sterol transfer protein Osh3	2021-08-27-p4-hits-counts-avg-newlow.csv
317	SPAC23H4.08	0.851174221	0.190413054	0.323529412	0.191142031	0.731884058	0.347753396	2745	no_change	no_change	high	iwr1	chromosome_1	RNA polymerase II nuclear import protein Iwr1 (predicted)	2021-08-27-p4-hits-counts-avg-newlow.csv
318	SPAC23H4.09	0.841608926	0.187831282	0.286885246	0.17058604	0.649350649	0.270587536	2291	no_change	low	no_change	cdb4	chromosome_1	endonuclease Cdb4 (predicted)	2021-08-27-p4-hits-counts-avg-newlow.csv
319	SPAC23H4.10c	0.915163375	0.174210797	0.327272727	0.178220087	0.659340659	0.362736661	1097	no_change	no_change	no_change	thi4	chromosome_1	bifunctional thiamine-phosphate dipyrophosphorylase/hydroxyethylthiazole kinase	2021-08-27-p4-hits-counts-avg-newlow.csv
320	SPAC23H4.12	0.797035179	0.260601899	0.261730333	0.222530632	0.720941176	0.425613919	68	low	low	high	alp13	chromosome_1	MRG family Clr6 histone deacetylase complex subunit Alp13	2021-08-27-p4-hits-counts-avg-newlow.csv
321	SPAC24B11.08c	0.858930975	0.193860267	0.316831683	0.165206508	0.643564356	0.259803656	929	no_change	no_change	no_change	erv46	chromosome_1	COPII-coated vesicle component Erv46 (predicted)	2021-08-27-p4-hits-counts-avg-newlow.csv
322	SPAC24B11.13	0.895938572	0.164292035	0.335664336	0.154317757	0.648854962	0.306451613	837	no_change	no_change	no_change	hem3	chromosome_1	hydroxymethylbilane synthase Hem3 (predicted)	2021-08-27-p4-hits-counts-avg-newlow.csv
323	SPAC24C9.02c	0.894490855	0.185924821	0.335566139	0.152758927	0.605950011	0.240238531	818	no_change	no_change	no_change	cyt2	chromosome_1	cytochrome c1 heme lyase Cyt2 (predicted)	2021-08-27-p4-hits-counts-avg-newlow.csv
324	SPAC24C9.05c	0.876320209	0.172323152	0.306974118	0.166498203	0.664092319	0.273861032	1756	no_change	low	no_change	mug70	chromosome_1	CBS and PB1 domain protein, conserved in fungi and plants, implicated in signalling Mug70	2021-08-27-p4-hits-counts-avg-newlow.csv
325	SPAC24C9.07c	0.857663793	0.19137619	0.301724138	0.150271408	0.619402985	0.253775073	1201	no_change	low	no_change	bgs2	chromosome_1	spore wall 1,3-beta-glucan synthase catalytic subunit Bgs2	2021-08-27-p4-hits-counts-avg-newlow.csv
326	SPAC24C9.08	0.835178232	0.18034675	0.283018868	0.177334031	0.65	0.258130219	3071	no_change	low	no_change	cps1	chromosome_1	vacuolar carboxypeptidase (predicted)	2021-08-27-p4-hits-counts-avg-newlow.csv
327	SPAC24C9.12c	0.827635479	0.201873987	0.312138728	0.145363537	0.605504587	0.19703372	855	low	no_change	no_change	shm1	chromosome_1	serine hydroxymethyltransferase Shm1 (predicted)	2021-08-27-p4-hits-counts-avg-newlow.csv
328	SPAC24C9.14	0.838348438	0.181080169	0.294964029	0.160229679	0.644067797	0.305207742	1371	no_change	low	no_change	otu1	chromosome_1	ubiquitin-specific cysteine protease, OTU family, Otu1	2021-08-27-p4-hits-counts-avg-newlow.csv
329	SPAC24C9.15c	0.891395703	0.198257456	0.34375	0.192515977	0.674234694	0.33453589	716	no_change	no_change	no_change	spn5	chromosome_1	meiotic septin Spn5	2021-08-27-p4-hits-counts-avg-newlow.csv
330	SPAC24C9.16c	0.864925326	0.205136	0.310810811	0.168321748	0.647058824	0.311529271	1117	no_change	low	no_change	cox8	chromosome_1	cytochrome c oxidase subunit VIII (predicted)	2021-08-27-p4-hits-counts-avg-newlow.csv
331	SPAC24H6.02c	0.872367775	0.205475438	0.329896907	0.181794471	0.632352941	0.281181723	857	no_change	no_change	no_change	tim15	chromosome_1	TIM23 translocase complex subunit Tim15 (predicted)	2021-08-27-p4-hits-counts-avg-newlow.csv
332	SPAC24H6.08	0.903048451	0.163813592	0.356048293	0.144037647	0.626872345	0.261704476	694	no_change	no_change	no_change		chromosome_1	Schizosaccharomyces specific protein	2021-08-27-p4-hits-counts-avg-newlow.csv
333	SPAC24H6.10c	0.910115867	0.168309851	0.340744401	0.155379556	0.625723739	0.2900052	788	no_change	no_change	no_change		chromosome_1	phospho-2-dehydro-3-deoxyheptonate aldolase (predicted)	2021-08-27-p4-hits-counts-avg-newlow.csv
334	SPAC25A8.02	0.866101821	0.199650812	0.307981492	0.170467092	0.649786325	0.301892701	676	no_change	low	no_change	atg14	chromosome_1	autophagy associated protein Atg14	2021-08-27-p4-hits-counts-avg-newlow.csv
335	SPAC25A8.03c	0.885330147	0.187572274	0.333333333	0.151786299	0.619047619	0.280410959	839	no_change	no_change	no_change		chromosome_1	mitochondrial arginine methyltransferase, human NDUFAF7 ortholog (predicted)	2021-08-27-p4-hits-counts-avg-newlow.csv
336	SPAC25B8.01	0.859959743	0.175636054	0.299270073	0.165831245	0.639344262	0.267257868	1269	no_change	low	no_change	dap1	chromosome_1	cytochrome P450 regulator Dap1	2021-08-27-p4-hits-counts-avg-newlow.csv
337	SPAC25B8.07c	0.836397229	0.180620085	0.267716535	0.174617462	0.657142857	0.325153646	3063	no_change	low	no_change	rcf1	chromosome_1	cytochrome c oxidase assembly protein Rcf1	2021-08-27-p4-hits-counts-avg-newlow.csv
338	SPAC25B8.08	0.84414464	0.193858289	0.296969697	0.174923083	0.642857143	0.250414829	1543	no_change	low	no_change		chromosome_1	Golgi Ras-interacting protein with DIL domain, human RADIL and RASIP1 ortholog (predicted), implicated in vesicle-mediated transport	2021-08-27-p4-hits-counts-avg-newlow.csv
339	SPAC25B8.09	0.849415051	0.196883004	0.308823529	0.1699458	0.639767442	0.277201139	1574	no_change	low	no_change		chromosome_1	trans-aconitate 3-methyltransferase (predicted)	2021-08-27-p4-hits-counts-avg-newlow.csv
340	SPAC25B8.10	0.882816365	0.180585632	0.329113924	0.166623877	0.666666667	0.315266486	733	no_change	no_change	no_change		chromosome_1	trans-aconitate 3-methyltransferase (predicted)	2021-08-27-p4-hits-counts-avg-newlow.csv
341	SPAC25B8.11	0.879783682	0.189269997	0.333333333	0.164174107	0.65625	0.290627978	823	no_change	no_change	no_change		chromosome_1	DNA-binding transcription factor (predicted)	2021-08-27-p4-hits-counts-avg-newlow.csv
342	SPAC25B8.19c	1.011627931	0.129641653	0.433628319	0.15995671	0.592920354	0.127187766	37	high	high	no_change	loz1	chromosome_1	DNA-binding transcription factor zf-C2H2 type	2021-08-27-p4-hits-counts-avg-newlow.csv
343	SPAC25G10.01	0.900158607	0.171125287	0.330491945	0.160561649	0.634954751	0.294520617	970	no_change	no_change	no_change		chromosome_1	RNA-binding protein involved in histone acetylation	2021-08-27-p4-hits-counts-avg-newlow.csv
344	SPAC25G10.02	0.865647092	0.184875625	0.310606061	0.167207792	0.638167341	0.333875666	1338	no_change	low	no_change	cce1	chromosome_1	mitochondrial cruciform-cutting endonuclease Cce1	2021-08-27-p4-hits-counts-avg-newlow.csv
345	SPAC25G10.05c	0.867956894	0.186812117	0.287878788	0.166911359	0.617391304	0.232265255	1147	no_change	low	no_change	his1	chromosome_1	ATP phosphoribosyltransferase	2021-08-27-p4-hits-counts-avg-newlow.csv
346	SPAC25G10.09c	0.882762285	0.181355805	0.313579163	0.18501881	0.69312336	0.369299327	2090	no_change	no_change	no_change	pan1	chromosome_1	actin cortical patch component, with EF hand and WH2 motif Panl (predicted)	2021-08-27-p4-hits-counts-avg-newlow.csv
347	SPAC25H1.02	0.864388408	0.186359415	0.323418841	0.148611111	0.633050847	0.254950309	808	no_change	no_change	no_change	jmj1	chromosome_1	histone demethylase Jmj1 (predicted)	2021-08-27-p4-hits-counts-avg-newlow.csv
348	SPAC25H1.09	0.919344722	0.150702576	0.350746269	0.149068323	0.666666667	0.336597938	649	no_change	no_change	no_change	mde5	chromosome_1	alpha-amylase homolog Mde5	2021-08-27-p4-hits-counts-avg-newlow.csv
349	SPAC26A3.02	0.885047786	0.182543174	0.333333333	0.153404439	0.579598506	0.265498967	622	no_change	no_change	no_change	myh1	chromosome_1	DNA adenine glycosylase Myh1	2021-08-27-p4-hits-counts-avg-newlow.csv
350	SPAC26A3.04	1.011497921	0.111333345	0.466666667	0.107888645	0.571796191	0.189408309	154	high	high	no_change	rpl2002	chromosome_1	60S ribosomal protein L20A (predicted)	2021-08-27-p4-hits-counts-avg-newlow.csv
351	SPAC26A3.06	0.920295426	0.159445442	0.38	0.137560258	0.571428571	0.228674732	386	no_change	no_change	no_change	bud23	chromosome_1	rRNA (guanine-N7-)-methyltransferase Bud23 (predicted)	2021-08-27-p4-hits-counts-avg-newlow.csv
352	SPAC26A3.07c	0.889035778	0.190133116	0.323579485	0.16602645	0.624381188	0.254217486	390	no_change	no_change	no_change	rpl1101	chromosome_1	60S ribosomal protein L11 (predicted)	2021-08-27-p4-hits-counts-avg-newlow.csv
353	SPAC26A3.09c	0.80760608	0.159768016	0.285714286	0.147251326	0.629615802	0.299139043	1454	low	low	no_change	rga2	chromosome_1	RhoGAP, GTPase activating protein Rga2	2021-08-27-p4-hits-counts-avg-newlow.csv
354	SPAC26A3.10	0.867039198	0.183458724	0.313043478	0.163712893	0.656716418	0.312686567	1069	no_change	no_change	no_change	cnt6	chromosome_1	centaurin ADP ribosylation factor GTPase activating protein family (predicted)	2021-08-27-p4-hits-counts-avg-newlow.csv
355	SPAC26A3.11	0.867621231	0.186400694	0.333333333	0.143055213	0.651315789	0.310570484	747	no_change	no_change	no_change		chromosome_1	mitochondrial omega-amidase (predicted)	2021-08-27-p4-hits-counts-avg-newlow.csv
356	SPAC26A3.16	0.824711649	0.193195501	0.287769784	0.16633654	0.651785714	0.270137804	1548	low	low	no_change	dsk2	chromosome_1	UBA domain protein Dph1/Dsk2	2021-08-27-p4-hits-counts-avg-newlow.csv
357	SPAC26F1.01	0.871736208	0.195344445	0.323076923	0.174558081	0.693877551	0.297940503	749	no_change	no_change	no_change	sec74	chromosome_1	Arf GEF Sec74 (predicted)	2021-08-27-p4-hits-counts-avg-newlow.csv
358	SPAC26F1.08c	0.878938483	0.17557117	0.333333333	0.13617039	0.610169492	0.216679737	615	no_change	no_change	no_change		chromosome_1	malate transmembrane transporter (predicted)	2021-08-27-p4-hits-counts-avg-newlow.csv
359	SPAC26F1.09	0.815452598	0.162455787	0.304054054	0.128057268	0.587570621	0.251794258	1489	low	low	no_change	gyp51	chromosome_1	GTPase activating protein Gyp51 (predicted)	2021-08-27-p4-hits-counts-avg-newlow.csv
360	SPAC26F1.10c	0.960860262	0.144536923	0.372881356	0.147096909	0.566666667	0.269073619	2263	high	no_change	no_change	pyp1	chromosome_1	protein tyrosine phosphatase Pyp1	2021-08-27-p4-hits-counts-avg-newlow.csv
361	SPAC26F1.12c	0.855592578	0.196399411	0.305343511	0.155992781	0.596899225	0.263714172	855	no_change	low	no_change	hgh1	chromosome_1	Armadillo-type fold protein, human HGH1 ortholog, implicated in ribosome biogenesis	2021-08-27-p4-hits-counts-avg-newlow.csv
362	SPAC26F1.14c	0.876135703	0.196596525	0.323699422	0.165024087	0.616681892	0.278525592	696	no_change	no_change	no_change	aif1	chromosome_1	mitochondrial inner membrane anchored oxidoreductase Aif1 (predicted)	2021-08-27-p4-hits-counts-avg-newlow.csv
363	SPAC26H5.02c	0.892407109	0.181403646	0.340740741	0.165776543	0.631147541	0.30847647	673	no_change	no_change	no_change	mgs1	chromosome_1	DNA replication ATPase Mgs1 (predicted)	2021-08-27-p4-hits-counts-avg-newlow.csv
364	SPAC26H5.04	0.893300722	0.192251222	0.371198157	0.15494338	0.671480709	0.259085935	1088	no_change	no_change	no_change	gid5	chromosome_1	GID complex armadillo repeat subunit Gid5 (predicted)	2021-08-27-p4-hits-counts-avg-newlow.csv
365	SPAC26H5.05	0.779376403	0.189214933	0.124352332	0.196772302	0.8	0.343547713	39	low	low	high	mga2	chromosome_1	IPT/TIG ankyrin repeat gene-specific transcription coactivator Mga2	2021-08-27-p4-hits-counts-avg-newlow.csv
366	SPAC26H5.10c	0.86688048	0.178642835	0.31147541	0.16445434	0.625	0.272579034	2095	no_change	low	no_change	tif51	chromosome_1	translation elongation and termination factor eIF5A (predicted)	2021-08-27-p4-hits-counts-avg-newlow.csv
367	SPAC27D7.02c	0.883418422	0.175398221	0.326241135	0.152419467	0.595890411	0.332266325	1941	no_change	no_change	no_change	grp1	chromosome_1	Golgi GRIP domain protein Grp1 (predicted)	2021-08-27-p4-hits-counts-avg-newlow.csv
368	SPAC27D7.05c	0.883805561	0.176772395	0.333333333	0.149780452	0.5875	0.268796992	1369	no_change	no_change	no_change	apc14	chromosome_1	anaphase-promoting complex subunit Apc14	2021-08-27-p4-hits-counts-avg-newlow.csv
369	SPAC27D7.11c	0.861133099	0.186393743	0.307692308	0.188629588	0.632653061	0.275677235	2702	no_change	low	no_change		chromosome_1	But2 family protein, similar to cell surface molecules	2021-08-27-p4-hits-counts-avg-newlow.csv
370	SPAC27D7.12c	0.858840117	0.193525305	0.310025063	0.171354249	0.661002304	0.314118018	1104	no_change	low	no_change	but1	chromosome_1	thioredoxin family protein But1	2021-08-27-p4-hits-counts-avg-newlow.csv
371	SPAC27D7.13c	0.862029751	0.195267188	0.332495812	0.144401755	0.6	0.288298032	958	no_change	no_change	no_change	ssm4	chromosome_1	dynactin microtubule-binding subunit, p150-Glued Ssm4	2021-08-27-p4-hits-counts-avg-newlow.csv
372	SPAC27E2.01	0.917155018	0.180150259	0.367647059	0.166971518	0.611111111	0.298510174	1577	no_change	no_change	no_change		chromosome_1	alpha-amylase homolog (predicted)	2021-08-27-p4-hits-counts-avg-newlow.csv
373	SPAC27E2.03c	0.872897987	0.193185551	0.347671909	0.138615465	0.608900394	0.244808622	834	no_change	no_change	no_change		chromosome_1	Obg-like ATPase, human OLA1 ortholog (predicted)	2021-08-27-p4-hits-counts-avg-newlow.csv
374	SPAC27F1.05c	0.894410356	0.176383921	0.342961418	0.155524535	0.6245	0.266391189	1056	no_change	no_change	no_change		chromosome_1	aminotransferase class-III, unknown specificty	2021-08-27-p4-hits-counts-avg-newlow.csv
375	SPAC27F1.06c	0.913003219	0.179176546	0.347826087	0.157184198	0.603448276	0.260812665	1008	no_change	no_change	no_change	ani2	chromosome_1	CENP-A amino terminus domain (NTD) isomerase Ani2	2021-08-27-p4-hits-counts-avg-newlow.csv
376	SPAC27F1.10	0.900712425	0.171339799	0.34057971	0.147513204	0.630769231	0.29525738	1011	no_change	no_change	no_change		chromosome_1	Schizosaccharomyces pombe specific protein	2021-08-27-p4-hits-counts-avg-newlow.csv
377	SPAC29A4.02c	0.875544389	0.189161611	0.317307692	0.173048048	0.608391608	0.287721288	1333	no_change	no_change	no_change		chromosome_1	translation elongation factor EF-1 gamma subunit	2021-08-27-p4-hits-counts-avg-newlow.csv
378	SPAC29A4.05	0.883317694	0.181174997	0.31884058	0.18041452	0.670731707	0.374377911	2035	no_change	no_change	no_change	cam2	chromosome_1	myosin I light chain Cam2	2021-08-27-p4-hits-counts-avg-newlow.csv
379	SPAC29A4.09	0.900195299	0.186803989	0.357664234	0.154649295	0.597014925	0.233247747	1003	no_change	no_change	no_change	rrp17	chromosome_1	rRNA exonuclease Rrp17 (predicted)	2021-08-27-p4-hits-counts-avg-newlow.csv
380	SPAC29A4.11	0.897016085	0.192417054	0.333333333	0.174377245	0.627201946	0.260143445	1266	no_change	no_change	no_change	rga3	chromosome_1	RhoGAP, GTPase activating protein Rga3	2021-08-27-p4-hits-counts-avg-newlow.csv
381	SPAC29A4.13	0.868850109	0.175218434	0.323418841	0.153666641	0.614426064	0.258155395	1660	no_change	no_change	no_change	ure6	chromosome_1	urease accessory protein UreF	2021-08-27-p4-hits-counts-avg-newlow.csv
382	SPAC29A4.14c	0.86911838	0.192391227	0.333333333	0.140713354	0.583313215	0.268888889	672	no_change	no_change	no_change	pex3	chromosome_1	peroxin-3 peroxisome-plasma membrane adaptor Pex3 (predicted)	2021-08-27-p4-hits-counts-avg-newlow.csv
383	SPAC29A4.16	0.907714216	0.178475134	0.378714328	0.161527869	0.636363636	0.280074786	2388	no_change	no_change	no_change	hal4	chromosome_1	serine/threonine protein kinase Hal4	2021-08-27-p4-hits-counts-avg-newlow.csv
384	SPAC29A4.20	0.851451474	0.199930079	0.305555556	0.13951667	0.574468085	0.209889625	1585	no_change	low	no_change	elp3	chromosome_1	elongator complex tRNA uridine(34) acetyltransferase subunit Elp3	2021-08-27-p4-hits-counts-avg-newlow.csv
385	SPAC29B12.02c	0.896060974	0.175813429	0.338776326	0.152572961	0.625	0.271402592	1150	no_change	no_change	no_change	set2	chromosome_1	histone lysine H3-K36 methyltransferase Set2	2021-08-27-p4-hits-counts-avg-newlow.csv
386	SPAC29B12.06c	0.906889922	0.169176637	0.364864865	0.156165889	0.663363422	0.282717456	4104	no_change	no_change	no_change	rcd1	chromosome_1	CCR4-Not complex RNA-binding protein subunit 9	2021-08-27-p4-hits-counts-avg-newlow.csv
387	SPAC29B12.08	0.926231794	0.160794816	0.338129496	0.214707461	0.772727273	0.390001945	4053	no_change	no_change	high	clr5	chromosome_1	Clr5 protein	2021-08-27-p4-hits-counts-avg-newlow.csv
388	SPAC29B12.10c	0.843366171	0.196032438	0.29787234	0.182077342	0.646464646	0.261222342	2083	no_change	low	no_change	pgt1	chromosome_1	plasma membrane glutathione transmembrane transporter Pgt1	2021-08-27-p4-hits-counts-avg-newlow.csv
389	SPAC29B12.12	0.844718533	0.195349323	0.298245614	0.17093945	0.634920635	0.287933094	1957	no_change	low	no_change	hot13	chromosome_1	helper of TIM Hot13 (predicted)	2021-08-27-p4-hits-counts-avg-newlow.csv
390	SPAC29E6.01	0.85367733	0.1984813	0.3	0.167202499	0.595491388	0.244699689	1872	no_change	low	no_change	pof11	chromosome_1	F-box/WD repeat protein Pof11	2021-08-27-p4-hits-counts-avg-newlow.csv
391	SPAC29E6.05c	0.875299195	0.210588993	0.342020374	0.160590045	0.609878049	0.25571739	1042	no_change	no_change	no_change	mxr1	chromosome_1	peptide-methionine (S)-S-oxide reductase MsrA	2021-08-27-p4-hits-counts-avg-newlow.csv
392	SPAC29E6.07	0.838795205	0.200650539	0.322258036	0.171362712	0.618055556	0.234982607	1340	no_change	no_change	no_change		chromosome_1	Schizosaccharomyces pombe specific protein, expressed during meiotic cell cycle	2021-08-27-p4-hits-counts-avg-newlow.csv
393	SPAC2C4.05	0.906554837	0.167458682	0.347826087	0.157047158	0.622912801	0.253693213	1178	no_change	no_change	no_change	cor1	chromosome_1	cornichon family protein (predicted)	2021-08-27-p4-hits-counts-avg-newlow.csv
394	SPAC2C4.06c	0.879287423	0.177386134	0.311651683	0.16739174	0.6	0.283164339	970	no_change	no_change	no_change	rcm1	chromosome_1	rRNA (cytosine-5-)-methyltransferase Rcm1 (predicted)	2021-08-27-p4-hits-counts-avg-newlow.csv
395	SPAC2C4.08	0.887475231	0.186309245	0.320871186	0.160877258	0.603688594	0.252331335	872	no_change	no_change	no_change		chromosome_1	conserved fungal protein	2021-08-27-p4-hits-counts-avg-newlow.csv
396	SPAC2C4.09	0.874428911	0.183362412	0.3	0.179579208	0.64893617	0.37558949	1641	no_change	low	no_change		chromosome_1	mitochondrial calcium uniporter regulator (predicted)	2021-08-27-p4-hits-counts-avg-newlow.csv
397	SPAC2C4.10c	0.873647291	0.186078514	0.339622642	0.160454545	0.635658915	0.247231002	2351	no_change	no_change	no_change	csc4	chromosome_1	SIP/FAR complex subunit Csc4	2021-08-27-p4-hits-counts-avg-newlow.csv
398	SPAC2C4.14c	0.890756751	0.181552416	0.343407847	0.15	0.628910068	0.340937592	1118	no_change	no_change	no_change	ppk11	chromosome_1	PAK-related GC kinase Ppk11	2021-08-27-p4-hits-counts-avg-newlow.csv
399	SPAC2C4.15c	0.849367835	0.191421672	0.296610169	0.169988266	0.616744548	0.239665416	3118	no_change	low	no_change	ubx2	chromosome_1	UBX domain protein Ubx2	2021-08-27-p4-hits-counts-avg-newlow.csv
400	SPAC2C4.17c	0.863396201	0.192504295	0.322916667	0.176154692	0.663461538	0.254334486	2400	no_change	no_change	no_change	msy2	chromosome_1	MS ion channel protein 2 (predicted)	2021-08-27-p4-hits-counts-avg-newlow.csv
401	SPAC2E12.03c	0.867726803	0.176574201	0.328947368	0.140740741	0.613636364	0.285541737	823	no_change	no_change	no_change		chromosome_1	plasma membrane basic amino acid transmembrane transporter (predicted)	2021-08-27-p4-hits-counts-avg-newlow.csv
402	SPAC2E1P5.01c	0.912845937	0.166359068	0.338913013	0.18015981	0.673267327	0.309976774	1436	no_change	no_change	no_change	mns1	chromosome_1	mannosyl-oligosaccharide 1,2-alpha-mannosidase	2021-08-27-p4-hits-counts-avg-newlow.csv
403	SPAC2E1P5.02c	0.912617167	0.175610807	0.350440214	0.16552238	0.619560185	0.257906822	880	no_change	no_change	no_change	mug109	chromosome_1	Rab GTPase binding protein upregulated in meiosis II (predicted)	2021-08-27-p4-hits-counts-avg-newlow.csv
404	SPAC2F3.02	0.90486357	0.167756131	0.34375	0.177913534	0.640776699	0.316765416	791	no_change	no_change	no_change	sec67	chromosome_1	ER protein translocation subcomplex subunit Sec67 (predicted)	2021-08-27-p4-hits-counts-avg-newlow.csv
405	SPAC2F3.05c	0.876326384	0.177990836	0.326732673	0.165834188	0.625	0.294163051	1699	no_change	no_change	no_change		chromosome_1	xylose and arabinose reductase (predicted)	2021-08-27-p4-hits-counts-avg-newlow.csv
406	SPAC2F3.08	0.870816028	0.179336112	0.319793814	0.166922947	0.621490422	0.254514565	1076	no_change	no_change	no_change	sut1	chromosome_1	plasma membrane sucrose/maltose:proton symporter Sut1	2021-08-27-p4-hits-counts-avg-newlow.csv
407	SPAC2F3.12c	0.869944586	0.185827456	0.317460317	0.16698422	0.611111111	0.267506814	2323	no_change	no_change	no_change	plp1	chromosome_1	thioredoxin fold protein Plp1 (predicted)	2021-08-27-p4-hits-counts-avg-newlow.csv
408	SPAC2F3.15	0.899192441	0.157954051	0.292359163	0.237565331	0.8	0.886708533	1544	no_change	low	high	lsk1	chromosome_1	P-TEFb-associated cyclin-dependent protein kinase Lsk1	2021-08-27-p4-hits-counts-avg-newlow.csv
409	SPAC2F3.16	0.870975239	0.198257049	0.325757576	0.142315271	0.617283951	0.243297986	1049	no_change	no_change	no_change		chromosome_1	ubiquitin-protein ligase E3, implicated in DNA repair (predicted)	2021-08-27-p4-hits-counts-avg-newlow.csv
410	SPAC2F3.18c	0.87433216	0.183333316	0.327586207	0.17313493	0.664383562	0.301358261	1363	no_change	no_change	no_change		chromosome_1	small endoribonuclease with 2 transmembrane domains (predicted)	2021-08-27-p4-hits-counts-avg-newlow.csv
411	SPAC2F7.02c	0.796278932	0.18632117	0.277777778	0.168332952	0.636904762	0.295152621	1764	low	low	no_change	psr1	chromosome_1	RNA polymerase II CTD small phosphatase Psr1 (predicted)	2021-08-27-p4-hits-counts-avg-newlow.csv
412	SPAC2F7.08c	0.881609566	0.149113954	0.277777778	0.181025641	0.757894737	0.404928405	2021	no_change	low	high	snf5	chromosome_1	SWI/SNF complex subunit Snf5	2021-08-27-p4-hits-counts-avg-newlow.csv
413	SPAC2F7.09c	0.886330258	0.177529575	0.330137615	0.14640901	0.628318584	0.253865102	1024	no_change	no_change	no_change	gep3	chromosome_1	mitochondrial GTPase related protein Gep3 (predicted)	2021-08-27-p4-hits-counts-avg-newlow.csv
414	SPAC2F7.10	0.925260034	0.174489821	0.36	0.170518724	0.613714734	0.265851795	1682	no_change	no_change	no_change	akr1	chromosome_1	palmitoyltransferase Akr1 (predicted)	2021-08-27-p4-hits-counts-avg-newlow.csv
415	SPAC2F7.11	0.901580618	0.198323988	0.338028169	0.170348829	0.610231805	0.296696281	2198	no_change	no_change	no_change	nrd1	chromosome_1	RNA-binding protein Nrd1	2021-08-27-p4-hits-counts-avg-newlow.csv
416	SPAC2G11.04	0.865831984	0.182174023	0.30272424	0.167073134	0.650378077	0.301458729	2098	no_change	low	no_change	rbm17	chromosome_1	RNA-binding protein, G-patch type, splicing factor 45 ortholog (predicted)	2021-08-27-p4-hits-counts-avg-newlow.csv
417	SPAC2G11.05c	0.880169221	0.196945758	0.329893617	0.172053911	0.638379705	0.322599629	940	no_change	no_change	no_change	alx1	chromosome_1	ESCRT-III adaptor Alx1	2021-08-27-p4-hits-counts-avg-newlow.csv
418	SPAC2G11.06	0.877703374	0.190687255	0.328358209	0.161549268	0.631578947	0.284727259	1564	no_change	no_change	no_change	vps4	chromosome_1	AAA family ATPase Vps4	2021-08-27-p4-hits-counts-avg-newlow.csv
419	SPAC2G11.07c	0.886216013	0.172610379	0.351851852	0.141028817	0.585714286	0.222899775	1187	no_change	no_change	no_change	ptc3	chromosome_1	serine/threonine protein phosphatase PP2C catalytic subunit Ptc3	2021-08-27-p4-hits-counts-avg-newlow.csv
420	SPAC2G11.10c	0.82754947	0.211517066	0.290322581	0.165026244	0.634782609	0.296561032	1187	low	low	no_change	uba42	chromosome_1	thiosulfate sulfurtransferase, URM1 activating enzyme E1-type Uba42 (predicted)	2021-08-27-p4-hits-counts-avg-newlow.csv
421	SPAC2H10.02c	0.882843649	0.17685023	0.331210191	0.156340599	0.607692308	0.279056883	993	no_change	no_change	no_change	nas2	chromosome_1	26S proteasome regulatory particle assembly protein Nas2 (predicted)	2021-08-27-p4-hits-counts-avg-newlow.csv
422	SPAC30.01c	0.886350444	0.175604033	0.328571429	0.160746092	0.63963964	0.292011275	1715	no_change	no_change	no_change	sec72	chromosome_1	Arf GEF Sec72	2021-08-27-p4-hits-counts-avg-newlow.csv
423	SPAC30.02c	0.853854651	0.180911029	0.307692308	0.118074385	0.535857143	0.203584791	1106	no_change	low	low	kti12	chromosome_1	elongator complex associated protein Kti12 (predicted)	2021-08-27-p4-hits-counts-avg-newlow.csv
424	SPAC30.03c	0.883044777	0.193373909	0.33564637	0.166970326	0.605517071	0.239800596	768	no_change	no_change	no_change	tsn1	chromosome_1	translin	2021-08-27-p4-hits-counts-avg-newlow.csv
425	SPAC30.04c	0.864995837	0.184922146	0.32	0.160728745	0.595890411	0.233345602	1041	no_change	no_change	no_change	abc4	chromosome_1	vacuolar phytochelatin and glutathione S-conjugate ABC family transmembrane transporter Abc4	2021-08-27-p4-hits-counts-avg-newlow.csv
426	SPAC30C2.02	0.875667946	0.189317286	0.349315068	0.140374022	0.594771242	0.224451942	715	no_change	no_change	no_change	mmd1	chromosome_1	deoxyhypusine hydroxylase	2021-08-27-p4-hits-counts-avg-newlow.csv
427	SPAC30C2.04	0.794276608	0.186307967	0.223145604	0.178623981	0.685334528	0.318096036	1202	low	low	no_change	asc1	chromosome_1	cofactor for cytoplasmic methionyl-and glutamyl-tRNA synthetases Asc1	2021-08-27-p4-hits-counts-avg-newlow.csv
428	SPAC30C2.06c	0.956265048	0.139638964	0.269230769	0.203713528	0.384615385	0.348776387	85	high	low	low	dml1	chromosome_1	mitochondrial inheritance GTPase, tubulin-like (predicted)	2021-08-27-p4-hits-counts-avg-newlow.csv
429	SPAC30C2.07	0.893626526	0.188076862	0.357379376	0.147774349	0.596153846	0.221381229	1222	no_change	no_change	no_change	lst4	chromosome_1	Lst4-Lst7 complex subunit Lst4	2021-08-27-p4-hits-counts-avg-newlow.csv
430	SPAC30C2.08	0.881371595	0.17535225	0.337461656	0.143409927	0.614878672	0.214888068	1082	no_change	no_change	no_change		chromosome_1	UPF0662 family conserved fungal protein	2021-08-27-p4-hits-counts-avg-newlow.csv
431	SPAC30D11.05	0.927072261	0.158110529	0.358116823	0.15788748	0.606203008	0.280542411	1350	no_change	no_change	no_change	aps3	chromosome_1	AP-3 adaptor complex subunit Aps3 (predicted)	2021-08-27-p4-hits-counts-avg-newlow.csv
432	SPAC30D11.06c	0.892147836	0.174832272	0.328945659	0.159090909	0.6	0.279311502	710	no_change	no_change	no_change	hfl1	chromosome_1	organic solute transmembrane transporter (predicted)	2021-08-27-p4-hits-counts-avg-newlow.csv
433	SPAC30D11.09	0.877844336	0.173455149	0.29375	0.159666311	0.604395604	0.285003554	589	no_change	low	no_change	cwf19	chromosome_1	complexed with Cdc5 protein Cwf19	2021-08-27-p4-hits-counts-avg-newlow.csv
434	SPAC30D11.10	0.891341089	0.196140932	0.297771456	0.176012549	0.511837445	0.229517415	854	no_change	low	low	rad52	chromosome_1	DNA recombination protein, Rad51 mediator Rad52 (previously Rad22)	2021-08-27-p4-hits-counts-avg-newlow.csv
435	SPAC30D11.11	0.861732919	0.192881004	0.290697674	0.170296431	0.611111111	0.264557872	1309	no_change	low	no_change	izh3	chromosome_1	ER membrane Haemolysin-III family protein involved in zinc homeostasis Izh3 (predicted)	2021-08-27-p4-hits-counts-avg-newlow.csv
436	SPAC31A2.06	0.866056022	0.182452834	0.32231405	0.149186992	0.60130719	0.263179373	767	no_change	no_change	no_change	atp25	chromosome_1	mitochondrial polynucleotide adenylyltransferase Atp25 (predicted)	2021-08-27-p4-hits-counts-avg-newlow.csv
437	SPAC31A2.09c	0.8394173	0.199304259	0.295081967	0.17068682	0.629213483	0.301200155	2063	no_change	low	no_change	apm4	chromosome_1	AP-2 adaptor complex mu subunit Apm4 (predicted)	2021-08-27-p4-hits-counts-avg-newlow.csv
438	SPAC31A2.11c	0.952102807	0.161641916	0.357998783	0.189271138	0.675250709	0.262973025	398	no_change	no_change	no_change	cuf1	chromosome_1	DNA-binding transcription factor, nutritional copper sensing Cuf1	2021-08-27-p4-hits-counts-avg-newlow.csv
439	SPAC31A2.12	0.889823452	0.190174413	0.366666667	0.143605705	0.633060524	0.314668968	1618	no_change	no_change	no_change	rod1	chromosome_1	arrestin/PY protein involved in ubiquitin-mediated endocytosis Rod1 (predicted)	2021-08-27-p4-hits-counts-avg-newlow.csv
440	SPAC31A2.13c	0.87911395	0.191628198	0.325396825	0.175833333	0.669724771	0.295930548	1233	no_change	no_change	no_change	sft1	chromosome_1	SNARE Sft1 (predicted)	2021-08-27-p4-hits-counts-avg-newlow.csv
441	SPAC31F12.01	0.907146818	0.190137724	0.370967742	0.141465641	0.561403509	0.196483516	1319	no_change	no_change	no_change	zds1	chromosome_1	serine/threonine protein phosphatase PP2A regulatory subunit, Zds1 (predicted)	2021-09-02-p5-hits-counts-avg-newlow.csv
442	SPAC31G5.07	0.808685793	0.178334723	0.28	0.14886399	0.6	0.279599844	591	low	low	no_change	dni1	chromosome_1	tetraspan protein, claudin Dni1	2021-09-02-p5-hits-counts-avg-newlow.csv
443	SPAC31G5.10	0.824666998	0.166497276	0.305555556	0.128783665	0.611111111	0.266573165	775	low	low	no_change	eta2	chromosome_1	Myb family protein, RNA polymerase I termination factor Eta2 (predicted)	2021-09-02-p5-hits-counts-avg-newlow.csv
444	SPAC31G5.11	0.801687567	0.180525805	0.236363636	0.164335664	0.684931507	0.327582106	583	low	low	no_change	pac2	chromosome_1	cAMP-independent regulatory protein Pac2	2021-09-02-p5-hits-counts-avg-newlow.csv
445	SPAC31G5.12c	0.839829208	0.184620433	0.331428011	0.141548549	0.607275132	0.247249109	394	no_change	no_change	no_change	maf1	chromosome_1	repressor of RNA polymerase III Maf1	2021-09-02-p5-hits-counts-avg-newlow.csv
446	SPAC31G5.15	0.831271534	0.177777199	0.303200545	0.164257752	0.664794007	0.3629145	172	no_change	low	no_change	psd3	chromosome_1	phosphatidylserine decarboxylase Psd3	2021-09-02-p5-hits-counts-avg-newlow.csv
447	SPAC31G5.17c	0.841783902	0.189520865	0.321428571	0.140930113	0.624753591	0.264929544	360	no_change	no_change	no_change	rps1001	chromosome_1	40S ribosomal protein S10 (predicted)	2021-09-02-p5-hits-counts-avg-newlow.csv
448	SPAC31G5.21	0.872787707	0.164575584	0.333333333	0.131584547	0.581514001	0.236520142	952	no_change	no_change	no_change		chromosome_1	DUF1754 family, human FAM32A homolog, implicated in mRNA splicing	2021-09-02-p5-hits-counts-avg-newlow.csv
449	SPAC323.01c	0.818567768	0.189825178	0.308943089	0.126035981	0.569343066	0.245179856	481	low	low	no_change	pos5	chromosome_1	mitochondrial NADH kinase Pos5 (predicted)	2021-09-02-p5-hits-counts-avg-newlow.csv
450	SPAC323.04	0.89977938	0.164614841	0.318350168	0.146511155	0.520504202	0.288677009	302	no_change	no_change	low		chromosome_1	mitochondrial ATPase (predicted)	2021-09-02-p5-hits-counts-avg-newlow.csv
451	SPAC328.01c	0.804636538	0.183014727	0.27393531	0.167040552	0.643773029	0.275307558	526	low	low	no_change	msn5	chromosome_1	karyopherin/importin beta family nuclear import/export signal receptor (predicted)	2021-09-02-p5-hits-counts-avg-newlow.csv
452	SPAC328.02	0.80803941	0.190375453	0.300884956	0.12984692	0.583333333	0.244349806	511	low	low	no_change	dbl4	chromosome_1	ubiquitin-protein ligase E3 involved in sporulation Dbl4	2021-09-02-p5-hits-counts-avg-newlow.csv
453	SPAC328.03	0.873225759	0.17551681	0.338348416	0.135906863	0.654044381	0.432110591	422	no_change	no_change	no_change	tps1	chromosome_1	alpha,alpha-trehalose-phosphate synthase [UDP-forming]	2021-09-02-p5-hits-counts-avg-newlow.csv
454	SPAC328.04	0.8404736	0.160947421	0.335877863	0.123746521	0.616	0.288865589	351	no_change	no_change	no_change	spg4	chromosome_1	microtubule severing ATPase Spg4 (predicted)	2021-09-02-p5-hits-counts-avg-newlow.csv
455	SPAC328.06	0.852627374	0.216591991	0.341319943	0.135614366	0.616931638	0.319299647	268	no_change	no_change	no_change	ubp2	chromosome_1	ubiquitin C-terminal hydrolase Ubp2	2021-09-02-p5-hits-counts-avg-newlow.csv
456	SPAC328.09	0.838819335	0.188007331	0.333333333	0.136751042	0.615384615	0.285748618	547	no_change	no_change	no_change		chromosome_1	mitochondrial carrier, 2-oxoadipate/2-oxoglutarate (predicted)	2021-09-02-p5-hits-counts-avg-newlow.csv
457	SPAC328.10c	0.9527552	0.147938664	0.408	0.088839912	0.538961039	0.189637884	67	no_change	no_change	low	rps502	chromosome_1	40S ribosomal protein S5 (predicted)	2021-09-02-p5-hits-counts-avg-newlow.csv
458	SPAC32A11.03c	0.868084304	0.189012601	0.321428571	0.132783756	0.611111111	0.295777762	892	no_change	no_change	no_change	phx1	chromosome_1	DNA-binding transcription factor, stationary phase-specific Phx1	2021-09-02-p5-hits-counts-avg-newlow.csv
459	SPAC343.04c	0.847913849	0.1778703	0.334388186	0.110234034	0.601020408	0.245886236	412	no_change	no_change	no_change	gid7	chromosome_1	GID complex WD repeat subunit Gid7 (predicted)	2021-09-02-p5-hits-counts-avg-newlow.csv
460	SPAC343.06c	0.859810091	0.171967086	0.325462963	0.128426983	0.595123717	0.262463456	522	no_change	no_change	no_change		chromosome_1	mitochondrial phospholipid scramblase (predicted)	2021-09-02-p5-hits-counts-avg-newlow.csv
461	SPAC343.07	0.833997991	0.167822505	0.317644887	0.133729997	0.606726964	0.254674099	694	no_change	no_change	no_change	mug28	chromosome_1	RNA-binding protein Mug28	2021-09-02-p5-hits-counts-avg-newlow.csv
462	SPAC343.11c	0.840888534	0.181891891	0.303351351	0.142434911	0.619047619	0.272646612	428	no_change	low	no_change	msc1	chromosome_1	Swr1 complex subunit Msc1	2021-09-02-p5-hits-counts-avg-newlow.csv
463	SPAC343.15	0.904710527	0.156956436	0.328571429	0.152993642	0.510638298	0.314141414	165	no_change	no_change	low	tit1	chromosome_1	tRNA isopentenyltransferase Tit1	2021-09-02-p5-hits-counts-avg-newlow.csv
464	SPAC343.18	0.823102057	0.178107477	0.293233083	0.144713621	0.666666667	0.355081534	299	low	low	no_change	rfp2	chromosome_1	SUMO-targeted ubiquitin-protein ligase subunit Rfp2	2021-09-02-p5-hits-counts-avg-newlow.csv
465	SPAC343.20	0.842842629	0.179851346	0.333333333	0.133465218	0.620318483	0.272765128	788	no_change	no_change	no_change		chromosome_1	dubious	2021-09-02-p5-hits-counts-avg-newlow.csv
466	SPAC3A11.07	0.859267569	0.174326864	0.280991736	0.143721822	0.632183908	0.267830514	459	no_change	low	no_change	nde1	chromosome_1	external mitochondrial NADH dehydrogenase (ubiquinone) Nde1/Nde2 (predicted)	2021-09-02-p5-hits-counts-avg-newlow.csv
467	SPAC3A11.09	0.862480156	0.163874321	0.323529412	0.105310725	0.582089552	0.20337249	351	no_change	no_change	no_change	sod22	chromosome_1	plasma membrane sodium ion/proton antiporter Sod22	2021-09-02-p5-hits-counts-avg-newlow.csv
468	SPAC3A11.10c	0.843621418	0.182315385	0.318712325	0.126512646	0.574734043	0.220048549	524	no_change	no_change	no_change	dpe1	chromosome_1	dipeptidyl peptidase, unknown specificity, implicated in glutathione metabolism (predicted)	2021-09-02-p5-hits-counts-avg-newlow.csv
469	SPAC3A11.11c	0.832259463	0.177448743	0.306748466	0.129385965	0.587628866	0.215447154	925	no_change	low	no_change		chromosome_1	oxidoreductase, implicated in vitamin metabolism, or cellular detoxification (predicted)	2021-09-02-p5-hits-counts-avg-newlow.csv
470	SPAC3A11.14c	0.825813738	0.179750226	0.316764433	0.152468635	0.60443038	0.251473707	382	low	no_change	no_change	pkl1	chromosome_1	kinesin-14 family minus-end directed microtubule motor Pkl1	2021-09-02-p5-hits-counts-avg-newlow.csv
471	SPAC3A12.03c	0.837096306	0.210847121	0.32173913	0.134515366	0.5859375	0.27041654	393	no_change	no_change	no_change	meu34	chromosome_1	ubiquitin-protein ligase E3 Meu34, human RNF13 family homolog, unknown biological role (predicted)	2021-09-02-p5-hits-counts-avg-newlow.csv
472	SPAC3A12.06c	0.821059906	0.187477977	0.302325581	0.132967607	0.640449438	0.28387458	425	low	low	no_change		chromosome_1	sodium/calcium exchanger (predicted)	2021-09-02-p5-hits-counts-avg-newlow.csv
473	SPAC3A12.08	0.801222823	0.206335678	0.307692308	0.144947489	0.602564103	0.229997856	319	low	low	no_change		chromosome_1	acyl-coenzyme A thioesterase	2021-09-02-p5-hits-counts-avg-newlow.csv
474	SPAC3A12.09c	0.846294889	0.182335028	0.325	0.143010292	0.623529412	0.280913126	709	no_change	no_change	no_change	ure4	chromosome_1	urease accessory protein UreD	2021-09-02-p5-hits-counts-avg-newlow.csv
475	SPAC3A12.10	0.940728108	0.196150339	0.359223301	0.164526858	0.596330275	0.234208705	171	no_change	no_change	no_change	rpl2001	chromosome_1	60S ribosomal protein L20A (predicted)	2021-09-02-p5-hits-counts-avg-newlow.csv
476	SPAC3C7.01c	0.865071233	0.175644953	0.331125828	0.115385289	0.575468628	0.230410596	566	no_change	no_change	no_change	sac12	chromosome_1	inositol polyphosphate phosphatase (predicted)	2021-09-02-p5-hits-counts-avg-newlow.csv
477	SPAC3C7.02c	0.833382534	0.178215723	0.311926606	0.120629922	0.603174603	0.259433981	399	no_change	no_change	no_change	pil2	chromosome_1	meiotic eisosome BAR domain protein Pil2	2021-09-02-p5-hits-counts-avg-newlow.csv
478	SPAC3C7.03c	0.824156589	0.181510242	0.293105189	0.147052315	0.533164129	0.181640522	98	low	low	low	rad55	chromosome_1	RecA family ATPase Rad55/Rhp55	2021-09-02-p5-hits-counts-avg-newlow.csv
479	SPAC3C7.04	0.875152157	0.162811587	0.299401198	0.158380112	0.728571429	0.347368421	689	no_change	low	high		chromosome_1	DNA-binding transcription factor (predicted)	2021-09-02-p5-hits-counts-avg-newlow.csv
480	SPAC3C7.05c	0.834269814	0.1615491	0.316724086	0.123811678	0.601564888	0.193001339	364	no_change	no_change	no_change	mug191	chromosome_1	alpha-1,6- mannanase (predicted)	2021-09-02-p5-hits-counts-avg-newlow.csv
481	SPAC3C7.09	0.831604847	0.173035474	0.328285714	0.124812563	0.598562152	0.258270654	404	no_change	no_change	no_change	set8	chromosome_1	lysine methyltransferase Set8, unknown specificity (predicted)	2021-09-02-p5-hits-counts-avg-newlow.csv
482	SPAC3C7.10	0.902287761	0.207991337	0.369230769	0.112767514	0.606557377	0.261946387	117	no_change	no_change	no_change	pex13	chromosome_1	peroxin 13 (predicted)	2021-09-02-p5-hits-counts-avg-newlow.csv
483	SPAC3C7.12	0.831400771	0.229259712	0.331325301	0.145480688	0.616352201	0.234193548	89	no_change	no_change	no_change	tip1	chromosome_1	CLIP170 family protein Tip1	2021-09-02-p5-hits-counts-avg-newlow.csv
484	SPAC3C7.13c	0.850681608	0.185445165	0.33599075	0.136586846	0.630820228	0.32100608	500	no_change	no_change	no_change		chromosome_1	glucose-6-phosphate 1-dehydrogenase (predicted)	2021-09-02-p5-hits-counts-avg-newlow.csv
485	SPAC3F10.04	0.801338906	0.185914925	0.283870968	0.122149017	0.543341463	0.284176959	184	low	low	low	gsa1	chromosome_1	glutathione synthetase large and small subunit Gsa1	2021-09-02-p5-hits-counts-avg-newlow.csv
486	SPAC3F10.05c	0.849322452	0.172061263	0.318181818	0.12126064	0.577976502	0.224684004	370	no_change	no_change	no_change	mug113	chromosome_1	GIY-YIGT nuclease superfamily protein	2021-09-02-p5-hits-counts-avg-newlow.csv
487	SPAC3F10.06c	0.859883898	0.17413967	0.32748538	0.130155875	0.619883041	0.330745342	357	no_change	no_change	no_change	rit1	chromosome_1	initiator methionine tRNA 2'-O-ribosyl phosphate transferase (predicted)	2021-09-02-p5-hits-counts-avg-newlow.csv
488	SPAC3F10.09	0.835554732	0.163641064	0.291666667	0.140559441	0.583333333	0.316249876	389	no_change	low	no_change	his6	chromosome_1	1-(5-phosphoribosyl)-5-[(5-phosphoribosylamino) methylideneamino]imidazole-4-carboxamide isomerase His6 (predicted)	2021-09-02-p5-hits-counts-avg-newlow.csv
489	SPAC3F10.10c	0.807896653	0.161363459	0.298997937	0.122530744	0.603354573	0.27241958	414	low	low	no_change	map3	chromosome_1	pheromone M-factor receptor Map3	2021-09-02-p5-hits-counts-avg-newlow.csv
490	SPAC3F10.11c	0.81217683	0.183054555	0.311534806	0.132913252	0.630933272	0.262670376	354	low	low	no_change	abc2	chromosome_1	vacuolar phytochelatin and glutathione S-conjugate ABC family transmembrane transporter Abc2	2021-09-02-p5-hits-counts-avg-newlow.csv
491	SPAC3F10.13	0.819547867	0.176008243	0.317623032	0.119075683	0.602938165	0.215609875	398	low	no_change	no_change	ucp6	chromosome_1	UBA domain protein Ucp6	2021-09-02-p5-hits-counts-avg-newlow.csv
492	SPAC3F10.15c	0.841013542	0.183444883	0.336734694	0.118209926	0.598214286	0.238417622	255	no_change	no_change	no_change	spo12	chromosome_1	Spo12 family nuclear protein	2021-09-02-p5-hits-counts-avg-newlow.csv
493	SPAC3F10.17	0.840441499	0.202561271	0.326086957	0.139425635	0.64	0.297668886	247	no_change	no_change	no_change	ltv1	chromosome_1	ribosome biogenesis protein Ltv1 (predicted)	2021-09-02-p5-hits-counts-avg-newlow.csv
494	SPAC3G6.01	0.777118862	0.227401881	0.244863732	0.214499536	0.694052384	0.399783629	542	low	low	no_change	hrp3	chromosome_1	CHD family chromatin remodeller Hrp3	2021-09-02-p5-hits-counts-avg-newlow.csv
495	SPAC3G6.04	0.891500701	0.188836465	0.360924501	0.131390465	0.571652422	0.221764753	302	no_change	no_change	no_change	rnp24	chromosome_1	RNA-binding protein Rnp24	2021-09-02-p5-hits-counts-avg-newlow.csv
496	SPAC3G6.05	0.85190209	0.202885881	0.320754717	0.143048128	0.591836735	0.258461887	239	no_change	no_change	no_change		chromosome_1	mitochondrial Mpv17/PMP22 family protein 1 (predicted)	2021-09-02-p5-hits-counts-avg-newlow.csv
497	SPAC3G6.09c	0.803758853	0.184198788	0.288512241	0.114752794	0.581274462	0.262532449	216	low	low	no_change	tps2	chromosome_1	trehalose-phosphate synthase Tps2 (predicted)	2021-09-02-p5-hits-counts-avg-newlow.csv
498	SPAC3G6.11	0.827079978	0.213595715	0.304517663	0.143959552	0.603084199	0.228706051	338	low	low	no_change	chl1	chromosome_1	ATP-dependent DNA helicase Chl1 (predicted)	2021-09-02-p5-hits-counts-avg-newlow.csv
499	SPAC3G6.13c	0.825172428	0.195346041	0.321637427	0.121065016	0.592	0.218397612	267	low	no_change	no_change	rpl4101	chromosome_1	60S ribosomal protein L41	2021-09-02-p5-hits-counts-avg-newlow.csv
500	SPAC3G9.01	0.810128032	0.18223026	0.307692308	0.125984252	0.613333333	0.304887296	249	low	low	no_change	nsk1	chromosome_1	Clp1-interacting, microtubule plus-end binding Nsk1	2021-09-02-p5-hits-counts-avg-newlow.csv
501	SPAC3G9.04	0.92530464	0.151776441	0.349021779	0.136682205	0.608249858	0.263139593	490	no_change	no_change	no_change	ssu72	chromosome_1	RNA polymerase II CTD phosphatase Ssu72	2021-09-02-p5-hits-counts-avg-newlow.csv
502	SPAC3G9.05	0.808037292	0.178378601	0.322850738	0.126346926	0.60327239	0.214783669	252	low	no_change	no_change	spa2	chromosome_1	Arf GAP, GTPase-activating protein Spa2	2021-09-02-p5-hits-counts-avg-newlow.csv
503	SPAC3G9.07c	0.894658975	0.183157465	0.35915493	0.163434833	0.674074074	0.262285505	355	no_change	no_change	no_change	hos2	chromosome_1	histone deacetylase (class I) Hos2	2021-09-02-p5-hits-counts-avg-newlow.csv
504	SPAC3G9.08	1.000682751	0.100834676	0.442622951	0.174287122	0.687405316	0.493353102	702	high	high	no_change	png1	chromosome_1	ING family homolog Png1	2021-09-02-p5-hits-counts-avg-newlow.csv
505	SPAC3H1.03	0.829152014	0.183240927	0.290322581	0.139473684	0.553072626	0.270203387	329	no_change	low	no_change	mug151	chromosome_1	mouse transcriptional regulator HCNGP-like, conflicting information (predicted)	2021-09-02-p5-hits-counts-avg-newlow.csv
506	SPAC3H1.05	0.810374577	0.145222336	0.288298566	0.10864975	0.584258403	0.2335319	238	low	low	no_change	ste24	chromosome_1	ER membrane protease Ste24 (predicted)	2021-09-02-p5-hits-counts-avg-newlow.csv
507	SPAC3H1.06c	0.790077152	0.191295341	0.280860397	0.141688292	0.575560482	0.230999337	428	low	low	no_change		chromosome_1	transmembrane transporter (predicted)	2021-09-02-p5-hits-counts-avg-newlow.csv
508	SPAC3H1.09c	0.941299986	0.1872425	0.379914252	0.235182137	0.559569892	0.199111794	54	no_change	no_change	no_change	avt3	chromosome_1	vacuolar amino acid transmembrane transporter Avt3	2021-09-02-p5-hits-counts-avg-newlow.csv
509	SPAC3H1.10	0.821185578	0.175964674	0.310344828	0.119815173	0.598214286	0.230101115	333	low	low	no_change	pcs2	chromosome_1	phytochelatin synthetase	2021-09-02-p5-hits-counts-avg-newlow.csv
510	SPAC3H1.11	0.831356669	0.171270724	0.325301205	0.140312154	0.613138686	0.285507638	271	no_change	no_change	no_change	hsr1	chromosome_1	DNA-binding transcription factor Hsr1	2021-09-02-p5-hits-counts-avg-newlow.csv
511	SPAC3H1.12c	0.817706817	0.192078252	0.264694338	0.153608562	0.628011204	0.288152927	130	low	low	no_change	snt2	chromosome_1	Lid2 complex PHD finger subunit Snt2	2021-09-02-p5-hits-counts-avg-newlow.csv
512	SPAC3H1.13	0.867768399	0.197160844	0.346153846	0.134373997	0.609756098	0.258084532	467	no_change	no_change	no_change	ppk13	chromosome_1	serine/threonine protein kinase Ppk13 (predicted)	2021-09-02-p5-hits-counts-avg-newlow.csv
513	SPAC3H1.14	0.833022365	0.195174226	0.332412523	0.147976395	0.640748464	0.266061549	360	no_change	no_change	no_change	gid4	chromosome_1	GID complex subunit Gid4 (predicted)	2021-09-02-p5-hits-counts-avg-newlow.csv
514	SPAC3H5.04	0.850424357	0.205319035	0.342355871	0.119330178	0.652548611	0.299899278	268	no_change	no_change	no_change	aar2	chromosome_1	U5 snRNP-associated protein Aar2 (predicted)	2021-09-02-p5-hits-counts-avg-newlow.csv
515	SPAC3H8.02	0.899394469	0.158606253	0.348684211	0.108400341	0.566929134	0.215334864	471	no_change	no_change	no_change	csr102	chromosome_1	sec14 cytosolic factor family, phospholipid-intermembrane transfer protein Csr102 (predicted)	2021-09-02-p5-hits-counts-avg-newlow.csv
516	SPAC3H8.03	0.775251924	0.157672359	0.246376812	0.13422292	0.596005378	0.216792365	822	low	low	no_change	img2	chromosome_1	mitochondrial ribosomal protein subunit L49 (predicted)	2021-09-02-p5-hits-counts-avg-newlow.csv
517	SPAC3H8.04	0.796433057	0.183741761	0.298611111	0.12987013	0.596774194	0.243776171	853	low	low	no_change		chromosome_1	DUF4210 domain protein, human FAM214A ortholog, implicated in chromosome segregation (predicted)	2021-09-02-p5-hits-counts-avg-newlow.csv
518	SPAC3H8.07c	0.943436294	0.153669711	0.393258427	0.124803111	0.595238095	0.261971554	2223	no_change	no_change	no_change	pfd3	chromosome_1	prefoldin subunit Pfd3	2021-09-02-p5-hits-counts-avg-newlow.csv
519	SPAC3H8.08c	0.825085543	0.193933287	0.316633211	0.132108161	0.607843137	0.272354968	512	low	no_change	no_change		chromosome_1	DNA-binding transcription factor (predicted)	2021-09-02-p5-hits-counts-avg-newlow.csv
520	SPAC458.02c	0.876847935	0.206765134	0.32025641	0.178024909	0.64334638	0.390487551	578	no_change	no_change	no_change		chromosome_1	mRNP complex (predicted)	2021-09-02-p5-hits-counts-avg-newlow.csv
521	SPAC458.04c	0.867880474	0.185220932	0.341968912	0.129907975	0.64028777	0.3125	837	no_change	no_change	no_change	dli1	chromosome_1	meiotic dynein intermediate light chain Dli1/Dil1	2021-09-02-p5-hits-counts-avg-newlow.csv
522	SPAC4A8.02c	0.805583926	0.174611293	0.297468354	0.133785512	0.573770492	0.26199606	783	low	low	no_change		chromosome_1	conserved protein, UPF0047 family	2021-09-02-p5-hits-counts-avg-newlow.csv
523	SPAC4A8.04	0.807308066	0.165999649	0.27972028	0.130750755	0.575163399	0.237237304	695	low	low	no_change	isp6	chromosome_1	vacuolar serine protease Isp6	2021-09-02-p5-hits-counts-avg-newlow.csv
524	SPAC4A8.05c	0.835900117	0.215558705	0.325	0.161308453	0.581081081	0.27979798	453	no_change	no_change	no_change	myp2	chromosome_1	myosin II heavy chain Myo3	2021-09-02-p5-hits-counts-avg-newlow.csv
525	SPAC4A8.07c	0.826293771	0.180939155	0.311712185	0.131710699	0.602225227	0.259081024	660	low	no_change	no_change	lcb4	chromosome_1	sphingoid long chain base kinase (predicted)	2021-09-02-p5-hits-counts-avg-newlow.csv
526	SPAC4A8.09c	0.807960271	0.188642177	0.306451613	0.14036504	0.594594595	0.249329932	704	low	low	no_change	cwf21	chromosome_1	complexed with Cdc5 protein Cwf21	2021-09-02-p5-hits-counts-avg-newlow.csv
527	SPAC4C5.01	0.815818735	0.183507237	0.303448276	0.135683761	0.644628099	0.28829744	573	low	low	no_change	pud1	chromosome_1	pseudouridine-5'-phosphatase Pud1 (predicted)	2021-09-02-p5-hits-counts-avg-newlow.csv
528	SPAC4C5.02c	0.89654205	0.211572592	0.319247159	0.1648831	0.576288288	0.281289129	138	no_change	no_change	no_change	ryh1	chromosome_1	Rab family GTPase Ryh1	2021-09-02-p5-hits-counts-avg-newlow.csv
529	SPAC4C5.04	0.927401133	0.212996899	0.254545455	0.249557522	0.611428571	0.453963415	81	no_change	low	no_change	rad31	chromosome_1	SUMO activating enzyme E1-type Rad31	2021-09-02-p5-hits-counts-avg-newlow.csv
530	SPAC4D7.03	0.859867881	0.189387873	0.354308211	0.147205882	0.630504735	0.300246621	1890	no_change	no_change	no_change	pop2	chromosome_1	F-box/WD repeat protein Pop2	2021-09-02-p5-hits-counts-avg-newlow.csv
531	SPAC4D7.11	0.875852839	0.20351749	0.311179577	0.214506579	0.625201613	0.412747745	82	no_change	low	no_change	dsc4	chromosome_1	Golgi Dsc E3 ligase complex subunit Dsc4	2021-09-02-p5-hits-counts-avg-newlow.csv
532	SPAC4F10.02	0.813037732	0.179857638	0.292211817	0.126958881	0.571877808	0.233449307	914	low	low	no_change	ape4	chromosome_1	aspartyl metalloaminopeptidase Ape4	2021-09-02-p5-hits-counts-avg-newlow.csv
533	SPAC4F10.06	0.809823407	0.190742269	0.304975329	0.139674072	0.567320369	0.23040265	842	low	low	no_change	bud22	chromosome_1	ribosome small subunit biogenesis protein, BUD22 family (predicted)	2021-09-02-p5-hits-counts-avg-newlow.csv
534	SPAC4F10.07c	0.799762784	0.172298599	0.303571429	0.125300147	0.6	0.284223782	635	low	low	no_change	atg13	chromosome_1	autophagy associated protein Atg13	2021-09-02-p5-hits-counts-avg-newlow.csv
535	SPAC4F10.08	0.789937345	0.203765284	0.28125	0.148915249	0.642857143	0.333280917	1223	low	low	no_change	mug126	chromosome_1	Schizosaccharomyces pombe specific protein	2021-09-02-p5-hits-counts-avg-newlow.csv
536	SPAC4F10.11	0.907572884	0.181504879	0.367697204	0.169247242	0.658725657	0.283170786	262	no_change	no_change	no_change	spn1	chromosome_1	mitotic septin Spn1	2021-09-02-p5-hits-counts-avg-newlow.csv
537	SPAC4F10.16c	0.839684961	0.211033867	0.312278369	0.17382795	0.638196555	0.266239491	770	no_change	no_change	no_change		chromosome_1	plasma membrane phospholipid-translocating ATPase complex, ATPase subunit (predicted)	2021-09-02-p5-hits-counts-avg-newlow.csv
538	SPAC4F10.17	0.827958491	0.208129203	0.326848371	0.143585387	0.604938272	0.205373237	982	low	no_change	no_change		chromosome_1	conserved fungal protein	2021-09-02-p5-hits-counts-avg-newlow.csv
539	SPAC4F8.01	0.923125385	0.161537249	0.384615385	0.140467933	0.647058824	0.467570648	1167	no_change	no_change	no_change	did4	chromosome_1	ESCRT III complex subunit Did4	2021-09-02-p5-hits-counts-avg-newlow.csv
540	SPAC4F8.03	0.959210663	0.146466413	0.41636253	0.119755764	0.577524038	0.308048359	210	high	high	no_change	sdo1	chromosome_1	SBDS family ribosome assembly protein Sdo1 (predicted)	2021-09-02-p5-hits-counts-avg-newlow.csv
541	SPAC4F8.10c	0.81641445	0.1784503	0.307114736	0.117412025	0.596899225	0.254168547	764	low	low	no_change	stg1	chromosome_1	SM22/transgelin-like actin modulating protein Stg1	2021-09-02-p5-hits-counts-avg-newlow.csv
542	SPAC4F8.11	0.833676767	0.18248945	0.30691754	0.146491106	0.586336531	0.230263161	464	no_change	low	no_change	sea2	chromosome_1	GATOR2-SEACAT complex WD repeat subunit Sea2	2021-09-02-p5-hits-counts-avg-newlow.csv
543	SPAC4F8.15	0.824421548	0.190696818	0.322949017	0.134439607	0.602390271	0.251534311	820	low	no_change	no_change	itr1	chromosome_1	myo-inositol transmembrane transporter Itr1	2021-09-02-p5-hits-counts-avg-newlow.csv
544	SPAC4G8.04	0.816284365	0.209002274	0.305084746	0.164372818	0.624161074	0.251075382	459	low	low	no_change		chromosome_1	GTPase activating protein (predicted)	2021-09-02-p5-hits-counts-avg-newlow.csv
545	SPAC4G8.05	0.811891524	0.215617783	0.313253012	0.150279246	0.606741573	0.242908318	359	low	no_change	no_change	ppk14	chromosome_1	serine/threonine protein kinase Ppk14 (predicted)	2021-09-02-p5-hits-counts-avg-newlow.csv
546	SPAC4G8.07c	0.839828254	0.195219055	0.333333333	0.144089112	0.629032258	0.255942275	697	no_change	no_change	no_change	trm2	chromosome_1	tRNA (m5U54) methyltransferase Trm2 (predicted)	2021-09-02-p5-hits-counts-avg-newlow.csv
547	SPAC4G8.08	0.835423894	0.203771806	0.321633826	0.129194053	0.620510845	0.313661428	292	no_change	no_change	no_change		chromosome_1	mitochondrial carrier, iron ion (predicted)	2021-09-02-p5-hits-counts-avg-newlow.csv
548	SPAC4G8.10	0.832378751	0.187785957	0.310539645	0.134154307	0.561813653	0.235674687	530	no_change	low	no_change	gos1	chromosome_1	SNARE Gos1 (predicted)	2021-09-02-p5-hits-counts-avg-newlow.csv
549	SPAC4G9.02	0.809555158	0.184359999	0.292682927	0.123737374	0.562091503	0.242544268	861	low	low	no_change	rnh201	chromosome_1	ribonuclease H2 complex subunit Rnh201	2021-09-02-p5-hits-counts-avg-newlow.csv
550	SPAC4G9.06c	0.828941494	0.164988148	0.286764706	0.132589414	0.573863636	0.272225047	1563	low	low	no_change	chz1	chromosome_1	histone H2A-H2B dimer chaperone Chz1 (predicted)	2021-09-02-p5-hits-counts-avg-newlow.csv
551	SPAC4G9.09c	0.728958586	0.255148722	0.153608605	0.171800899	0.568012528	0.316020151	120	low	low	no_change	arg11	chromosome_1	N-acetyl-gamma-glutamyl-phosphate reductase/acetylglutamate kinase	2021-09-02-p5-hits-counts-avg-newlow.csv
552	SPAC4G9.10	0.801213654	0.193957798	0.286900871	0.152941176	0.602606555	0.267509036	802	low	low	no_change	arg3	chromosome_1	ornithine carbamoyltransferase Arg3	2021-09-02-p5-hits-counts-avg-newlow.csv
553	SPAC4G9.11c	0.800768443	0.187332303	0.308823529	0.126483119	0.614814815	0.225512674	635	low	low	no_change	cmb1	chromosome_1	cytosine-mismatch binding protein 1	2021-09-02-p5-hits-counts-avg-newlow.csv
554	SPAC4G9.13c	0.783045613	0.186423338	0.256410256	0.182300509	0.682926829	0.277797704	237	low	low	no_change	vps26	chromosome_1	retromer complex subunit Vps26	2021-09-02-p5-hits-counts-avg-newlow.csv
555	SPAC4G9.14	0.80640103	0.186337596	0.305627519	0.13999611	0.60484659	0.277264991	640	low	low	no_change	sym1	chromosome_1	mitochondrial Mpv17/PMP22 family protein 2 (predicted)	2021-09-02-p5-hits-counts-avg-newlow.csv
556	SPAC4G9.20c	0.849910234	0.164926218	0.253359859	0.176530181	0.680652681	0.314015067	268	no_change	low	no_change	ymc1	chromosome_1	mitochondrial carrier, glutamate/glycine (predicted)	2021-09-02-p5-hits-counts-avg-newlow.csv
557	SPAC4H3.01	0.83132674	0.194163238	0.333333333	0.124363777	0.619859155	0.269734968	800	no_change	no_change	no_change		chromosome_1	DNAJ domain protein Caj1/Djp1 type (predicted)	2021-09-02-p5-hits-counts-avg-newlow.csv
558	SPAC4H3.02c	0.852122772	0.19492768	0.310344828	0.17139422	0.662701904	0.304027206	790	no_change	low	no_change	swc3	chromosome_1	Swr1 complex subunit Swc3	2021-09-02-p5-hits-counts-avg-newlow.csv
559	SPAC4H3.06	0.834258268	0.166852482	0.304107615	0.138066465	0.588836968	0.287155808	736	no_change	low	no_change		chromosome_1	human REX1BD ortholog, implicated in DNA repair	2021-09-02-p5-hits-counts-avg-newlow.csv
560	SPAC4H3.07c	0.865729835	0.166588799	0.292397661	0.148776135	0.649253731	0.332588751	1279	no_change	low	no_change	rdl2	chromosome_1	mitochondrial thiosulfate sulfurtransferase/rhodanese-like domain Rdl2 (predicted)	2021-09-02-p5-hits-counts-avg-newlow.csv
561	SPAC4H3.13	0.96514475	0.176445282	0.3375	0.257149901	0.598214286	0.507186678	109	high	no_change	no_change	pcc1	chromosome_1	EKC/KEOPS complex subunit Pcc1 (predicted)	2021-09-02-p5-hits-counts-avg-newlow.csv
562	SPAC4H3.14c	0.860721631	0.203057574	0.343674844	0.129330527	0.589835824	0.252843475	752	no_change	no_change	no_change	rng8	chromosome_1	contractile ring myosin V regulator Rng8	2021-09-02-p5-hits-counts-avg-newlow.csv
563	SPAC513.02	0.802123408	0.166470376	0.299266163	0.129390483	0.610640301	0.26506322	1026	low	low	no_change		chromosome_1	phosphoglycerate mutase/6-phosphofructo-2-kinase family	2021-09-02-p5-hits-counts-avg-newlow.csv
564	SPAC513.04	0.83118931	0.196904629	0.326917739	0.120176569	0.628748151	0.236970087	288	no_change	no_change	no_change		chromosome_1	Schizosaccharomyces pombe specific protein	2021-09-02-p5-hits-counts-avg-newlow.csv
565	SPAC513.05	0.82248722	0.184187632	0.30952381	0.138891118	0.630434783	0.274644112	709	low	low	no_change	ams1	chromosome_1	Class II alpha-mannosidase, subtype C, Ams1	2021-09-02-p5-hits-counts-avg-newlow.csv
566	SPAC521.02	0.820245865	0.204969675	0.3125	0.146136662	0.62751281	0.237904683	728	low	no_change	no_change	wss1	chromosome_1	WLM domain metallopeptidase implicated in DNA repair Wss1 (predicted)	2021-09-02-p5-hits-counts-avg-newlow.csv
567	SPAC521.03	0.855661779	0.203616867	0.337132709	0.135185171	0.613621317	0.260206955	570	no_change	no_change	no_change		chromosome_1	short chain dehydrogenase, human DHRS7 family(predicted)	2021-09-02-p5-hits-counts-avg-newlow.csv
568	SPAC521.04c	0.869358304	0.193714856	0.342761076	0.156014334	0.635099638	0.33244185	626	no_change	no_change	no_change	sst1	chromosome_1	ER membrane calcium transmembrane transporter (predicted)	2021-09-02-p5-hits-counts-avg-newlow.csv
569	SPAC56E4.06c	0.841304249	0.173123947	0.304737875	0.141362737	0.605941901	0.312044172	966	no_change	low	no_change	ggt2	chromosome_1	gamma-glutamyltranspeptidase Ggt2	2021-09-02-p5-hits-counts-avg-newlow.csv
570	SPAC56F8.02	0.824064759	0.198872664	0.301136364	0.132098765	0.554054054	0.205337691	1077	low	low	no_change		chromosome_1	acetyl-Co-A biosynthesis protein (predicted)	2021-09-02-p5-hits-counts-avg-newlow.csv
571	SPAC56F8.05c	0.792067809	0.184169409	0.300595766	0.13862356	0.583333333	0.248917786	734	low	low	no_change	mug64	chromosome_1	Golgi BAR domain protein (predicted)	2021-09-02-p5-hits-counts-avg-newlow.csv
572	SPAC56F8.06c	0.829828034	0.186602533	0.323833671	0.140889682	0.60125371	0.257633737	856	no_change	no_change	no_change	alg10	chromosome_1	dolichyl-phosphate-glucose-glycolipid alpha-glucosyltransferase Alg10	2021-09-02-p5-hits-counts-avg-newlow.csv
573	SPAC56F8.09	0.855040021	0.191860948	0.371320346	0.105838829	0.571209699	0.201935244	136	no_change	no_change	no_change	rrp8	chromosome_1	rRNA methyltransferase Rrp8	2021-09-02-p5-hits-counts-avg-newlow.csv
574	SPAC56F8.14c	0.810496564	0.189646368	0.30952381	0.142847085	0.648947171	0.265561782	696	low	low	no_change	mug115	chromosome_1	Schizosaccharomyces pombe specific protein Mug115	2021-09-02-p5-hits-counts-avg-newlow.csv
575	SPAC56F8.16	0.863511822	0.178564091	0.350919913	0.124244731	0.615692308	0.273183761	1530	no_change	no_change	no_change	esc1	chromosome_1	DNA-binding transcription factor Esc1 (predicted)	2021-09-02-p5-hits-counts-avg-newlow.csv
576	SPAC57A10.02	0.808741219	0.205693917	0.287482025	0.213213896	0.653588517	0.308274166	90	low	low	no_change	cdr2	chromosome_1	serine/threonine protein kinase Cdr2	2021-09-02-p5-hits-counts-avg-newlow.csv
577	SPAC57A10.03	0.882788481	0.179453951	0.355454709	0.140355135	0.617786561	0.262715022	678	no_change	no_change	no_change	cyp1	chromosome_1	cyclophilin family peptidyl-prolyl cis-trans isomerase Cyp1	2021-09-02-p5-hits-counts-avg-newlow.csv
578	SPAC57A10.10c	0.829351563	0.184751542	0.278688525	0.166614918	0.581818182	0.221901979	851	no_change	low	no_change	sla1	chromosome_1	La protein, tRNA chaperone Sla1	2021-09-02-p5-hits-counts-avg-newlow.csv
579	SPAC57A10.12c	0.874739595	0.180174666	0.352941176	0.124518304	0.552631579	0.185311871	421	no_change	no_change	no_change	ura3	chromosome_1	mitochondrial dihydroorotate dehydrogenase Ura3	2021-09-02-p5-hits-counts-avg-newlow.csv
580	SPAC57A10.14	0.872622174	0.188114611	0.327178353	0.126601053	0.496396163	0.211339682	366	no_change	no_change	low	sgf11	chromosome_1	SAGA complex deubiquitinating submodule subunit Sgf11	2021-09-02-p5-hits-counts-avg-newlow.csv
581	SPAC57A7.04c	0.97319172	0.15615087	0.366906475	0.181235325	0.588235294	0.2247613	243	high	no_change	no_change	pabp	chromosome_1	major poly(A) binding protein Pabp/Pab1	2021-09-02-p5-hits-counts-avg-newlow.csv
582	SPAC57A7.07c	0.774994227	0.174512166	0.274193548	0.160366037	0.619318182	0.271015376	397	low	low	no_change		chromosome_1	homocysteine methyltransferase (predicted)	2021-09-02-p5-hits-counts-avg-newlow.csv
583	SPAC57A7.08	0.890343702	0.170395567	0.357541899	0.146777514	0.588235294	0.276153963	559	no_change	no_change	no_change	pzh1	chromosome_1	serine/threonine protein phosphatase Pzh1	2021-09-02-p5-hits-counts-avg-newlow.csv
584	SPAC57A7.09	0.850781761	0.199396382	0.327731092	0.142713429	0.659332689	0.299222218	986	no_change	no_change	no_change		chromosome_1	ubiquitin-protein ligase E3, human RNF13 family homolog, unknown biological role	2021-09-02-p5-hits-counts-avg-newlow.csv
585	SPAC57A7.13	0.869894959	0.194705163	0.362637363	0.149063407	0.589285714	0.206666667	741	no_change	no_change	no_change	rbm10	chromosome_1	RNA-binding protein Rbm10	2021-09-02-p5-hits-counts-avg-newlow.csv
586	SPAC589.02c	0.965126947	0.163722534	0.401244589	0.170972073	0.596381579	0.17402391	48	high	no_change	no_change	med13	chromosome_1	mediator complex subunit Med13	2021-09-02-p5-hits-counts-avg-newlow.csv
587	SPAC589.09	0.887751115	0.186578003	0.323232323	0.177588402	0.616883117	0.229814091	517	no_change	no_change	no_change	csr101	chromosome_1	sec14 cytosolic factor family, phospholipid-intermembrane transfer protein Csr1 (predicted)	2021-09-03-p6-hits-counts-avg-newlow.csv
588	SPAC589.10c	0.886120027	0.188576991	0.345454545	0.126333748	0.582524272	0.248007616	879	no_change	no_change	no_change	ubi5	chromosome_1	ribosomal-ubiquitin fusion protein Ubi5 (predicted)	2021-09-03-p6-hits-counts-avg-newlow.csv
589	SPAC589.11	0.853810482	0.214293572	0.336065574	0.138321439	0.597701149	0.217433503	1355	no_change	no_change	no_change	pth4	chromosome_1	mitochondrial translation release factor	2021-09-03-p6-hits-counts-avg-newlow.csv
590	SPAC5D6.01	0.906391242	0.181509109	0.375	0.111038144	0.573529412	0.213526319	1731	no_change	no_change	no_change	rps2202	chromosome_1	40S ribosomal protein S15a (predicted)	2021-09-03-p6-hits-counts-avg-newlow.csv
591	SPAC5D6.02c	0.914918993	0.178845315	0.354074484	0.14101925	0.56547619	0.222593735	126	no_change	no_change	no_change	mug165	chromosome_1	Clr6 histone deacetylase complex subunit Mug165	2021-09-03-p6-hits-counts-avg-newlow.csv
592	SPAC5D6.05	0.851884924	0.237403993	0.25	0.290871578	0.65432506	0.588475413	64	no_change	low	no_change	med18	chromosome_1	mediator complex subunit Med18	2021-09-03-p6-hits-counts-avg-newlow.csv
593	SPAC5D6.07c	0.841925197	0.209425173	0.326923077	0.162010257	0.630699931	0.281055841	1142	no_change	no_change	no_change	pxa1	chromosome_1	PXA domain protein Pxa1	2021-09-03-p6-hits-counts-avg-newlow.csv
594	SPAC5D6.08c	0.859434086	0.200558008	0.333333333	0.172554292	0.653393665	0.258743627	1026	no_change	no_change	no_change	mes1	chromosome_1	meiotic APC inhibitor Mes1	2021-09-03-p6-hits-counts-avg-newlow.csv
595	SPAC5D6.09c	0.886221023	0.188480027	0.37012987	0.142454242	0.596899225	0.244326617	889	no_change	no_change	no_change	mug86	chromosome_1	plasma membrane acetate transmembrane transporter (predicted)	2021-09-03-p6-hits-counts-avg-newlow.csv
596	SPAC5D6.12	0.90570409	0.196409585	0.35	0.143815916	0.6	0.259436652	781	no_change	no_change	no_change	mtf2	chromosome_1	mitochondrial translation protein, Mtf2 (predicted)	2021-09-03-p6-hits-counts-avg-newlow.csv
597	SPAC5D6.13	0.947811772	0.200531424	0.394736842	0.160041306	0.581912217	0.21975	162	no_change	no_change	no_change	gpp74	chromosome_1	Golgi phosphoprotein 3 family Vps74 (predicted)	2021-09-03-p6-hits-counts-avg-newlow.csv
598	SPAC5H10.01	0.860633272	0.201685888	0.342857143	0.137380952	0.605569195	0.231001014	1084	no_change	no_change	no_change	dgc1	chromosome_1	mitochondrial D-glutamate cyclase Dgc1 (predicted)	2021-09-03-p6-hits-counts-avg-newlow.csv
599	SPAC5H10.02c	0.872457729	0.204315225	0.351515152	0.143667861	0.6	0.259355509	1365	no_change	no_change	no_change	hsp3102	chromosome_1	glyoxylase III Hsp3102	2021-09-03-p6-hits-counts-avg-newlow.csv
600	SPAC5H10.05c	0.855459768	0.169159967	0.349757282	0.153347339	0.605171648	0.248011051	366	no_change	no_change	no_change		chromosome_1	FAD binding oxidoreductase, implicated in cellular detoxification (predicted)	2021-09-03-p6-hits-counts-avg-newlow.csv
601	SPAC5H10.09c	0.865975178	0.197256136	0.34534632	0.133643617	0.609108979	0.265649773	1294	no_change	no_change	no_change	ecm31	chromosome_1	3-methyl-2-oxobutanoatehydroxymethyltransferase Ecm31 (predicted)	2021-09-03-p6-hits-counts-avg-newlow.csv
602	SPAC5H10.10	0.840529705	0.195981666	0.333333333	0.134867467	0.61889881	0.258590392	1298	no_change	no_change	no_change		chromosome_1	NADPH dehydrogenase, (Old yellow enzyme) involved in small alpha,beta-unsaturated carbonyl compounds (predicted)	2021-09-03-p6-hits-counts-avg-newlow.csv
603	SPAC5H10.11	0.852242009	0.198575461	0.329032258	0.142026639	0.648648649	0.310588235	1217	no_change	no_change	no_change	gmh1	chromosome_1	alpha-1,2-galactosyltransferase Gmh1 (predicted)	2021-09-03-p6-hits-counts-avg-newlow.csv
604	SPAC5H10.12c	0.866635517	0.19846447	0.340909091	0.147424917	0.644444444	0.290826195	1441	no_change	no_change	no_change	otg1	chromosome_1	alpha-1,3-galactosyltransferase Otg1	2021-09-03-p6-hits-counts-avg-newlow.csv
605	SPAC5H10.13c	0.865002419	0.193261008	0.336737884	0.143130834	0.615873849	0.232423093	2058	no_change	no_change	no_change	gmh2	chromosome_1	alpha-1,2-galactosyltransferase Gmh2	2021-09-03-p6-hits-counts-avg-newlow.csv
606	SPAC607.07c	0.856480956	0.181747727	0.333333333	0.157376309	0.663157895	0.297764149	1059	no_change	no_change	no_change		chromosome_1	Schizosaccharomyces specific protein	2021-09-03-p6-hits-counts-avg-newlow.csv
607	SPAC607.10	0.881793492	0.192613616	0.340909091	0.147351572	0.611111111	0.288894733	1131	no_change	no_change	no_change	spo3	chromosome_1	sporulation protein Spo3	2021-09-03-p6-hits-counts-avg-newlow.csv
608	SPAC630.04c	0.863414236	0.207553974	0.337837838	0.139043774	0.605839416	0.221255438	830	no_change	no_change	no_change		chromosome_1	Schizosaccharomyces specific protein	2021-09-03-p6-hits-counts-avg-newlow.csv
609	SPAC630.05	0.922990636	0.159330534	0.375	0.125324581	0.564611006	0.205340416	518	no_change	no_change	no_change	gyp7	chromosome_1	GTPase activating protein Gyp7 (predicted)	2021-09-03-p6-hits-counts-avg-newlow.csv
610	SPAC630.06c	0.853693926	0.201432551	0.338235294	0.128009879	0.588785047	0.215298143	913	no_change	no_change	no_change		chromosome_1	DUF2011 family conserved fungal protein	2021-09-03-p6-hits-counts-avg-newlow.csv
611	SPAC630.09c	0.839424985	0.185943237	0.302469136	0.150357883	0.62295082	0.248250722	2975	no_change	low	no_change	mug58	chromosome_1	GLYK family kinase of unknown specificity, implicated in nucleotide metabolism (predicted)	2021-09-03-p6-hits-counts-avg-newlow.csv
612	SPAC630.11	0.868843762	0.1852928	0.336709055	0.155086822	0.638426045	0.293021647	2052	no_change	no_change	no_change	vps55	chromosome_1	vacuolar sorting protein Vps55 (predicted)	2021-09-03-p6-hits-counts-avg-newlow.csv
613	SPAC630.13c	0.872701411	0.18237703	0.357142857	0.147941929	0.671641791	0.312264449	1343	no_change	no_change	no_change	tsc2	chromosome_1	Rheb GAP, tuberin Tsc2	2021-09-03-p6-hits-counts-avg-newlow.csv
614	SPAC630.14c	0.845441675	0.244740409	0.308176101	0.220129705	0.731343284	0.249407573	39	no_change	low	high	tup12	chromosome_1	transcriptional corepressor Tup12	2021-09-03-p6-hits-counts-avg-newlow.csv
615	SPAC630.15	0.86612778	0.204328478	0.335484677	0.161967778	0.644798328	0.26840965	1204	no_change	no_change	no_change	mug177	chromosome_1	Schizosaccharomyces pombe specific protein	2021-09-03-p6-hits-counts-avg-newlow.csv
616	SPAC637.06	0.92247744	0.152630618	0.382550336	0.123351648	0.57615894	0.229814512	1697	no_change	no_change	no_change	gmh5	chromosome_1	alpha-1,2-galactosyltransferase (predicted)	2021-09-03-p6-hits-counts-avg-newlow.csv
617	SPAC637.10c	0.951013843	0.147784547	0.384615385	0.135401344	0.579831933	0.306117583	979	no_change	no_change	no_change	rpn10	chromosome_1	19S proteasome regulatory subunit Rpn10	2021-09-03-p6-hits-counts-avg-newlow.csv
618	SPAC637.13c	0.864468526	0.206277331	0.333333333	0.137963545	0.610778443	0.262120615	1433	no_change	no_change	no_change	slm1	chromosome_1	cytoskeletal signaling protein Slm1 (predicted)	2021-09-03-p6-hits-counts-avg-newlow.csv
619	SPAC644.08	0.842430485	0.18397763	0.3125	0.146520147	0.642857143	0.269256472	1855	no_change	no_change	no_change	utr4	chromosome_1	methionine salvage haloacid dehalogenase-like hydrolase Utr4 (predicted)	2021-09-03-p6-hits-counts-avg-newlow.csv
620	SPAC644.09	0.840389527	0.186728368	0.305263158	0.146958144	0.652173913	0.287581163	1243	no_change	low	no_change		chromosome_1	pyridoxal phosphate homeostasis protein (predicted)	2021-09-03-p6-hits-counts-avg-newlow.csv
621	SPAC644.11c	0.882025382	0.172882852	0.361445783	0.124890758	0.63963964	0.275962121	1211	no_change	no_change	no_change	pkp1	chromosome_1	mitochondrial pyruvate dehydrogenase (lipoamide) kinase Pkp1 (predicted)	2021-09-03-p6-hits-counts-avg-newlow.csv
622	SPAC644.13c	0.851841429	0.20112986	0.331179892	0.156111625	0.658215661	0.31443623	1018	no_change	no_change	no_change		chromosome_1	Rab GTPase binding (predicted)	2021-09-03-p6-hits-counts-avg-newlow.csv
623	SPAC644.14c	0.868398259	0.200653023	0.344086022	0.161542077	0.635404068	0.214591402	1362	no_change	no_change	no_change	rad51	chromosome_1	RecA family recombinase Rad51/Rhp51	2021-09-03-p6-hits-counts-avg-newlow.csv
624	SPAC664.02c	0.904813102	0.160539331	0.341853818	0.15520395	0.608215229	0.200159236	108	no_change	no_change	no_change	arp8	chromosome_1	Ino80 complex actin-like protein Arp8	2021-09-03-p6-hits-counts-avg-newlow.csv
625	SPAC664.03	0.929530312	0.165882772	0.369565217	0.12870674	0.635658915	0.345603814	415	no_change	no_change	no_change	paf1	chromosome_1	RNA polymerase II associated Paf1 complex	2021-09-03-p6-hits-counts-avg-newlow.csv
626	SPAC664.07c	0.877710318	0.20008905	0.333333333	0.144067912	0.592592593	0.271145564	1455	no_change	no_change	no_change	rad9	chromosome_1	checkpoint clamp complex protein Rad9	2021-09-03-p6-hits-counts-avg-newlow.csv
627	SPAC664.10	0.814697346	0.206567865	0.301724138	0.148427029	0.615926829	0.238891053	1918	low	low	no_change	klp2	chromosome_1	kinesin-14 family minus-end directed microtubule motor Klp2	2021-09-03-p6-hits-counts-avg-newlow.csv
628	SPAC664.12c	0.866037681	0.204774677	0.340997181	0.14860152	0.605943783	0.257343693	1412	no_change	no_change	no_change		chromosome_1	mitochondrial succinate dehydrogenase assembly factor, LYR family (predicted)	2021-09-03-p6-hits-counts-avg-newlow.csv
629	SPAC664.13	0.854167023	0.206405228	0.330048544	0.158354228	0.627158326	0.281431967	2542	no_change	no_change	no_change		chromosome_1	Schizosaccharomyces pombe specific protein	2021-09-03-p6-hits-counts-avg-newlow.csv
630	SPAC664.15	0.832795746	0.185196224	0.302325581	0.155826558	0.654545455	0.337162837	2053	no_change	low	no_change	caf4	chromosome_1	CCR4-Not complex subunit Caf4/Mdv1 (predicted)	2021-09-03-p6-hits-counts-avg-newlow.csv
631	SPAC683.03	0.862084237	0.201390174	0.345228242	0.164556466	0.653967102	0.327445453	2102	no_change	no_change	no_change		chromosome_1	Schizosaccharomyces pombe specific protein	2021-09-03-p6-hits-counts-avg-newlow.csv
632	SPAC688.03c	0.853599636	0.218257709	0.336633663	0.147556391	0.630434783	0.272179156	845	no_change	no_change	no_change		chromosome_1	human AMMECR1 homolog	2021-09-03-p6-hits-counts-avg-newlow.csv
633	SPAC688.04c	0.900135151	0.187051217	0.366071429	0.145307918	0.630434783	0.26957424	1155	no_change	no_change	no_change	gst3	chromosome_1	glutathione S-transferase Gst3	2021-09-03-p6-hits-counts-avg-newlow.csv
634	SPAC688.06c	0.898109869	0.192400904	0.36	0.17465268	0.659574468	0.3940992	639	no_change	no_change	no_change	slx4	chromosome_1	structure-specific endonuclease subunit Slx4	2021-09-03-p6-hits-counts-avg-newlow.csv
635	SPAC688.11	0.96678864	0.135523054	0.402173913	0.17197966	0.657142857	0.29043844	299	high	no_change	no_change	end4	chromosome_1	Clathrin adaptor End4	2021-09-03-p6-hits-counts-avg-newlow.csv
636	SPAC688.12c	0.873885464	0.201377702	0.346461743	0.140393319	0.605605704	0.220328147	796	no_change	no_change	no_change		chromosome_1	Schizosaccharomyces specific protein	2021-09-03-p6-hits-counts-avg-newlow.csv
637	SPAC688.14	0.850784275	0.195346576	0.342004505	0.123055999	0.56	0.188984179	284	no_change	no_change	no_change	set13	chromosome_1	ribosome L32 lysine methyltransferase Set13	2021-09-03-p6-hits-counts-avg-newlow.csv
638	SPAC694.02	0.909951535	0.19349992	0.381355932	0.095312663	0.52	0.165471064	343	no_change	no_change	low		chromosome_1	DEAD/DEAH box helicase, human DDL60 and DDL60L ortholog, implicated in mRNA degradation	2021-09-03-p6-hits-counts-avg-newlow.csv
639	SPAC694.03	0.829969294	0.199763393	0.31092437	0.148649267	0.617886179	0.273776525	2487	no_change	low	no_change		chromosome_1	nicotinamide-nucleotide adenylyltransferase (predicted)	2021-09-03-p6-hits-counts-avg-newlow.csv
640	SPAC694.04c	0.866576122	0.203060526	0.337837838	0.154817652	0.648648649	0.286989916	1203	no_change	no_change	no_change		chromosome_1	nuclear/mitochondrial metal-dependent protein hydrolase, human MYG1 ortholog	2021-09-03-p6-hits-counts-avg-newlow.csv
641	SPAC694.06c	0.900453354	0.170979069	0.352941176	0.151351687	0.648351648	0.399918677	683	no_change	no_change	no_change	mrc1	chromosome_1	claspin, Mrc1	2021-09-03-p6-hits-counts-avg-newlow.csv
642	SPAC6B12.03c	0.86962261	0.187878444	0.331034483	0.159778535	0.653225806	0.286358733	1131	no_change	no_change	no_change	bit2	chromosome_1	HbrB family protein involved in TOR signaling Bit2 (predicted)	2021-09-03-p6-hits-counts-avg-newlow.csv
643	SPAC6B12.04c	0.858204178	0.21528602	0.336538462	0.157391304	0.626506024	0.26207042	813	no_change	no_change	no_change		chromosome_1	2-aminoadipate transaminase/kynurenine-oxoglutarate transaminase (predicted)	2021-09-03-p6-hits-counts-avg-newlow.csv
644	SPAC6B12.06c	0.871206832	0.18814729	0.351456926	0.149774544	0.661016144	0.2300148	686	no_change	no_change	no_change	rrg9	chromosome_1	mitochondrial ribosome assembly protein Rrg9 (predicted)	2021-09-03-p6-hits-counts-avg-newlow.csv
645	SPAC6B12.09	0.880224957	0.194155274	0.340050761	0.130831859	0.555555556	0.212938879	618	no_change	no_change	no_change	trm10	chromosome_1	tRNA m(1)G methyltransferase Trm10	2021-09-03-p6-hits-counts-avg-newlow.csv
646	SPAC6B12.14c	0.946526823	0.162685316	0.403069561	0.121199634	0.589871795	0.19726874	906	no_change	no_change	no_change		chromosome_1	conserved fungal protein	2021-09-03-p6-hits-counts-avg-newlow.csv
647	SPAC6B12.16	0.864278947	0.190457529	0.342105263	0.139417399	0.612676056	0.255159842	1479	no_change	no_change	no_change	meu26	chromosome_1	DUF4451 family conserved fungal protein	2021-09-03-p6-hits-counts-avg-newlow.csv
648	SPAC6C3.02c	0.859337719	0.187815158	0.315191904	0.151781128	0.638631947	0.287668659	1056	no_change	no_change	no_change	mix17	chromosome_1	mitochondrial CHCH domain protein Mix17 (predicted)	2021-09-03-p6-hits-counts-avg-newlow.csv
649	SPAC6C3.03c	0.839939178	0.204483616	0.317460317	0.165847296	0.615384615	0.281101643	1574	no_change	no_change	no_change		chromosome_1	Schizosaccharomyces pombe specific protein	2021-09-03-p6-hits-counts-avg-newlow.csv
650	SPAC6C3.04	0.912111766	0.194446478	0.369087568	0.159535157	0.601818331	0.265428085	968	no_change	no_change	no_change	cit1	chromosome_1	citrate synthase Cit1	2021-09-03-p6-hits-counts-avg-newlow.csv
651	SPAC6C3.05	0.863252263	0.19243273	0.339454178	0.147029711	0.660805749	0.317234685	1092	no_change	no_change	no_change	meu43	chromosome_1	Schizosaccharomyces specific protein Meu43	2021-09-03-p6-hits-counts-avg-newlow.csv
652	SPAC6C3.06c	0.826834359	0.205832871	0.321491327	0.149008409	0.636700337	0.248530962	798	low	no_change	no_change	neo1	chromosome_1	Golgi membrane phospholipid translocase (flippase) Neo1 (predicted)	2021-09-03-p6-hits-counts-avg-newlow.csv
653	SPAC6F12.03c	0.903850024	0.168923847	0.352941176	0.136079636	0.623529412	0.249141743	455	no_change	no_change	no_change	fsv1	chromosome_1	SNARE Stx8	2021-09-03-p6-hits-counts-avg-newlow.csv
654	SPAC6F12.04	0.855416724	0.20967296	0.333333333	0.133783349	0.577452364	0.209828158	404	no_change	no_change	no_change	tvp15	chromosome_1	COPI-coated vesicle associated protein (predicted)	2021-09-03-p6-hits-counts-avg-newlow.csv
655	SPAC6F12.06	0.858143328	0.204258157	0.32885906	0.138201884	0.619047619	0.289849933	407	no_change	no_change	no_change	rdi1	chromosome_1	Rho GDP dissociation inhibitor Rdi1 (predicted)	2021-09-03-p6-hits-counts-avg-newlow.csv
656	SPAC6F12.09	0.8661365	0.184262761	0.339714233	0.134100952	0.593904703	0.259825662	1268	no_change	no_change	no_change	rdp1	chromosome_1	RNA-directed RNA polymerase Rdp1	2021-09-03-p6-hits-counts-avg-newlow.csv
657	SPAC6F12.12	0.876871466	0.200531555	0.336538462	0.168964808	0.634408602	0.289670859	889	no_change	no_change	no_change	par2	chromosome_1	serine/threonine protein phosphatase PP2A regulatory subunit B-56 Par2	2021-09-03-p6-hits-counts-avg-newlow.csv
658	SPAC6F6.01	0.928924189	0.172287192	0.387627551	0.140182967	0.658605284	0.343110847	218	no_change	no_change	no_change	cch1	chromosome_1	plasma membrane calcium ion import channel Cch1	2021-09-03-p6-hits-counts-avg-newlow.csv
659	SPAC6F6.02c	0.874458727	0.200483771	0.3375	0.158461706	0.65	0.301035446	891	no_change	no_change	no_change	pof5	chromosome_1	F-box protein Pof5	2021-09-03-p6-hits-counts-avg-newlow.csv
660	SPAC6F6.09	0.957803031	0.128201139	0.39804757	0.129576668	0.609108979	0.253909816	456	high	no_change	no_change	eaf6	chromosome_1	Mst2/NuA4 histone acetyltransferase complex subunit Eaf6	2021-09-03-p6-hits-counts-avg-newlow.csv
661	SPAC6F6.11c	0.838230097	0.221900767	0.32	0.156664077	0.606896552	0.251980438	427	no_change	no_change	no_change		chromosome_1	pyridoxine-pyridoxal-pyridoxamine kinase (predicted)	2021-09-03-p6-hits-counts-avg-newlow.csv
662	SPAC6F6.17	0.901947443	0.208585734	0.354233823	0.160933255	0.575003827	0.23777553	726	no_change	no_change	no_change	rif1	chromosome_1	telomere length regulator protein Rif1	2021-09-03-p6-hits-counts-avg-newlow.csv
663	SPAC6G10.02c	0.878429227	0.198265063	0.335714286	0.157373737	0.585106383	0.256670044	617	no_change	no_change	no_change	tea3	chromosome_1	cell end marker Tea3	2021-09-03-p6-hits-counts-avg-newlow.csv
664	SPAC6G10.06	0.859374129	0.197652713	0.337662338	0.134109696	0.577621283	0.237588251	994	no_change	no_change	no_change	tda3	chromosome_1	FAD-dependent amino acid oxidase involved in late endosome to Golgi transport Tda3 (predicted)	2021-09-03-p6-hits-counts-avg-newlow.csv
665	SPAC6G10.08	0.827977311	0.185404713	0.299287828	0.15245413	0.601905364	0.268349469	928	low	low	no_change	idp1	chromosome_1	isocitrate dehydrogenase Idp1 (predicted)	2021-09-03-p6-hits-counts-avg-newlow.csv
666	SPAC6G10.11c	0.822602393	0.197845438	0.315315315	0.15203456	0.610049285	0.240653777	2188	low	no_change	no_change	ubi3	chromosome_1	ribosomal-ubiquitin fusion protein Ubi3 (predicted)	2021-09-03-p6-hits-counts-avg-newlow.csv
667	SPAC6G10.12c	0.927603737	0.129443142	0.361498258	0.18310549	0.59580476	0.288883255	78	no_change	no_change	no_change	ace2	chromosome_1	DNA-binding transcription factor Ace2	2021-09-03-p6-hits-counts-avg-newlow.csv
668	SPAC6G9.01c	0.866167738	0.194945478	0.346456693	0.151838915	0.650793651	0.312088274	1101	no_change	no_change	no_change		chromosome_1	DUF1764 family conserved eukaryotic protein, fungi, plants, apicomplexa	2021-09-03-p6-hits-counts-avg-newlow.csv
669	SPAC6G9.03c	0.855323875	0.196159167	0.337209302	0.134938087	0.619378912	0.22277065	1590	no_change	no_change	no_change	mug183	chromosome_1	histone H3.3 H4 heterotetramer chaperone Rtt106-like (predicted)	2021-09-03-p6-hits-counts-avg-newlow.csv
670	SPAC6G9.04	0.866054042	0.189002887	0.32967033	0.158425504	0.644067797	0.336620304	519	no_change	no_change	no_change	spo7	chromosome_1	Arf GEF Spo7	2021-09-03-p6-hits-counts-avg-newlow.csv
671	SPAC6G9.09c	0.970377938	0.135304116	0.421428571	0.12223732	0.580645161	0.228437917	1311	high	high	no_change	rpl2401	chromosome_1	60S ribosomal protein L24 (predicted)	2021-09-03-p6-hits-counts-avg-newlow.csv
672	SPAC6G9.10c	0.856593809	0.191332785	0.321678322	0.154840756	0.63559322	0.298666201	1423	no_change	no_change	no_change	sen1	chromosome_1	ATP-dependent 5' to 3' DNA/RNA helicase Sen1	2021-09-03-p6-hits-counts-avg-newlow.csv
673	SPAC6G9.13c	0.854729391	0.211794325	0.329842932	0.135167464	0.58778626	0.24127789	895	no_change	no_change	no_change	bqt1	chromosome_1	bouquet formation protein Bqt1	2021-09-03-p6-hits-counts-avg-newlow.csv
674	SPAC6G9.14	0.95649828	0.15989251	0.403670583	0.143599763	0.584342624	0.23133227	1014	high	no_change	no_change	puf4	chromosome_1	pumilio family RNA-binding protein Puf4 (predicted)	2021-09-03-p6-hits-counts-avg-newlow.csv
675	SPAC6G9.15c	0.912430472	0.166181107	0.368421053	0.158263305	0.630136986	0.266809492	913	no_change	no_change	no_change	ebp1	chromosome_1	Ell binding protein Ebp1	2021-09-03-p6-hits-counts-avg-newlow.csv
676	SPAC6G9.16c	0.864598161	0.195527309	0.342342342	0.139588223	0.611570248	0.24461253	1689	no_change	no_change	no_change	xrc4	chromosome_1	XRCC4 nonhomologous end joining factor Xrc4	2021-09-03-p6-hits-counts-avg-newlow.csv
677	SPAC732.02c	0.846056353	0.20026096	0.32099822	0.143052852	0.621848739	0.265751855	1530	no_change	no_change	no_change		chromosome_1	fructose-2,6-bisphosphate 2-phosphatase activity (predicted)	2021-09-03-p6-hits-counts-avg-newlow.csv
678	SPAC750.06c	0.85025861	0.192534489	0.328767123	0.154443588	0.618705036	0.283221477	2357	no_change	no_change	no_change		chromosome_1	S. pombe specific DUF999 protein family 4	2021-09-03-p6-hits-counts-avg-newlow.csv
679	SPAC750.08c	0.882865251	0.193682859	0.359281437	0.139634872	0.616	0.230626098	1436	no_change	no_change	no_change		chromosome_1	NAD-dependent malic enzyme (predicted), partial	2021-09-03-p6-hits-counts-avg-newlow.csv
680	SPAC7D4.05	0.885218475	0.197184456	0.348316498	0.141155195	0.598092999	0.231984026	1036	no_change	no_change	no_change		chromosome_1	HAD superfamily hydrolase, unknown role	2021-09-03-p6-hits-counts-avg-newlow.csv
681	SPAC7D4.06c	0.876079291	0.19022967	0.32532352	0.143877242	0.564611006	0.244532598	1446	no_change	no_change	no_change	alg3	chromosome_1	dol-P-Man:Man(5)GlcNAc(2)-PP-Dol alpha-1,3-mannosyltransferase Alg3	2021-09-03-p6-hits-counts-avg-newlow.csv
682	SPAC7D4.08	0.860951556	0.195310732	0.331360947	0.148502832	0.597701149	0.234133559	1059	no_change	no_change	no_change		chromosome_1	Schizosaccharomyces pombe specific protein	2021-09-03-p6-hits-counts-avg-newlow.csv
683	SPAC7D4.12c	0.904988025	0.204696673	0.357894737	0.177918927	0.611940299	0.261777562	853	no_change	no_change	no_change		chromosome_1	plasma membrane ThrE amino acid transmembrane transporter family protein (predicted)	2021-09-03-p6-hits-counts-avg-newlow.csv
684	SPAC7D4.13c	0.81780802	0.190369263	0.285714286	0.156283487	0.637795276	0.253698861	2431	low	low	no_change		chromosome_1	Schizosaccharomyces specific protein	2021-09-03-p6-hits-counts-avg-newlow.csv
685	SPAC7D4.14c	0.871257001	0.188981913	0.343949045	0.158734794	0.628318584	0.286361943	3111	no_change	no_change	no_change	iss10	chromosome_1	MTREC (exosome adaptor) complex proline-rich subunit Iss10/Pir1	2021-09-03-p6-hits-counts-avg-newlow.csv
686	SPAC806.03c	0.895877598	0.159201335	0.36444638	0.129024755	0.56097561	0.240721062	3302	no_change	no_change	no_change	rps2601	chromosome_1	40S ribosomal protein S26 (predicted)	2021-09-03-p6-hits-counts-avg-newlow.csv
687	SPAC806.04c	0.858528646	0.192785462	0.333333333	0.150938883	0.64	0.293470882	2280	no_change	no_change	no_change		chromosome_1	metal-dependent phosphatase involved in cellular detoxification/metabolite repair (predicted)	2021-09-03-p6-hits-counts-avg-newlow.csv
688	SPAC806.07	0.858133668	0.211262541	0.331210191	0.169745484	0.641891892	0.255026455	1445	no_change	no_change	no_change	ndk1	chromosome_1	nucleoside diphosphate kinase Ndk1	2021-09-03-p6-hits-counts-avg-newlow.csv
689	SPAC806.08c	0.903129689	0.182654406	0.371428571	0.147253788	0.632352941	0.272414491	1733	no_change	no_change	no_change	mod21	chromosome_1	gamma tubulin complex GCP5 subunit Mod21	2021-09-03-p6-hits-counts-avg-newlow.csv
690	SPAC821.06	0.92002386	0.188156515	0.37037037	0.164436474	0.620689655	0.280419886	499	no_change	no_change	no_change	spn2	chromosome_1	mitotic and meiotic (sporulation) septin Spn2	2021-09-03-p6-hits-counts-avg-newlow.csv
691	SPAC821.07c	0.82334928	0.190839419	0.315315315	0.131736527	0.598540146	0.26446281	2757	low	no_change	no_change	moc3	chromosome_1	DNA-binding transcription factor Moc3	2021-09-03-p6-hits-counts-avg-newlow.csv
692	SPAC821.09	0.916321817	0.184109512	0.37816945	0.171522598	0.616666667	0.308084196	300	no_change	no_change	no_change	eng1	chromosome_1	cell septum surface endo-1,3-beta-glucanase Eng1	2021-09-03-p6-hits-counts-avg-newlow.csv
693	SPAC821.10c	0.871990508	0.182607999	0.325198413	0.143937356	0.617082067	0.251125129	962	no_change	no_change	no_change	sod1	chromosome_1	superoxide dismutase Sod1	2021-09-03-p6-hits-counts-avg-newlow.csv
694	SPAC823.02	0.83848552	0.180296482	0.296875	0.164473684	0.657142857	0.29738862	1719	no_change	low	no_change	NA	NA	NA	2021-09-03-p6-hits-counts-avg-newlow.csv
695	SPAC823.03	0.877237385	0.182924444	0.329608939	0.161081683	0.658776844	0.28454572	1988	no_change	no_change	no_change	ppk15	chromosome_1	serine/threonine protein kinase Ppk15 (predicted)	2021-09-03-p6-hits-counts-avg-newlow.csv
696	SPAC823.09c	0.887465696	0.187600449	0.37012987	0.13568167	0.630208333	0.246416118	2025	no_change	no_change	no_change		chromosome_1	threonine aspartase, involved in protein processing (predicted)	2021-09-03-p6-hits-counts-avg-newlow.csv
697	SPAC823.10c	0.875469647	0.194855261	0.348020186	0.14982441	0.628865979	0.285839304	1346	no_change	no_change	no_change	hem25	chromosome_1	mitochondrial carrier, glycine Hem25 (predicted)	2021-09-03-p6-hits-counts-avg-newlow.csv
698	SPAC823.15	0.890021009	0.19207541	0.349593496	0.148148148	0.615384615	0.245692256	1271	no_change	no_change	no_change	ppa1	chromosome_1	serine/threonine protein phosphatase PP2A catalytic subunit Ppa1	2021-09-03-p6-hits-counts-avg-newlow.csv
699	SPAC823.16c	0.894640926	0.178192095	0.351724138	0.157384988	0.6	0.253184713	1389	no_change	no_change	no_change	atg1802	chromosome_1	autophagy associated WD repeat protein Atg18b	2021-09-03-p6-hits-counts-avg-newlow.csv
700	SPAC824.02	0.958808158	0.176107484	0.382605042	0.221123779	0.600505051	0.306013431	282	high	no_change	no_change	bst1	chromosome_1	GPI inositol deacylase Bst1 (predicted)	2021-09-03-p6-hits-counts-avg-newlow.csv
701	SPAC824.04	0.908054676	0.172959974	0.338646177	0.156640627	0.614778922	0.306658901	1572	no_change	no_change	no_change	swd22	chromosome_1	mRNA cleavage and polyadenylation specificity factor complex, WD repeat protein Swd22	2021-09-03-p6-hits-counts-avg-newlow.csv
702	SPAC824.05	0.875207195	0.1908109	0.291666667	0.223392601	0.571428571	0.395339986	295	no_change	low	no_change	vps16	chromosome_1	HOPS/CORVET complex subunit Vps16 (predicted)	2021-09-03-p6-hits-counts-avg-newlow.csv
703	SPAC824.07	0.847065419	0.186270472	0.306451613	0.163063877	0.624030075	0.292551227	3162	no_change	low	no_change	glo2	chromosome_1	glyoxalase II	2021-09-03-p6-hits-counts-avg-newlow.csv
704	SPAC824.08	0.855599876	0.197612702	0.327433166	0.138037448	0.617732884	0.255242868	1514	no_change	no_change	no_change	gda1	chromosome_1	Golgi nucleoside-diphosphatase Gda1	2021-09-03-p6-hits-counts-avg-newlow.csv
705	SPAC869.01	0.874165224	0.186908281	0.346939816	0.1410811	0.62612759	0.278589278	1564	no_change	no_change	no_change		chromosome_1	hydrolase activity, implicated in cellular detoxification (predicted)	2021-09-03-p6-hits-counts-avg-newlow.csv
706	SPAC869.04	0.861282541	0.196573828	0.325178313	0.167592669	0.621052632	0.304063937	992	no_change	no_change	no_change		chromosome_1	formamidase-like protein, implicated in cellular detoxification (predicted)	2021-09-03-p6-hits-counts-avg-newlow.csv
707	SPAC869.05c	0.864519299	0.19746064	0.347826087	0.139822347	0.621052632	0.230184751	923	no_change	no_change	no_change	sul2	chromosome_1	plasma membrane sulfate transmembrane transporter Sul2	2021-09-03-p6-hits-counts-avg-newlow.csv
708	SPAC869.10c	0.892575238	0.19345356	0.351190476	0.146050214	0.606060606	0.232951446	1317	no_change	no_change	no_change	put4	chromosome_1	plasma membrane proline transmembrane transporter Put4 (predicted)	2021-09-03-p6-hits-counts-avg-newlow.csv
709	SPAC869.11	0.974051592	0.13655284	0.405660377	0.159761905	0.614457831	0.272827283	2895	high	no_change	no_change	cat1	chromosome_1	plasma membrane arginine/lysine amino acid transmembrane transporter Cat1	2021-09-03-p6-hits-counts-avg-newlow.csv
710	SPAC890.02c	0.875018753	0.207202832	0.322364148	0.167453899	0.625	0.258372359	744	no_change	no_change	no_change	alp7	chromosome_1	TACC protein Alp7	2021-09-03-p6-hits-counts-avg-newlow.csv
711	SPAC890.03	0.855069576	0.202894064	0.333333333	0.132912082	0.601769912	0.246378402	1445	no_change	no_change	no_change	ppk16	chromosome_1	serine/threonine protein kinase Ppk16 (predicted)	2021-09-03-p6-hits-counts-avg-newlow.csv
712	SPAC890.05	1.012017709	0.087930814	0.505292339	0.115411462	0.637596006	0.262533537	440	high	high	no_change	pxr1	chromosome_1	ribosome biogenesis protein, G-patch domain, PINX1 family Pxr1 (predicted)	2021-09-03-p6-hits-counts-avg-newlow.csv
713	SPAC890.06	0.875621531	0.17160186	0.336363636	0.145098039	0.635416667	0.307869674	2493	no_change	no_change	no_change	nup155	chromosome_1	nucleoporin, WD repeat Nup155	2021-09-03-p6-hits-counts-avg-newlow.csv
714	SPAC890.07c	0.844273912	0.184538979	0.308823529	0.146368419	0.606850117	0.267295999	2262	no_change	low	no_change	rmt1	chromosome_1	type I protein arginine N-methyltransferase Rmt1	2021-09-03-p6-hits-counts-avg-newlow.csv
715	SPAC8C9.04	0.879370774	0.192648094	0.352201258	0.139042051	0.618181818	0.239544711	1359	no_change	no_change	no_change		chromosome_1	Schizosaccharomyces specific protein	2021-09-03-p6-hits-counts-avg-newlow.csv
716	SPAC8C9.05	0.877171753	0.195837322	0.338541667	0.157923617	0.641791045	0.285176991	905	no_change	no_change	no_change	dtd1	chromosome_1	D-Tyr-tRNA deacylase Dtd1 (predicted)	2021-09-03-p6-hits-counts-avg-newlow.csv
717	SPAC8C9.09c	0.895335942	0.177790188	0.330721863	0.142936356	0.592701015	0.275079477	226	no_change	no_change	no_change	mug129	chromosome_1	Schizosaccharomyces specific protein Mug129	2021-09-03-p6-hits-counts-avg-newlow.csv
718	SPAC8C9.11	0.930922921	0.175825415	0.363636364	0.170140698	0.613445378	0.255090498	1089	no_change	no_change	no_change	fra2	chromosome_1	iron-sensor Fra2	2021-09-03-p6-hits-counts-avg-newlow.csv
719	SPAC8C9.12c	0.906097278	0.181594796	0.350877193	0.152027641	0.614285714	0.296644295	1253	no_change	no_change	no_change	mrs3	chromosome_1	mitochondrial carrier, iron ion Mrs3 (predicted)	2021-09-03-p6-hits-counts-avg-newlow.csv
720	SPAC8C9.14	0.864970146	0.182826263	0.337931034	0.134376585	0.584507042	0.282066869	755	no_change	no_change	no_change	prr1	chromosome_1	stress-responsive DNA-binding transcription factor Prr1	2021-09-03-p6-hits-counts-avg-newlow.csv
721	SPAC8C9.16c	0.875684383	0.198794136	0.339506173	0.146518204	0.628318584	0.285714286	1621	no_change	no_change	no_change	mug63	chromosome_1	TLDc domain protein 1, implicated in response to oxidative stress	2021-09-03-p6-hits-counts-avg-newlow.csv
722	SPAC8C9.17c	0.898037222	0.18759448	0.361702128	0.146893213	0.617449664	0.2780277	1427	no_change	no_change	no_change	spc34	chromosome_1	DASH complex subunit Spc34	2021-09-03-p6-hits-counts-avg-newlow.csv
723	SPAC8E11.01c	0.861236783	0.179293433	0.349206349	0.13255777	0.631578947	0.284812343	1391	no_change	no_change	no_change	suc2	chromosome_1	sucrose alpha-glucosidase Suc2 (predicted)	2021-09-03-p6-hits-counts-avg-newlow.csv
724	SPAC8E11.02c	0.984730158	0.091943856	0.398476867	0.186954124	0.645119805	0.500427011	186	high	no_change	no_change	rad24	chromosome_1	14-3-3 protein Rad24	2021-09-03-p6-hits-counts-avg-newlow.csv
725	SPAC8E11.03c	0.860438968	0.196775506	0.331521739	0.170404624	0.631205674	0.272430237	925	no_change	no_change	no_change	dmc1	chromosome_1	RecA family ATPase Dmc1	2021-09-03-p6-hits-counts-avg-newlow.csv
726	SPAC8E11.07c	0.923001639	0.183010235	0.358490566	0.15931065	0.678321678	0.219338835	135	no_change	no_change	no_change	alp31	chromosome_1	tubulin specific chaperone cofactor A, Alp31	2021-09-03-p6-hits-counts-avg-newlow.csv
727	SPAC8E11.10	0.905423395	0.192223719	0.367521368	0.145035971	0.605504587	0.25581761	785	no_change	no_change	no_change		chromosome_1	sorbose reductase (predicted)	2021-09-03-p6-hits-counts-avg-newlow.csv
728	SPAC8F11.03	0.861363303	0.199661444	0.323529412	0.145762712	0.6	0.293584906	661	no_change	no_change	no_change	msh3	chromosome_1	MutS protein homolog 3	2021-09-03-p6-hits-counts-avg-newlow.csv
729	SPAC8F11.05c	0.881530456	0.179629403	0.337837838	0.154969574	0.641791045	0.296470588	837	no_change	no_change	no_change	mug130	chromosome_1	Schizosaccharomyces specific protein Mug130	2021-09-03-p6-hits-counts-avg-newlow.csv
730	SPAC8F11.08c	1.004554669	0.116635759	0.441421569	0.182673532	0.682485525	0.411275845	92	high	high	no_change		chromosome_1	ER membrane associated esterase/lipase (predicted)	2021-09-03-p6-hits-counts-avg-newlow.csv
731	SPAC8F11.09c	0.862138457	0.205819682	0.335640387	0.172658754	0.636363636	0.267888183	1096	no_change	no_change	no_change	nnt1	chromosome_1	nicotinamide N-methyltransferase Nnt1 (predicted)	2021-09-03-p6-hits-counts-avg-newlow.csv
732	SPAC8F11.10c	0.897332698	0.159243588	0.379084967	0.131082825	0.588235294	0.229084791	515	no_change	no_change	no_change	pvg1	chromosome_1	Golgi pyruvyltransferase Pvg1	2021-09-03-p6-hits-counts-avg-newlow.csv
733	SPAC9.02c	0.901876646	0.206488926	0.370506536	0.162031858	0.593009428	0.285284973	72	no_change	no_change	no_change		chromosome_1	polyamine N-acetyltransferase (predicted)	2021-09-03-p6-hits-counts-avg-newlow.csv
734	SPAC9.05	0.901823814	0.179259186	0.363937387	0.156131229	0.677171216	0.462291435	578	no_change	no_change	no_change	fml1	chromosome_1	ATP-dependent 3' to 5' DNA helicase, FANCM ortholog Fml1	2021-09-03-p6-hits-counts-avg-newlow.csv
735	SPAC9.06c	0.875678783	0.193610811	0.341040462	0.167753623	0.635761589	0.24047619	1041	no_change	no_change	no_change		chromosome_1	5'-methylthioribulose-1-phosphate dehydratase, adducin Mta3	2021-09-03-p6-hits-counts-avg-newlow.csv
736	SPAC9.10	0.856652293	0.168541147	0.324840764	0.136450525	0.595505618	0.25715649	967	no_change	no_change	no_change	thi9	chromosome_1	plasma membrane thiamine/proton high affinity transmembrane transporter Thi9	2021-09-16-p7-hits-counts-avg-newlow.csv
737	SPAC9.11	0.842095167	0.176691223	0.300970874	0.139862913	0.601694915	0.266233766	1201	no_change	low	no_change		chromosome_1	Schizosaccharomyces specific protein	2021-09-16-p7-hits-counts-avg-newlow.csv
738	SPAC9.12c	0.859560932	0.121072809	0.243470361	0.139329421	0.617152614	0.285298571	264	no_change	low	no_change	atp12	chromosome_1	mitochondrial F1-FO ATP synthase chaperone Atp12 (predicted)	2021-09-16-p7-hits-counts-avg-newlow.csv
739	SPAC922.03	0.835077882	0.193161834	0.304761905	0.151117475	0.63431455	0.26663163	1514	no_change	low	no_change		chromosome_1	1-aminocyclopropane-1-carboxylate deaminase (predicted)	2021-09-16-p7-hits-counts-avg-newlow.csv
740	SPAC922.04	0.832794584	0.18671694	0.295022998	0.171650055	0.649484536	0.280311891	2918	no_change	low	no_change		chromosome_1	Schizosaccharomyces specific protein	2021-09-16-p7-hits-counts-avg-newlow.csv
741	SPAC922.05c	0.862859256	0.188433087	0.328571429	0.143412143	0.642857143	0.262567846	1047	no_change	no_change	no_change		chromosome_1	transmembrane transporter (predicted)	2021-09-16-p7-hits-counts-avg-newlow.csv
742	SPAC922.06	0.854515915	0.19949951	0.32220116	0.163259825	0.660943257	0.292657701	1506	no_change	no_change	no_change		chromosome_1	3-oxoacyl-[acyl-carrier-protein]reductase (predicted)	2021-09-16-p7-hits-counts-avg-newlow.csv
743	SPAC922.07c	0.864357785	0.194952345	0.349825175	0.159290734	0.658536585	0.272619071	1308	no_change	no_change	no_change	atd2	chromosome_1	aldehyde dehydrogenase (predicted)	2021-09-16-p7-hits-counts-avg-newlow.csv
744	SPAC926.02	0.832509587	0.195853644	0.313115146	0.156338822	0.648543074	0.262243852	1298	no_change	no_change	no_change		chromosome_1	TPR repeat protein	2021-09-16-p7-hits-counts-avg-newlow.csv
745	SPAC926.05c	0.921067012	0.169384697	0.373737374	0.141025641	0.615692308	0.265460048	2720	no_change	no_change	no_change	dph4	chromosome_1	diphthamide biosynthesis protein Dph4 (predicted)	2021-09-16-p7-hits-counts-avg-newlow.csv
746	SPAC926.09c	0.859866737	0.1943949	0.319238334	0.149662162	0.601329914	0.257452351	1522	no_change	no_change	no_change	fas1	chromosome_1	fatty acid synthase beta subunit Fas1	2021-09-16-p7-hits-counts-avg-newlow.csv
747	SPAC959.04c	0.807857702	0.176611899	0.290226682	0.146018632	0.612004802	0.270795507	930	low	low	no_change	omh6	chromosome_1	alpha-1,2-mannosyltransferase Omh6 (predicted)	2021-09-16-p7-hits-counts-avg-newlow.csv
748	SPAC959.05c	0.857214685	0.195208602	0.317241379	0.148179704	0.62992126	0.28895411	1287	no_change	no_change	no_change	pdi4	chromosome_1	ER membrane protein disulfide isomerase Pdi4 (predicted)	2021-09-16-p7-hits-counts-avg-newlow.csv
749	SPAC959.06c	0.940934495	0.155964979	0.41875	0.138792102	0.609756098	0.234615385	873	no_change	high	no_change		chromosome_1	alpha/beta hydrolase fold	2021-09-16-p7-hits-counts-avg-newlow.csv
750	SPAC959.07	0.878875228	0.18070674	0.359550562	0.141947225	0.602150538	0.268518519	2849	no_change	no_change	no_change	rps403	chromosome_1	40S ribosomal protein S4 (predicted)	2021-09-16-p7-hits-counts-avg-newlow.csv
751	SPAC959.08	1.002441157	0.101717511	0.4849985	0.134042096	0.673508772	0.370151321	1174	high	high	no_change	rpl2102	chromosome_1	60S ribosomal protein L21 (predicted)	2021-09-16-p7-hits-counts-avg-newlow.csv
752	SPAC977.05c	0.862508129	0.182325086	0.325581395	0.180729167	0.68852459	0.3722334	2349	no_change	no_change	no_change		chromosome_1	Velum formation protein 1-like conserved fungal family	2021-09-16-p7-hits-counts-avg-newlow.csv
753	SPAC977.06	0.858585751	0.19070095	0.333333333	0.164189529	0.665765766	0.29221575	1072	no_change	no_change	no_change		chromosome_1	S. pombe specific DUF999 family protein 3	2021-09-16-p7-hits-counts-avg-newlow.csv
754	SPAC977.11	0.860940313	0.197682582	0.338712826	0.155640592	0.640436877	0.280374286	1242	no_change	no_change	no_change	fex1	chromosome_1	plasma membrane fluoride export channel Fex1	2021-09-16-p7-hits-counts-avg-newlow.csv
755	SPAC977.17	0.853756604	0.17013326	0.3	0.16959215	0.651818783	0.315599043	1438	no_change	low	no_change		chromosome_1	plasma membrane aquaporin family transmembrane transporter (predicted)	2021-09-16-p7-hits-counts-avg-newlow.csv
756	SPAC9E9.03	0.82463389	0.147311187	0.335766423	0.133087417	0.66025641	0.262469994	35	low	no_change	no_change	leu2	chromosome_1	3-isopropylmalate dehydratase Leu2	2021-09-16-p7-hits-counts-avg-newlow.csv
757	SPAC9E9.05	0.853123476	0.184886781	0.315384615	0.161168728	0.617886179	0.259241739	1495	no_change	no_change	no_change		chromosome_1	Schizosaccharomyces specific protein	2021-09-16-p7-hits-counts-avg-newlow.csv
758	SPAC9E9.10c	0.835515108	0.178012475	0.290502793	0.149138804	0.640776699	0.266810279	1529	no_change	low	no_change	cbh1	chromosome_1	CENP-B homolog Cbh1	2021-09-16-p7-hits-counts-avg-newlow.csv
759	SPAC9E9.11	0.85923388	0.186995516	0.316666667	0.159124088	0.672727273	0.290595954	1589	no_change	no_change	no_change	plr1	chromosome_1	pyridoxal reductase Plr1	2021-09-16-p7-hits-counts-avg-newlow.csv
760	SPAC9E9.12c	0.873905935	0.181847422	0.343407847	0.149926637	0.658823529	0.296185566	1438	no_change	no_change	no_change	ybt1	chromosome_1	ABC transmembrane transporter Ybt1	2021-09-16-p7-hits-counts-avg-newlow.csv
761	SPAC9E9.13	0.866271705	0.182606864	0.333333333	0.153353703	0.660550459	0.252303453	1733	no_change	no_change	no_change	wos2	chromosome_1	p23 homolog, predicted co-chaperone Wos2	2021-09-16-p7-hits-counts-avg-newlow.csv
762	SPAC9E9.15	0.862783624	0.191483123	0.318181818	0.168116572	0.680672269	0.281711823	1057	no_change	no_change	no_change		chromosome_1	mitochondrial protein complex assembly protein (predicted)	2021-09-16-p7-hits-counts-avg-newlow.csv
763	SPAC9G1.02	0.773015181	0.209158932	0.239863014	0.200883832	0.840289855	0.436448886	1400	low	low	high	wis4	chromosome_1	MAP kinase kinase kinase Wis4	2021-09-16-p7-hits-counts-avg-newlow.csv
764	SPAC9G1.05	0.878296623	0.180200098	0.330882353	0.153348303	0.625	0.259692065	1465	no_change	no_change	no_change	aip1	chromosome_1	actin binding WD repeat protein Aip1	2021-09-16-p7-hits-counts-avg-newlow.csv
765	SPAC9G1.06c	0.849510595	0.184950239	0.302521008	0.158194659	0.610084746	0.300819475	1954	no_change	low	no_change	cyk3	chromosome_1	Nebulin-family actin filament anchoring protein Cyk3	2021-09-16-p7-hits-counts-avg-newlow.csv
766	SPAC9G1.07	0.828876532	0.196269545	0.301886792	0.144031088	0.606111197	0.216627298	1552	low	low	no_change		chromosome_1	Schizosaccharomyces specific protein	2021-09-16-p7-hits-counts-avg-newlow.csv
767	SPAC9G1.08c	0.864938701	0.187680967	0.328571429	0.140944175	0.636363636	0.256935444	755	no_change	no_change	no_change		chromosome_1	palmitoyl-(protein) hydrolase (predicted)	2021-09-16-p7-hits-counts-avg-newlow.csv
768	SPAC9G1.10c	0.844374659	0.187762378	0.31496063	0.153917868	0.640243902	0.305088779	1175	no_change	no_change	no_change	inp53	chromosome_1	inositol polyphosphate phosphatase Inp53 (predicted)	2021-09-16-p7-hits-counts-avg-newlow.csv
769	SPAC9G1.11c	0.910091783	0.17545402	0.356060606	0.192956713	0.677966102	0.352882206	953	no_change	no_change	no_change	spn4	chromosome_1	mitotic septin Spn4	2021-09-16-p7-hits-counts-avg-newlow.csv
770	SPAC9G1.12	0.819811866	0.195415886	0.236389806	0.181635266	0.657038582	0.298982128	1736	low	low	no_change	cpd1	chromosome_1	tRNA (m1A) methyltransferase complex catalytic subunit Cpd1	2021-09-16-p7-hits-counts-avg-newlow.csv
771	SPACUNK12.02c	0.874115322	0.187423362	0.335195531	0.164356532	0.666666667	0.319652416	1315	no_change	no_change	no_change	cmk1	chromosome_1	calcium/calmodulin-dependent protein kinase Cmk1	2021-09-16-p7-hits-counts-avg-newlow.csv
772	SPACUNK4.09	0.867189244	0.183067257	0.333333333	0.145685967	0.648648649	0.259681417	1220	no_change	no_change	no_change		chromosome_1	methyltransferase with rhodanese domain, unknown specificity (predicted)	2021-09-16-p7-hits-counts-avg-newlow.csv
773	SPACUNK4.11c	0.93409768	0.164824391	0.382451638	0.152035628	0.675842132	0.294495747	1100	no_change	no_change	no_change	mpp6	chromosome_1	nuclear exosome-associated RNA binding protein Mpp6	2021-09-16-p7-hits-counts-avg-newlow.csv
774	SPACUNK4.14	0.873222199	0.17747437	0.317241379	0.15473982	0.62244898	0.26855072	1199	no_change	no_change	no_change	mdb1	chromosome_1	BRCT domain protein Mdb1	2021-09-16-p7-hits-counts-avg-newlow.csv
775	SPACUNK4.15	0.852501201	0.191088018	0.292857143	0.163726656	0.611650485	0.29839568	1979	no_change	low	no_change		chromosome_1	2',3'-cyclic-nucleotide 3'-phosphodiesterase (predicted)	2021-09-16-p7-hits-counts-avg-newlow.csv
776	SPACUNK4.16c	0.850325156	0.175509819	0.3125	0.143941791	0.606060606	0.223953659	1105	no_change	no_change	no_change	tps3	chromosome_1	alpha,alpha-trehalose-phosphate synthase (predicted)	2021-09-16-p7-hits-counts-avg-newlow.csv
777	SPACUNK4.19	0.843801222	0.176571118	0.304007568	0.141917591	0.631392311	0.254008288	1246	no_change	low	no_change	mug153	chromosome_1	Schizosaccharomyces pombe specific protein	2021-09-16-p7-hits-counts-avg-newlow.csv
778	SPAP11E10.01	0.850838851	0.191306636	0.320261438	0.153972154	0.634408602	0.288687783	2161	no_change	no_change	no_change		chromosome_1	ornithine cyclodeaminase-like protein (predicted)	2021-09-16-p7-hits-counts-avg-newlow.csv
779	SPAP14E8.02	0.85513673	0.184925828	0.306666667	0.164584373	0.649253731	0.277552685	2023	no_change	low	no_change	tos4	chromosome_1	chromatin binding FHA domain protein Tos4 (predicted)	2021-09-16-p7-hits-counts-avg-newlow.csv
780	SPAP14E8.04	0.881186665	0.182337014	0.330985915	0.160596026	0.685393258	0.286781417	1555	no_change	no_change	no_change	oma1	chromosome_1	metallopeptidase Oma1 (predicted)	2021-09-16-p7-hits-counts-avg-newlow.csv
781	SPAP27G11.02	0.848294264	0.178212185	0.321678322	0.158789697	0.678832117	0.260517799	1485	no_change	no_change	no_change	mgr3	chromosome_1	TPR repeat protein, involved in mitochondrial protein turnover (predicted)	2021-09-16-p7-hits-counts-avg-newlow.csv
782	SPAP27G11.05c	0.879518746	0.197829607	0.311557789	0.237535923	0.613496933	0.316368068	307	no_change	no_change	no_change	vps41	chromosome_1	HOPS complex subunit Vps41 (predicted)	2021-09-16-p7-hits-counts-avg-newlow.csv
783	SPAP27G11.06c	0.861786316	0.210539612	0.3125	0.16483637	0.603960396	0.289965793	1220	no_change	no_change	no_change	vas2	chromosome_1	AP-1 adaptor complex sigma subunit Aps1	2021-09-16-p7-hits-counts-avg-newlow.csv
784	SPAP27G11.12	0.892718689	0.167548418	0.342567015	0.133542764	0.601697964	0.255949619	1412	no_change	no_change	no_change		chromosome_1	human HID1 ortholog 1, possible Golgi protein (by similarity)	2021-09-16-p7-hits-counts-avg-newlow.csv
785	SPAP27G11.15	0.844469132	0.192137382	0.314057751	0.135217379	0.609756098	0.260166839	1218	no_change	no_change	no_change	slx1	chromosome_1	structure-specific endonuclease catalytic subunit Slx1	2021-09-16-p7-hits-counts-avg-newlow.csv
786	SPAP27G11.16	0.863637637	0.190347242	0.325203252	0.148360114	0.637254902	0.250666667	1801	no_change	no_change	no_change		chromosome_1	Schizosaccharomyces pombe specific protein	2021-09-16-p7-hits-counts-avg-newlow.csv
787	SPAP32A8.02	0.861801286	0.186298505	0.325	0.149056344	0.628571429	0.303204209	1501	no_change	no_change	no_change		chromosome_1	xylose and arabinose reductase (predicted)	2021-09-16-p7-hits-counts-avg-newlow.csv
788	SPAP32A8.03c	0.867453038	0.178893074	0.313115146	0.161832966	0.675866007	0.277142026	1786	no_change	no_change	no_change	bop1	chromosome_1	ubiquitin-protein ligase E3, human RNF126 ortholog (predicted)	2021-09-16-p7-hits-counts-avg-newlow.csv
789	SPAP7G5.03	0.891640667	0.175915016	0.356382979	0.155183089	0.68627451	0.315898202	1183	no_change	no_change	no_change	prm1	chromosome_1	conjugation protein Prm1	2021-09-16-p7-hits-counts-avg-newlow.csv
790	SPAP7G5.05	0.92344094	0.16949766	0.386075949	0.150240456	0.650739291	0.274467021	1382	no_change	no_change	no_change	rpl1002	chromosome_1	60S ribosomal protein L10	2021-09-16-p7-hits-counts-avg-newlow.csv
791	SPAP8A3.02c	0.869997954	0.193919921	0.315315315	0.173173173	0.680412371	0.322404372	1533	no_change	no_change	no_change	ofd2	chromosome_1	histone H2A dioxygenase Ofd2	2021-09-16-p7-hits-counts-avg-newlow.csv
792	SPAP8A3.04c	0.893269729	0.173877558	0.338522108	0.171537372	0.685289222	0.314420804	2010	no_change	no_change	no_change	hsp9	chromosome_1	heat shock protein Hsp9	2021-09-16-p7-hits-counts-avg-newlow.csv
793	SPAPB17E12.02	0.868412947	0.182472957	0.313953488	0.151711792	0.618644068	0.287878788	1393	no_change	no_change	no_change	yip12	chromosome_1	SMN complex subunit Yip12/Gem2	2021-09-16-p7-hits-counts-avg-newlow.csv
794	SPAPB17E12.03	0.900255335	0.183129074	0.356321839	0.128798185	0.55	0.209206019	603	no_change	no_change	low	pex12	chromosome_1	peroxisomal ubiquitin-protein ligase E3 Pex12 (predicted)	2021-09-16-p7-hits-counts-avg-newlow.csv
795	SPAPB17E12.04c	0.910950737	0.165270272	0.357142857	0.117116108	0.532491398	0.189707634	506	no_change	no_change	low	csn2	chromosome_1	COP9/signalosome complex subunit Csn2	2021-09-16-p7-hits-counts-avg-newlow.csv
796	SPAPB17E12.12c	0.859454468	0.197596689	0.325757576	0.158278147	0.670454545	0.301182215	1379	no_change	no_change	no_change	mrx21	chromosome_1	mitochondrial carrier, 3'-phosphoadenosine 5'-phosphosulfate/ 5'-adenylyl sulfate Mrx21 (predicted)	2021-09-16-p7-hits-counts-avg-newlow.csv
797	SPAPB17E12.14c	0.870483885	0.188138281	0.314606742	0.168390667	0.685599078	0.33297598	1388	no_change	no_change	no_change		chromosome_1	6-phosphofructo-2-kinase/fructose-2,6-bisphosphate 2-phosphatase (predicted)	2021-09-16-p7-hits-counts-avg-newlow.csv
798	SPAPB18E9.04c	0.862570324	0.191783377	0.323529412	0.161473129	0.659574468	0.297443556	1547	no_change	no_change	no_change		chromosome_1	Schizosaccharomyces pombe specific protein, possible cell surface glycoprotein	2021-09-16-p7-hits-counts-avg-newlow.csv
799	SPAPB1A10.03	0.956940844	0.146977242	0.392156863	0.160806693	0.683168317	0.324149985	1791	high	no_change	no_change	nxt1	chromosome_1	mRNA export receptor Nxt1	2021-09-16-p7-hits-counts-avg-newlow.csv
800	SPAPB1A10.05	0.90592833	0.172414031	0.354651163	0.170687102	0.698717949	0.356024531	1243	no_change	no_change	no_change		chromosome_1	Schizosaccharomyces specific protein	2021-09-16-p7-hits-counts-avg-newlow.csv
801	SPAPB1A10.10c	0.924073718	0.18027672	0.354380544	0.168325868	0.603553406	0.256579237	1706	no_change	no_change	no_change	ypt71	chromosome_1	GTPase Ypt71	2021-09-16-p7-hits-counts-avg-newlow.csv
802	SPAPB1A10.12c	0.869046807	0.183924268	0.319148936	0.139995213	0.615384615	0.257418805	1159	no_change	no_change	no_change	alo1	chromosome_1	D-arabinono-1,4-lactone oxidase (predicted)	2021-09-16-p7-hits-counts-avg-newlow.csv
803	SPAPB1A10.13	0.859561546	0.194170177	0.315789474	0.142295833	0.620689655	0.257189478	1595	no_change	no_change	no_change		chromosome_1	Schizosaccharomyces specific protein	2021-09-16-p7-hits-counts-avg-newlow.csv
804	SPAPB1A10.15	0.87184157	0.169950712	0.339285714	0.143103945	0.646551724	0.31989433	1097	no_change	no_change	no_change	arv1	chromosome_1	Arv1-like family protein Arv1 (predicted)	2021-09-16-p7-hits-counts-avg-newlow.csv
805	SPAPB1A11.02	0.867470138	0.188210775	0.320987654	0.152733529	0.660606061	0.293122019	1477	no_change	no_change	no_change		chromosome_1	esterase/lipase (predicted)	2021-09-16-p7-hits-counts-avg-newlow.csv
806	SPAPB1A11.04c	0.917515403	0.161702862	0.368421053	0.15337755	0.706422018	0.351371583	1999	no_change	no_change	high	mca1	chromosome_1	DNA-binding transcription factor, zf-fungal binuclear cluster type Mca1	2021-09-16-p7-hits-counts-avg-newlow.csv
807	SPAPB1E7.05	0.880334429	0.209225044	0.337423313	0.174716776	0.653846154	0.286000783	1439	no_change	no_change	no_change	gde1	chromosome_1	glycerophosphoryl diester phosphodiesterase Gde1 (predicted)	2021-09-16-p7-hits-counts-avg-newlow.csv
808	SPAPB21F2.02	0.907097472	0.191886198	0.347457627	0.167295597	0.591836735	0.282163743	1725	no_change	no_change	no_change	dop1	chromosome_1	Dopey family protein Dop1	2021-09-16-p7-hits-counts-avg-newlow.csv
809	SPAPB24D3.01	0.843192183	0.201824149	0.304964539	0.167108753	0.630252101	0.263211382	1681	no_change	low	no_change	toe3	chromosome_1	DNA-binding transcription factor (predicted)	2021-09-16-p7-hits-counts-avg-newlow.csv
810	SPAPB24D3.02c	0.848262318	0.183207477	0.314814815	0.158903012	0.634723423	0.282481277	1502	no_change	no_change	no_change		chromosome_1	amino acid transmembrane transporter (predicted)	2021-09-16-p7-hits-counts-avg-newlow.csv
811	SPAPB24D3.03	0.867615995	0.188301077	0.322580645	0.17189129	0.673076923	0.323110829	1591	no_change	no_change	no_change		chromosome_1	agmatinase (predicted)	2021-09-16-p7-hits-counts-avg-newlow.csv
812	SPAPB24D3.07c	0.883925898	0.181742523	0.347258225	0.16414298	0.637983922	0.273896312	1764	no_change	no_change	no_change		chromosome_1	Schizosaccharomyces pombe specific protein	2021-09-16-p7-hits-counts-avg-newlow.csv
813	SPAPB24D3.08c	0.889332002	0.186569362	0.34375	0.160866895	0.654135338	0.278468088	1759	no_change	no_change	no_change		chromosome_1	NADP-dependent oxidoreductase, implicated in cellular detoxification (predicted)	2021-09-16-p7-hits-counts-avg-newlow.csv
814	SPAPB24D3.10c	0.890765872	0.169951244	0.357615894	0.16519546	0.661290323	0.301587302	3185	no_change	no_change	no_change	agl1	chromosome_1	maltose alpha-glucosidase Agl1	2021-09-16-p7-hits-counts-avg-newlow.csv
815	SPAPB2B4.02	0.888387376	0.180020317	0.349021779	0.160768934	0.638888889	0.26795919	1198	no_change	no_change	no_change	grx5	chromosome_1	mitochondrial [2Fe-2S] cluster assembly and transfer glutaredoxin Grx5	2021-09-16-p7-hits-counts-avg-newlow.csv
816	SPAPB2B4.07	0.865659453	0.190419251	0.308333333	0.178443135	0.620689655	0.301389661	1671	no_change	low	no_change		chromosome_1	ubiquitin family protein, human UBTD1 homolog	2021-09-16-p7-hits-counts-avg-newlow.csv
817	SPAPB2C8.01	0.847366303	0.195744555	0.300699301	0.161857585	0.615942029	0.27604553	1970	no_change	low	no_change		chromosome_1	cell surface glycoprotein, adhesion molecule (predicted)	2021-09-16-p7-hits-counts-avg-newlow.csv
818	SPAPB8E5.02c	0.85868587	0.190966264	0.310344828	0.159281716	0.625	0.298352941	1885	no_change	low	no_change	rpn502	chromosome_1	19S proteasome regulatory subunit Rpn502	2021-09-16-p7-hits-counts-avg-newlow.csv
819	SPAPB8E5.03	0.847402829	0.184123783	0.301886792	0.167446069	0.650585184	0.279428466	2544	no_change	low	no_change	mae1	chromosome_1	plasma membrane malate/succinate:proton symporter Mae1	2021-09-16-p7-hits-counts-avg-newlow.csv
820	SPAPB8E5.04c	0.896485739	0.187656248	0.355704698	0.166993335	0.662575301	0.322774525	1366	no_change	no_change	no_change	npc2	chromosome_1	Niemann-Pick disease type C2 protein hE1 homolog Npc2 (predicted)	2021-09-16-p7-hits-counts-avg-newlow.csv
821	SPAPB8E5.05	0.860900442	0.179374125	0.323529412	0.165404002	0.697183099	0.324973703	1906	no_change	no_change	no_change	mfm1	chromosome_1	M-factor precursor Mfm1	2021-09-16-p7-hits-counts-avg-newlow.csv
822	SPAPB8E5.06c	0.911768051	0.167481886	0.36018018	0.162222222	0.688679245	0.376078869	3796	no_change	no_change	no_change	rpl302	chromosome_1	60S ribosomal protein L3	2021-09-16-p7-hits-counts-avg-newlow.csv
823	SPAPB8E5.08	0.898668439	0.176777484	0.346535948	0.137216983	0.608177765	0.280919765	2078	no_change	no_change	no_change		chromosome_1	Schizosaccharomyces pombe specific protein	2021-09-16-p7-hits-counts-avg-newlow.csv
824	SPAPB8E5.10	0.867001324	0.191912112	0.326086957	0.162944897	0.655629139	0.327627811	1847	no_change	no_change	no_change		chromosome_1	conserved fungal protein, with meiosis specific splicing	2021-09-16-p7-hits-counts-avg-newlow.csv
825	SPAPJ695.01c	0.87741849	0.180068739	0.316326531	0.164497579	0.629213483	0.267961877	1785	no_change	no_change	no_change		chromosome_1	S. pombe specific UPF0321 family protein 3	2021-09-16-p7-hits-counts-avg-newlow.csv
826	SPAPJ696.02	0.853013487	0.181914766	0.291970803	0.167814858	0.636674969	0.29058415	2248	no_change	low	no_change	lsb4	chromosome_1	actin cortical patch component Lsb4 (predicted)	2021-09-16-p7-hits-counts-avg-newlow.csv
827	SPAPJ760.02c	0.868689951	0.185868678	0.320224719	0.161904762	0.634920635	0.275393481	1681	no_change	no_change	no_change	abp1	chromosome_1	cofilin/tropomyosin family, drebrin ortholog Abp1	2021-09-16-p7-hits-counts-avg-newlow.csv
828	SPAPYUG7.03c	0.923161091	0.156709678	0.346666667	0.174051173	0.636363636	0.217942584	547	no_change	no_change	no_change	mid2	chromosome_1	medial ring protein, anillin Mid2	2021-09-16-p7-hits-counts-avg-newlow.csv
829	SPAPYUG7.06	0.841224013	0.193103146	0.300699301	0.169433228	0.668831169	0.259207084	1055	no_change	low	no_change	sdu1	chromosome_1	PPPDE peptidase family deubiquitinase/desumoylase Sdu1 (predicted)	2021-09-16-p7-hits-counts-avg-newlow.csv
830	SPAPYUK71.03c	0.901571734	0.182571077	0.355263158	0.169082126	0.701986755	0.348571429	1989	no_change	no_change	no_change	tcb3	chromosome_1	tricalbin, C2 domain protein (phospholipid binding) ER-plasma membrane tethering protein Tcb3	2021-09-16-p7-hits-counts-avg-newlow.csv
831	SPBC106.01	0.873339987	0.191748843	0.324413818	0.170969955	0.671330724	0.34547017	1914	no_change	no_change	no_change	mph1	chromosome_2	dual specificity protein kinase Mph1	2021-09-16-p7-hits-counts-avg-newlow.csv
832	SPBC106.05c	0.861056647	0.179677971	0.28	0.168695652	0.663157895	0.319298246	1845	no_change	low	no_change	tim11	chromosome_2	F1-FO ATP synthase subunit E (predicted)	2021-09-16-p7-hits-counts-avg-newlow.csv
833	SPBC106.10	1.019732674	0.096495817	0.430143144	0.179555775	0.648232323	0.375480769	672	high	high	no_change	pka1	chromosome_2	cAMP-dependent protein kinase catalytic subunit Pka1	2021-09-16-p7-hits-counts-avg-newlow.csv
834	SPBC106.11c	0.862730866	0.194761792	0.315789474	0.16433121	0.641791045	0.296675192	1821	no_change	no_change	no_change	plg7	chromosome_2	phospholipase A2, PAF family homolog	2021-09-16-p7-hits-counts-avg-newlow.csv
835	SPBC106.12c	0.858743616	0.195520234	0.330985915	0.157435713	0.613207547	0.217996197	3253	no_change	no_change	no_change	tho4	chromosome_2	THO complex subunit Tho4 (predicted)	2021-09-16-p7-hits-counts-avg-newlow.csv
836	SPBC106.16	0.890513512	0.184032773	0.340909091	0.159808574	0.649245579	0.30014665	1652	no_change	no_change	no_change	pre6	chromosome_2	20S proteasome complex subunit alpha 4 Pre6	2021-09-16-p7-hits-counts-avg-newlow.csv
837	SPBC106.20	0.893753193	0.181666749	0.352941176	0.157697615	0.681318681	0.349358974	1725	no_change	no_change	no_change	exo70	chromosome_2	exocyst complex subunit Exo70	2021-09-16-p7-hits-counts-avg-newlow.csv
838	SPBC1105.01	0.948732466	0.148743668	0.406593407	0.16691375	0.676056338	0.335230599	1503	no_change	no_change	no_change		chromosome_2	rRNA processing protein Rrp12-like (predicted)	2021-09-16-p7-hits-counts-avg-newlow.csv
839	SPBC1105.05	0.892014837	0.173848396	0.322401434	0.175511896	0.656711428	0.302321436	1030	no_change	no_change	no_change	exg1	chromosome_2	cell wall glucan 1,6-beta-glucosidase Exg1	2021-09-16-p7-hits-counts-avg-newlow.csv
840	SPBC1105.08	0.86756972	0.189420265	0.304698833	0.159308607	0.604651163	0.285958793	1978	no_change	low	no_change	emp70	chromosome_2	EMP70 family endosomal transport protein Emp70	2021-09-16-p7-hits-counts-avg-newlow.csv
841	SPBC1105.09	0.839707637	0.187616229	0.2734375	0.163690476	0.661764706	0.310727969	1845	no_change	low	no_change	ubc15	chromosome_2	ubiquitin conjugating enzyme E2 Ubc15	2021-09-16-p7-hits-counts-avg-newlow.csv
842	SPBC1105.10	0.978474545	0.126573341	0.387755102	0.162971252	0.610294118	0.29441137	2675	high	no_change	no_change	rav1	chromosome_2	RAVE complex subunit Rav1	2021-09-16-p7-hits-counts-avg-newlow.csv
843	SPBC1105.11c	0.853901554	0.189510465	0.316901408	0.162915729	0.650485437	0.287394958	1597	no_change	no_change	no_change	hht3	chromosome_2	histone H3 h3.3	2021-09-16-p7-hits-counts-avg-newlow.csv
844	SPBC1105.12	0.866027148	0.181719446	0.318181818	0.161784524	0.680555556	0.305259133	1751	no_change	no_change	no_change	hhf3	chromosome_2	histone H4 h4.3	2021-09-16-p7-hits-counts-avg-newlow.csv
845	SPBC1105.18c	0.869339308	0.182945593	0.311317762	0.166367949	0.683602151	0.289552026	1964	no_change	low	no_change	pth3	chromosome_2	mitochondrial aminoacyl-tRNA hydrolase Pth3 (predicted)	2021-09-16-p7-hits-counts-avg-newlow.csv
846	SPBC115.02c	0.881004676	0.186492403	0.347826087	0.15442623	0.666666667	0.272902773	1885	no_change	no_change	no_change	afg1	chromosome_2	AFG1 family mitochondrial ATPase/chaperone Afg1 (predicted)	2021-09-16-p7-hits-counts-avg-newlow.csv
847	SPBC115.03	0.87302893	0.174365635	0.326860231	0.173697515	0.704421769	0.337063479	2594	no_change	no_change	no_change		chromosome_2	gfo/idh/mocA family oxidoreductase (predicted)	2021-09-16-p7-hits-counts-avg-newlow.csv
848	SPBC119.03	0.886422219	0.175409515	0.35	0.158773204	0.683438819	0.299447849	1616	no_change	no_change	no_change	cmt1	chromosome_2	O-methyltransferase, human COMT catechol homolog 1	2021-09-16-p7-hits-counts-avg-newlow.csv
849	SPBC119.08	0.900252159	0.157085365	0.306306306	0.171711358	0.611111111	0.290683678	2495	no_change	low	no_change	pmk1	chromosome_2	MAP kinase Pmk1	2021-09-16-p7-hits-counts-avg-newlow.csv
850	SPBC119.12	0.885408806	0.17261329	0.320941588	0.154625226	0.5625	0.272596772	600	no_change	no_change	no_change	rud3	chromosome_2	Golgi matrix protein Rud3 (predicted)	2021-09-16-p7-hits-counts-avg-newlow.csv
851	SPBC119.14	0.871823118	0.181437187	0.317702034	0.15313663	0.614668716	0.289529805	1964	no_change	no_change	no_change	rti1	chromosome_2	Rad22 homolog Rti1	2021-09-16-p7-hits-counts-avg-newlow.csv
852	SPBC119.16c	0.84636515	0.193829469	0.29787234	0.155757116	0.631147541	0.272180924	2239	no_change	low	no_change		chromosome_2	DENN domain-like containing protein, implicated in vesicle formation/trafficking	2021-09-16-p7-hits-counts-avg-newlow.csv
853	SPBC1198.01	0.859762803	0.195736625	0.316666667	0.161112506	0.626270925	0.277976696	1998	no_change	no_change	no_change	fmd2	chromosome_2	glutathione-dependent formaldehyde dehydrogenase Fmd2	2021-09-16-p7-hits-counts-avg-newlow.csv
854	SPBC1198.03c	0.85047369	0.180107179	0.298611111	0.172506739	0.670454545	0.272345302	2317	no_change	low	no_change		chromosome_2	DUF4646 family conserved fungal protein	2021-09-16-p7-hits-counts-avg-newlow.csv
855	SPBC1198.07c	0.887761141	0.175470114	0.342105263	0.167490177	0.682692308	0.304087957	2123	no_change	no_change	no_change	dfg502	chromosome_2	mannan endo-1,6-alpha-mannosidase Dfg502 (predicted)	2021-09-16-p7-hits-counts-avg-newlow.csv
856	SPBC1198.08	0.879860483	0.176200424	0.322033898	0.175957447	0.700854701	0.340345848	3264	no_change	no_change	no_change	dug1	chromosome_2	dipeptidase Dug1 (predicted)	2021-09-16-p7-hits-counts-avg-newlow.csv
857	SPBC1198.12	0.895176269	0.182125561	0.347368421	0.168940871	0.685393258	0.340939008	2285	no_change	no_change	no_change	mfr1	chromosome_2	meiotic APC activator Mfr1	2021-09-16-p7-hits-counts-avg-newlow.csv
858	SPBC11B10.05c	0.881498945	0.18968934	0.325301205	0.174211984	0.641891892	0.281716512	1990	no_change	no_change	no_change	rsp1	chromosome_2	random septum position protein, DNAJ domain protein Rsp1	2021-09-16-p7-hits-counts-avg-newlow.csv
859	SPBC11B10.06	0.863660316	0.193973759	0.29245283	0.176984112	0.63372093	0.285698248	2119	no_change	low	no_change	sws1	chromosome_2	Srs2 interacting SWIM domain protein Srs1	2021-09-16-p7-hits-counts-avg-newlow.csv
860	SPBC11B10.07c	0.834247838	0.179551756	0.315068493	0.128378378	0.608974359	0.255502201	3177	no_change	no_change	no_change	ivn1	chromosome_2	plasma membrane phospholipid-translocating ATPase complex Lem3 family subunit Ivn1 (predicted)	2021-09-16-p7-hits-counts-avg-newlow.csv
861	SPBC11B10.08	0.855996511	0.199349736	0.305785124	0.171080508	0.650684932	0.284497992	2293	no_change	low	no_change	wwm1	chromosome_2	WW domain containing conserved fungal protein Wwm1	2021-09-16-p7-hits-counts-avg-newlow.csv
862	SPBC11B10.10c	0.946245218	0.153689685	0.356687898	0.199577918	0.6875	0.37051657	803	no_change	no_change	no_change	pht1	chromosome_2	histone H2A variant H2A.Z, Pht1	2021-09-16-p7-hits-counts-avg-newlow.csv
863	SPBC11C11.01	0.856710705	0.183651264	0.309278351	0.152472527	0.660783704	0.302794501	2358	no_change	low	no_change		chromosome_2	U2-associated protein (predicted)	2021-09-16-p7-hits-counts-avg-newlow.csv
864	SPBC11C11.02	0.917330504	0.173710513	0.389039039	0.196576077	0.722949089	0.438030671	1284	no_change	no_change	high	imp2	chromosome_2	F-BAR domain protein Imp2	2021-09-16-p7-hits-counts-avg-newlow.csv
865	SPBC11C11.06c	0.874033248	0.17786244	0.330852241	0.175157957	0.679401647	0.287849581	1854	no_change	no_change	no_change		chromosome_2	Schizosaccharomyces specific protein	2021-09-16-p7-hits-counts-avg-newlow.csv
866	SPBC11C11.07	1.024877848	0.099604556	0.492965368	0.106524637	0.650706608	0.171428407	224	high	high	no_change	rpl1801	chromosome_2	60S ribosomal protein L18	2021-09-16-p7-hits-counts-avg-newlow.csv
867	SPBC11C11.08	0.863703326	0.187715802	0.328671329	0.158	0.701754386	0.343002689	2105	no_change	no_change	no_change	srp1	chromosome_2	SR family protein, human SRFS2 ortholog Srp1	2021-09-16-p7-hits-counts-avg-newlow.csv
868	SPBC11C11.11c	0.865937963	0.16873377	0.286821705	0.15796692	0.662921348	0.295496271	1599	no_change	low	no_change	irc3	chromosome_2	mitochondrial DNA branch migration helicase Irc3 (predicted)	2021-09-16-p7-hits-counts-avg-newlow.csv
869	SPBC11G11.01	0.887246436	0.174953695	0.327160494	0.143602931	0.576687117	0.262223472	1839	no_change	no_change	no_change	fis1	chromosome_2	mitochondrial fission protein Fis1 (predicted)	2021-09-16-p7-hits-counts-avg-newlow.csv
870	SPBC11G11.03	0.880605588	0.187691507	0.325669486	0.173188624	0.641341829	0.28590714	2446	no_change	no_change	no_change	mrt4	chromosome_2	mRNA turnover and ribosome assembly protein Mrt4 (predicted)	2021-09-16-p7-hits-counts-avg-newlow.csv
871	SPBC1215.01	0.856814513	0.167514984	0.256830601	0.152610442	0.650485437	0.296461337	1645	no_change	low	no_change	shy1	chromosome_2	cytochrome c oxidase assembly protein Shy1 (predicted)	2021-09-16-p7-hits-counts-avg-newlow.csv
872	SPBC1271.03c	0.844436071	0.201739568	0.301886792	0.169275362	0.646341463	0.300506397	1729	no_change	low	no_change		chromosome_2	NLI interacting factor family phosphatase (predicted)	2021-09-16-p7-hits-counts-avg-newlow.csv
873	SPBC1271.05c	0.91858756	0.16443979	0.369971098	0.171434812	0.651600272	0.287239961	2336	no_change	no_change	no_change		chromosome_2	zf-AN1 type zinc finger protein, involved in ER membrane translocation	2021-09-16-p7-hits-counts-avg-newlow.csv
874	SPBC1271.06c	0.876983231	0.182618168	0.327509918	0.166907947	0.694444444	0.32353834	1640	no_change	no_change	no_change	mug96	chromosome_2	Schizosaccharomyces pombe specific protein	2021-09-16-p7-hits-counts-avg-newlow.csv
875	SPBC1271.07c	0.891981017	0.176888437	0.339805825	0.181281851	0.695652174	0.297550265	1915	no_change	no_change	no_change		chromosome_2	N-acetyltransferase (predicted)	2021-09-16-p7-hits-counts-avg-newlow.csv
876	SPBC1271.08c	0.890223303	0.179565386	0.345624469	0.182863639	0.7	0.344775879	1906	no_change	no_change	no_change		chromosome_2	Schizosaccharomyces pombe specific protein	2021-09-16-p7-hits-counts-avg-newlow.csv
877	SPBC1271.09	0.887666814	0.179883068	0.342857143	0.167651263	0.694805195	0.319677241	1487	no_change	no_change	no_change	tgp1	chromosome_2	plasma membrane glycerophosphodiester transmembrane transporter (predicted)	2021-09-16-p7-hits-counts-avg-newlow.csv
878	SPBC23G7.11	0.838545477	0.213472738	0.323529412	0.172138837	0.602564103	0.261417595	681	no_change	no_change	no_change	mag2	chromosome_2	DNA-3-methyladenine glycosylase Mag2	2021-09-17-p10-hits-counts-avg-newlow.csv
879	SPBC23G7.12c	0.846575036	0.196596008	0.328467153	0.132614715	0.602409639	0.203757007	357	no_change	no_change	no_change	rpt6	chromosome_2	19S proteasome base subcomplex ATPase subunit Rpt6	2021-09-17-p10-hits-counts-avg-newlow.csv
880	SPBC23G7.13c	0.846580265	0.198029632	0.335664336	0.133731061	0.582010582	0.246736873	1535	no_change	no_change	no_change		chromosome_2	plasma membrane urea transmembrane transporter (predicted)	2021-09-17-p10-hits-counts-avg-newlow.csv
881	SPBC23G7.14	0.858582824	0.193020482	0.327272727	0.165209927	0.629139073	0.303237821	973	no_change	no_change	no_change		chromosome_2	Schizosaccharomyces specific protein	2021-09-17-p10-hits-counts-avg-newlow.csv
882	SPBC23G7.15c	0.877339488	0.187531699	0.36	0.143415179	0.617977528	0.277161385	1831	no_change	no_change	no_change	rpp202	chromosome_2	60S acidic ribosomal protein P2	2021-09-17-p10-hits-counts-avg-newlow.csv
883	SPBC23G7.16	0.864500759	0.186006637	0.319727891	0.215276479	0.701863354	0.377515825	271	no_change	no_change	no_change	ctr6	chromosome_2	vacuolar copper exporter Ctr6	2021-09-17-p10-hits-counts-avg-newlow.csv
884	SPBC24C6.04	0.881232565	0.185274161	0.359462781	0.160128721	0.62402255	0.308446435	1216	no_change	no_change	no_change	put2	chromosome_2	delta-1-pyrroline-5-carboxylate dehydrogenase Put2 (predicted)	2021-09-17-p10-hits-counts-avg-newlow.csv
885	SPBC24C6.05	0.872740371	0.178487661	0.344827586	0.167429443	0.671428571	0.254897277	385	no_change	no_change	no_change	sec28	chromosome_2	coatomer epsilon subunit (predicted)	2021-09-17-p10-hits-counts-avg-newlow.csv
886	SPBC24C6.08c	0.900669646	0.180497544	0.365301003	0.147547657	0.62853055	0.272012458	620	no_change	no_change	no_change	bhd1	chromosome_2	Lst4-Lst7 complex subunit, folliculin Bhd1/Lst7	2021-09-17-p10-hits-counts-avg-newlow.csv
887	SPBC24C6.11	0.940920389	0.159739595	0.348837209	0.159722501	0.56779661	0.237608121	859	no_change	no_change	no_change	cwf14	chromosome_2	G10 protein	2021-09-17-p10-hits-counts-avg-newlow.csv
888	SPBC25B2.01	0.845970523	0.208378558	0.333333333	0.136480527	0.6125	0.303291339	1119	no_change	no_change	no_change	hbs1	chromosome_2	Dom34-Hbs1 translation release factor complex GTPase subunit Hbs1 (predicted)	2021-09-17-p10-hits-counts-avg-newlow.csv
889	SPBC25B2.02c	0.84694283	0.190769492	0.325290698	0.15086486	0.627938476	0.247720321	1608	no_change	no_change	no_change	mam1	chromosome_2	M-factor transmembrane transporter Mam1	2021-09-17-p10-hits-counts-avg-newlow.csv
890	SPBC25B2.03	0.845806186	0.190797941	0.333333333	0.150613898	0.625954198	0.275165851	1495	no_change	no_change	no_change		chromosome_2	zf-C3HC4 type zinc finger	2021-09-17-p10-hits-counts-avg-newlow.csv
891	SPBC25B2.04c	0.823978562	0.176030974	0.254098361	0.170289855	0.675925926	0.299612087	549	low	low	no_change	mtg1	chromosome_2	mitochondrial translation factor (GTPase) Mtg1 (predicted)	2021-09-17-p10-hits-counts-avg-newlow.csv
892	SPBC25B2.06c	0.880782891	0.184890353	0.352941176	0.160898141	0.634698997	0.26027377	1292	no_change	no_change	no_change	btb2	chromosome_2	BTB/POZ family ubiquitin-type ligase substrate adaptor Btb2	2021-09-17-p10-hits-counts-avg-newlow.csv
893	SPBC25B2.07c	0.887432187	0.170441284	0.36787031	0.143422723	0.625	0.322614629	1084	no_change	no_change	no_change	mmb1	chromosome_2	mitochondrial microtubule binder Mmb1	2021-09-17-p10-hits-counts-avg-newlow.csv
894	SPBC25B2.08	0.915307177	0.165480357	0.380681818	0.152895199	0.634615385	0.301469845	1515	no_change	no_change	no_change		chromosome_2	Schizosaccharomyces pombe specific protein	2021-09-17-p10-hits-counts-avg-newlow.csv
895	SPBC25D12.06	0.836242123	0.164393212	0.26744186	0.16591004	0.653061224	0.306419831	1215	no_change	low	no_change		chromosome_2	mitochondrial ATP-dependent RNA helicase (predicted)	2021-09-17-p10-hits-counts-avg-newlow.csv
896	SPBC25H2.03	0.87337734	0.204339493	0.353162318	0.131504257	0.590181915	0.244591736	1446	no_change	no_change	no_change	vac14	chromosome_2	PAS complex subunit, involved in phosphoinositide metabolism Vac14 (predicted)	2021-09-17-p10-hits-counts-avg-newlow.csv
897	SPBC25H2.08c	0.817262458	0.195713569	0.265654755	0.181292874	0.65105472	0.264509048	670	low	low	no_change	mrs2	chromosome_2	mitochondrial inner membrane magnesium ion transmembrane transporter Mrs2 (predicted)	2021-09-17-p10-hits-counts-avg-newlow.csv
898	SPBC25H2.09	0.823104443	0.198885865	0.284482759	0.186630048	0.662882467	0.279465239	1174	low	low	no_change	mic19	chromosome_2	MICOS complex subunit Mic19/25	2021-09-17-p10-hits-counts-avg-newlow.csv
899	SPBC25H2.10c	0.86982992	0.173036127	0.347826087	0.128389348	0.589928058	0.240815862	1943	no_change	no_change	no_change	tan1	chromosome_2	tRNA acetyltransferase Tan1 (predicted)	2021-09-17-p10-hits-counts-avg-newlow.csv
900	SPBC25H2.11c	0.860993241	0.18580437	0.327216611	0.157923424	0.611310951	0.233214556	1164	no_change	no_change	no_change	spt7	chromosome_2	SAGA complex bromodomain subunit Spt7	2021-09-17-p10-hits-counts-avg-newlow.csv
901	SPBC25H2.14	0.889470472	0.175239948	0.369127517	0.137793468	0.648854962	0.320829558	1887	no_change	no_change	no_change	mug16	chromosome_2	UNC-50 family protein, implicated in vesicle-mediated transport	2021-09-17-p10-hits-counts-avg-newlow.csv
902	SPBC25H2.16c	0.902548021	0.15288564	0.386363636	0.121953925	0.616852773	0.272712181	2000	no_change	no_change	no_change	gga22	chromosome_2	Golgi localized Arf binding gamma-adaptin ortholog Gga22	2021-09-17-p10-hits-counts-avg-newlow.csv
903	SPBC26H8.01	0.976835367	0.16472996	0.385045122	0.13800905	0.576538003	0.235134225	610	high	no_change	no_change	thi2	chromosome_2	thiazole biosynthetic enzyme	2021-09-17-p10-hits-counts-avg-newlow.csv
904	SPBC26H8.14c	0.942868574	0.174491714	0.350877193	0.233759153	0.619565217	0.56412761	295	no_change	no_change	no_change	cox17	chromosome_2	mitochondrial copper chaperone for cytochrome c oxidase Cox17 (predicted)	2021-09-17-p10-hits-counts-avg-newlow.csv
905	SPBC27.03	0.833754448	0.213029848	0.289156627	0.182950394	0.642857143	0.308446241	1223	no_change	low	no_change	meu25	chromosome_2	Schizosaccharomyces specific protein Meu25	2021-09-17-p10-hits-counts-avg-newlow.csv
906	SPBC27.04	0.866068206	0.199531655	0.333333333	0.152291952	0.617058166	0.2525032	1576	no_change	no_change	no_change	uds1	chromosome_2	septation protein Uds1	2021-09-17-p10-hits-counts-avg-newlow.csv
907	SPBC27.06c	0.843188935	0.231579404	0.237288136	0.167377387	0.503649635	0.244519872	123	no_change	low	low	mgr2	chromosome_2	TIM23 translocase complex subunit Mgr2 (predicted)	2021-09-17-p10-hits-counts-avg-newlow.csv
908	SPBC27B12.03c	0.914144428	0.167294762	0.382339633	0.13901336	0.651217641	0.293078747	1408	no_change	no_change	no_change	erg32	chromosome_2	C-5 sterol desaturase Erg32	2021-09-17-p10-hits-counts-avg-newlow.csv
909	SPBC27B12.05	0.868972965	0.181960272	0.352331606	0.148976293	0.642857143	0.279574934	1137	no_change	no_change	no_change		chromosome_2	WD repeat protein Crt10, involved in ribosomal RNA decay (predicted)	2021-09-17-p10-hits-counts-avg-newlow.csv
910	SPBC27B12.08	0.915959426	0.140766478	0.410393114	0.10768716	0.515374458	0.14557824	76	no_change	no_change	low	sip1	chromosome_2	Pof6 interacting protein Sip1, predicted AP-1 accessory protein	2021-09-17-p10-hits-counts-avg-newlow.csv
911	SPBC27B12.09c	0.897784605	0.207940678	0.330508475	0.189379671	0.6796875	0.256324324	545	no_change	no_change	no_change	flx1	chromosome_2	mitochondrial carrier, FAD Flx1 (predicted)	2021-09-17-p10-hits-counts-avg-newlow.csv
912	SPBC28E12.02	0.841246879	0.192723467	0.320987654	0.14406181	0.604938272	0.242757243	913	no_change	no_change	no_change		chromosome_2	RNA-binding protein, Human BICC1 ortholog	2021-09-17-p10-hits-counts-avg-newlow.csv
913	SPBC28E12.03	0.901440155	0.206983478	0.329527763	0.193121812	0.664308569	0.339383437	360	no_change	no_change	no_change	rga4	chromosome_2	RhoGAP, GTPase activating protein Rga4	2021-09-17-p10-hits-counts-avg-newlow.csv
914	SPBC28E12.04	0.888625096	0.184734226	0.363636364	0.137194337	0.6125	0.269977802	2125	no_change	no_change	no_change		chromosome_2	Schizosaccharomyces specific protein	2021-09-17-p10-hits-counts-avg-newlow.csv
915	SPBC28E12.06c	0.890082301	0.203383131	0.306122449	0.187226597	0.669811321	0.280506092	813	no_change	low	no_change	lvs1	chromosome_2	beige protein homolog Lvs1	2021-09-17-p10-hits-counts-avg-newlow.csv
916	SPBC28F2.02	0.876609698	0.192171753	0.351000351	0.142951128	0.621545274	0.279878147	1802	no_change	no_change	no_change	mep33	chromosome_2	translation machinery associated protein Mep33	2021-09-17-p10-hits-counts-avg-newlow.csv
917	SPBC28F2.05c	0.859141297	0.188324438	0.335877863	0.153273785	0.63349835	0.266384488	1506	no_change	no_change	no_change		chromosome_2	xylose and arabinose reductase (predicted)	2021-09-17-p10-hits-counts-avg-newlow.csv
918	SPBC28F2.08c	0.908592518	0.171899571	0.384146341	0.141581751	0.628742515	0.261298177	1459	no_change	no_change	no_change	hrd3	chromosome_2	Hrd1 ubiquitin ligase complex SEL1/TPR repeat subunit (predicted)	2021-09-17-p10-hits-counts-avg-newlow.csv
919	SPBC28F2.10c	0.78870505	0.206210789	0.229007634	0.178692494	0.697916667	0.352882206	2853	low	low	no_change	ngg1	chromosome_2	SAGA complex subunit Ngg1/Ada3	2021-09-17-p10-hits-counts-avg-newlow.csv
920	SPBC29A10.05	0.884887489	0.175169828	0.373286385	0.118842365	0.589797688	0.236653908	814	no_change	no_change	no_change	exo1	chromosome_2	exonuclease I Exo1	2021-09-17-p10-hits-counts-avg-newlow.csv
921	SPBC29A10.11c	0.867576278	0.199041613	0.347381508	0.1348869	0.590376984	0.247976483	1080	no_change	no_change	no_change	vps902	chromosome_2	GEF Vps902	2021-09-17-p10-hits-counts-avg-newlow.csv
922	SPBC29A10.12	0.852191678	0.200170365	0.333333333	0.132959517	0.58974359	0.256807902	1501	no_change	no_change	no_change	oxs1	chromosome_2	oxidative stress transcription coactivator/ribosome recycling protein Oxs1	2021-09-17-p10-hits-counts-avg-newlow.csv
923	SPBC29A10.14	0.860032325	0.19938883	0.343630725	0.144527052	0.612789641	0.25945761	2042	no_change	no_change	no_change	rec8	chromosome_2	meiotic cohesin complex kleisin subunit Rec8	2021-09-17-p10-hits-counts-avg-newlow.csv
924	SPBC29A10.16c	0.941055482	0.160314403	0.423423423	0.127013429	0.627329193	0.307089625	463	no_change	high	no_change	cyb502	chromosome_2	cytochrome b5 Cyb502 (predicted)	2021-09-17-p10-hits-counts-avg-newlow.csv
925	SPBC29A3.01	1.025387402	0.125583026	0.386610644	0.162067607	0.535149493	0.24440444	2586	high	no_change	low	ccc2	chromosome_2	Golgi copper transporting ATPase Ccc2 (predicted)	2021-09-17-p10-hits-counts-avg-newlow.csv
926	SPBC29A3.02c	0.875960689	0.179985832	0.352541044	0.136560847	0.584680574	0.224313548	2286	no_change	no_change	no_change	his7	chromosome_2	phosphoribosyl-AMP cyclohydrolase/phosphoribosyl- ATP pyrophosphohydrolase His7	2021-09-17-p10-hits-counts-avg-newlow.csv
927	SPBC29A3.05	0.861172815	0.199315989	0.3125	0.174004193	0.616666667	0.284936351	905	no_change	no_change	no_change	vps71	chromosome_2	Swr1 complex subunit Vps71	2021-09-17-p10-hits-counts-avg-newlow.csv
928	SPBC29A3.08	0.939665934	0.145456693	0.405405405	0.146411483	0.658730159	0.457638889	2253	no_change	no_change	no_change	pof4	chromosome_2	elongin-A, F-box protein Pof4 (predicted)	2021-09-17-p10-hits-counts-avg-newlow.csv
929	SPBC29A3.09c	0.928949768	0.161082582	0.38961039	0.146515376	0.607361963	0.279536391	1931	no_change	no_change	no_change	gcn20	chromosome_2	AAA family ATPase Gcn20 (predicted)	2021-09-17-p10-hits-counts-avg-newlow.csv
930	SPBC29A3.17	0.887624215	0.173064509	0.350655924	0.165748914	0.64516129	0.409569686	1168	no_change	no_change	no_change	gef3	chromosome_2	Cdc42/Rho3/Rho4 RhoGEF Gef3	2021-09-17-p10-hits-counts-avg-newlow.csv
931	SPBC29A3.18	0.979083692	0.176877235	0.38547486	0.312779953	0.668478261	0.590526372	155	high	no_change	no_change	cyt1	chromosome_2	cytochrome c1 Cyt1 (predicted)	2021-09-17-p10-hits-counts-avg-newlow.csv
932	SPBC29B5.02c	0.890788209	0.18911717	0.363636364	0.140408993	0.623188406	0.2779847	1328	no_change	no_change	no_change	isp4	chromosome_2	plasma membrane OPT oligopeptide transmembrane transporter family Isp4	2021-09-17-p10-hits-counts-avg-newlow.csv
933	SPBC29B5.03c	0.910030438	0.169921658	0.384615385	0.133911099	0.632732781	0.343116295	1276	no_change	no_change	no_change	rpl26	chromosome_2	60S ribosomal protein L26 (predicted)	2021-09-17-p10-hits-counts-avg-newlow.csv
934	SPBC29B5.04c	0.850175754	0.193097644	0.321878444	0.163254049	0.670781274	0.285168998	908	no_change	no_change	no_change		chromosome_2	phosphatidate phosphatase converting phosphatidate to diacylglycerol (predicted)	2021-09-17-p10-hits-counts-avg-newlow.csv
935	SPBC2A9.03	0.89141166	0.183302308	0.35	0.182494341	0.680483963	0.404970594	1176	no_change	no_change	no_change		chromosome_2	WD40/YVTN repeat-like protein	2021-09-17-p10-hits-counts-avg-newlow.csv
936	SPBC2A9.05c	0.891040119	0.187527066	0.363636364	0.157948718	0.639767442	0.286014036	1238	no_change	no_change	no_change	tvp23	chromosome_2	Golgi transport protein Tvp23 (predicted)	2021-09-17-p10-hits-counts-avg-newlow.csv
937	SPBC2A9.06c	0.929353762	0.150791797	0.415584416	0.124548191	0.627906977	0.279140668	791	no_change	high	no_change	nus1	chromosome_2	di-trans,poly-cis-decaprenylcistransferase Nus1	2021-09-17-p10-hits-counts-avg-newlow.csv
938	SPBC2A9.07c	0.91461405	0.179352031	0.382978723	0.142734991	0.586666667	0.21803125	1447	no_change	no_change	no_change	hpz1	chromosome_2	zf-PARP type zinc finger protein, G1-S transition regulator Hpz1	2021-09-17-p10-hits-counts-avg-newlow.csv
939	SPBC2D10.04	0.87490783	0.187984107	0.34375	0.130947314	0.618181818	0.309002753	299	no_change	no_change	no_change	aly2	chromosome_2	arrestin Aly1 related Aly2	2021-09-17-p10-hits-counts-avg-newlow.csv
940	SPBC2D10.05	0.85417817	0.205453295	0.344537815	0.12863351	0.574468085	0.230115679	1705	no_change	no_change	no_change	exg3	chromosome_2	cell wall glucan 1,3-beta-glucosidase Exg3	2021-09-17-p10-hits-counts-avg-newlow.csv
941	SPBC2D10.07c	0.869626335	0.195553854	0.34552139	0.126597679	0.617137211	0.279985265	958	no_change	no_change	no_change	mmp1	chromosome_2	mitochondrial inner membrane peptidase complex catalytic subunit (predicted)	2021-09-17-p10-hits-counts-avg-newlow.csv
942	SPBC2D10.09	0.867099055	0.193827841	0.339622642	0.1515067	0.623853211	0.301378592	826	no_change	no_change	no_change	snr1	chromosome_2	mitochondrial ribosomal protein subunit S47/3-hydroxyisobutyryl-CoA hydrolase Snr1	2021-09-17-p10-hits-counts-avg-newlow.csv
943	SPBC2D10.11c	0.894312996	0.192408097	0.354545455	0.153909072	0.643835616	0.294140943	1035	no_change	no_change	no_change	nap2	chromosome_2	histone H2A-H2B chaperone Nap2	2021-09-17-p10-hits-counts-avg-newlow.csv
944	SPBC2D10.12	0.896850696	0.178486159	0.375	0.150712069	0.645962733	0.279677466	1627	no_change	no_change	no_change	rhp23	chromosome_2	Rad23 homolog Rhp23	2021-09-17-p10-hits-counts-avg-newlow.csv
945	SPBC2D10.13	0.948307203	0.139109874	0.416666667	0.110045731	0.57259552	0.315985527	324	no_change	high	no_change	est1	chromosome_2	telomerase regulator Est1	2021-09-17-p10-hits-counts-avg-newlow.csv
946	SPBC2D10.15c	0.897149726	0.181152716	0.375	0.134811593	0.614208075	0.224230787	1370	no_change	no_change	no_change	pth1	chromosome_2	mitochondrial peptidyl-tRNA hydrolase Pth1 (predicted)	2021-09-17-p10-hits-counts-avg-newlow.csv
947	SPBC2D10.16	0.9028358	0.169225602	0.371900826	0.16	0.638888889	0.362971175	693	no_change	no_change	no_change	mhf1	chromosome_2	CENP-S ortholog, FANCM-MHF complex subunit Mhf1	2021-09-17-p10-hits-counts-avg-newlow.csv
948	SPBC2D10.17	0.905726552	0.173093313	0.370967742	0.169514473	0.666666667	0.353135302	1340	no_change	no_change	no_change	clr1	chromosome_2	SHREC complex intermodule linker subunit Clr1	2021-09-17-p10-hits-counts-avg-newlow.csv
949	SPBC2F12.03c	0.818239996	0.207967325	0.308823529	0.149902131	0.556962025	0.256708408	889	low	low	no_change	ebs1	chromosome_2	EST1 family nonsense-mediated mRNA decay (NMD) pathway protein Ebs1	2021-09-17-p10-hits-counts-avg-newlow.csv
950	SPBC2F12.05c	0.864322657	0.183401884	0.35443038	0.124665958	0.602836879	0.260398391	1151	no_change	no_change	no_change	osh2	chromosome_2	sterol transfer protein Osh2	2021-09-17-p10-hits-counts-avg-newlow.csv
951	SPBC2F12.09c	0.869624259	0.185544244	0.342857143	0.14392936	0.6	0.282922702	1735	no_change	no_change	no_change	atf21	chromosome_2	DNA-binding transcription factor, Atf-CREB family Atf21	2021-09-17-p10-hits-counts-avg-newlow.csv
952	SPBC2F12.13	0.923474837	0.163015778	0.380952381	0.149864675	0.641639828	0.305803011	1040	no_change	no_change	no_change	klp5	chromosome_2	kinesin-8 family plus-end directed microtubule motor Klp5	2021-09-17-p10-hits-counts-avg-newlow.csv
953	SPBC2F12.15c	1	0.139710931	0.397515528	0.22988068	0.669354839	0.53560355	81	high	no_change	no_change	pfa3	chromosome_2	palmitoyltransferase Pfa3 (predicted)	2021-09-17-p10-hits-counts-avg-newlow.csv
954	SPBC2G2.01c	0.918931634	0.16644523	0.383233533	0.141328748	0.615853659	0.284130309	655	no_change	no_change	no_change	liz1	chromosome_2	plasma membrane pantothenate transmembrane transporter Liz1	2021-09-17-p10-hits-counts-avg-newlow.csv
955	SPBC2G2.02	0.912186081	0.164106625	0.395833333	0.133333333	0.603448276	0.229740362	773	no_change	no_change	no_change	syj1	chromosome_2	inositol-polyphosphate 5-phosphatase, synaptojanin homolog 1	2021-09-17-p10-hits-counts-avg-newlow.csv
956	SPBC2G2.06c	0.855347143	0.197633105	0.345207911	0.143400152	0.588010777	0.216926508	712	no_change	no_change	no_change	apl1	chromosome_2	AP-2 adaptor complex beta subunit Apl1 (predicted)	2021-09-17-p10-hits-counts-avg-newlow.csv
957	SPBC2G2.08	0.848642611	0.216770143	0.3125	0.175140739	0.638230191	0.305140212	646	no_change	no_change	no_change	ade9	chromosome_2	C-1-tetrahydrofolatesynthase/methylenetetrahydrof olatedehydrogenase/methylenetetrahydrofolatecyclohydrolase/ formyltetrahydrofolatesynthetase Ade9	2021-09-17-p10-hits-counts-avg-newlow.csv
958	SPBC2G2.09c	0.863653267	0.192137851	0.350364964	0.133439042	0.595744681	0.257693306	1116	no_change	no_change	no_change	crs1	chromosome_2	meiosis specific cyclin Crs1	2021-09-17-p10-hits-counts-avg-newlow.csv
959	SPBC2G2.14	0.867825019	0.190060972	0.358585859	0.146489104	0.637681159	0.260870829	845	no_change	no_change	no_change	csi1	chromosome_2	mitotic centromere-SPB clustering protein Csi1	2021-09-17-p10-hits-counts-avg-newlow.csv
960	SPBC2G2.15c	0.869032856	0.19394816	0.340425532	0.141687142	0.637426901	0.28432785	1415	no_change	no_change	no_change	mrm2	chromosome_2	mitochondrial 2' O-ribose methyltransferase Mrm2 (predicted)	2021-09-17-p10-hits-counts-avg-newlow.csv
961	SPBC2G2.17c	0.869711858	0.188740603	0.350364964	0.157954545	0.634782609	0.302143	1323	no_change	no_change	no_change		chromosome_2	beta-glucosidase Psu2 (predicted)	2021-09-17-p10-hits-counts-avg-newlow.csv
962	SPBC2G5.01	0.908082427	0.169322636	0.376004113	0.133874978	0.63172354	0.258179268	1132	no_change	no_change	no_change		chromosome_2	ER chaperone for membrane protein insertion, human CCDC47 ortholog (predicted)	2021-09-17-p10-hits-counts-avg-newlow.csv
963	SPBC2G5.02c	0.955469605	0.150505248	0.425806452	0.106920198	0.549364939	0.235912144	494	high	high	low	ckb2	chromosome_2	CK2 regulatory subunit beta isoform 2, Ckb2	2021-09-17-p10-hits-counts-avg-newlow.csv
964	SPBC2G5.06c	0.993106419	0.100979922	0.404457089	0.14114377	0.570714286	0.266976924	188	high	no_change	no_change	hmt2	chromosome_2	sulfide-quinone oxidoreductase	2021-09-17-p10-hits-counts-avg-newlow.csv
965	SPBC30B4.01c	0.85375687	0.193282124	0.333333333	0.13913951	0.606299213	0.253237184	984	no_change	no_change	no_change	wsc1	chromosome_2	plasma membrane-associated serine-rich cell wall sensor Wsc1 (predicted)	2021-09-17-p10-hits-counts-avg-newlow.csv
966	SPBC30B4.04c	0.858908858	0.172003632	0.28	0.198859686	0.791666667	0.520979021	1229	no_change	low	high	sol1	chromosome_2	SWI/SNF complex subunit Sol1	2021-09-17-p10-hits-counts-avg-newlow.csv
967	SPBC30B4.06c	0.846802865	0.192233617	0.296056548	0.174156281	0.639763067	0.233366809	548	no_change	low	no_change	ips1	chromosome_2	mitochondrial GIDA family tRNA uridine 5-carboxymethylaminomethyl modification enzyme Ips1 (predicted)	2021-09-17-p10-hits-counts-avg-newlow.csv
968	SPBC30B4.08	0.878664162	0.17605482	0.338461538	0.150614749	0.637037037	0.302048844	1207	no_change	no_change	no_change	eri1	chromosome_2	double-strand siRNA ribonuclease Eri1	2021-09-17-p10-hits-counts-avg-newlow.csv
969	SPBC30D10.03c	0.869719273	0.186017497	0.35989418	0.140283081	0.638167341	0.261270426	1298	no_change	no_change	no_change	isn1	chromosome_2	IMP 5'-nucleotidase Isn1 (predicted)	2021-09-17-p10-hits-counts-avg-newlow.csv
970	SPBC30D10.04	0.916682125	0.154674197	0.366197183	0.159032195	0.637254902	0.378596491	1083	no_change	no_change	no_change	swi3	chromosome_2	replication fork protection complex subunit Swi3	2021-09-17-p10-hits-counts-avg-newlow.csv
971	SPBC30D10.05c	0.88357347	0.187228377	0.369179143	0.147168405	0.620530013	0.23223092	1178	no_change	no_change	no_change		chromosome_2	sepiapterin reductase (predicted)	2021-09-17-p10-hits-counts-avg-newlow.csv
972	SPBC30D10.09c	0.887405262	0.181616116	0.37037037	0.1365935	0.61245155	0.23828808	1888	no_change	no_change	no_change		chromosome_2	ER membrane organization protein, HVA22/TB2/DP1 family protein	2021-09-17-p10-hits-counts-avg-newlow.csv
973	SPBC317.01	0.884114294	0.192825411	0.355932203	0.136964108	0.612612613	0.288422987	1201	no_change	no_change	no_change	mbx2	chromosome_2	DNA-binding transcription factor, MADS-box Pvg4	2021-09-17-p10-hits-counts-avg-newlow.csv
974	SPBC31A8.01c	0.932104073	0.142822288	0.414754377	0.090005825	0.566722629	0.164086044	112	no_change	high	no_change	rtn1	chromosome_2	reticulon Rtn1	2021-09-17-p10-hits-counts-avg-newlow.csv
975	SPBC31E1.01c	0.847772269	0.198765199	0.344783527	0.128563126	0.583574181	0.238757621	784	no_change	no_change	no_change	atg2	chromosome_2	autophagy associated intermembrane lipid transfer protein Atg2	2021-09-17-p10-hits-counts-avg-newlow.csv
976	SPBC31E1.02c	0.874942673	0.222241331	0.319444444	0.192120692	0.632183908	0.30866649	675	no_change	no_change	no_change	pmr1	chromosome_2	plasma membrane P-type ATPase, calcium transporting Pmr1	2021-09-17-p10-hits-counts-avg-newlow.csv
977	SPBC31F10.02	0.870970793	0.18879869	0.366877637	0.138428578	0.597014925	0.222203871	1376	no_change	no_change	no_change	the13	chromosome_2	acyl-coenzyme A thioesterase The13 (predicted)	2021-09-17-p10-hits-counts-avg-newlow.csv
978	SPBC31F10.03	0.871388917	0.193053729	0.355624954	0.143002169	0.620262183	0.276773996	1484	no_change	no_change	no_change	ggg1	chromosome_2	glutathione-specific gamma-glutamylcyclotransferase Ggg1 (predicted)	2021-09-17-p10-hits-counts-avg-newlow.csv
979	SPBC31F10.05	0.881438528	0.183576681	0.361538462	0.147005829	0.622807018	0.256063586	1653	no_change	no_change	no_change	mug37	chromosome_2	conserved fungal protein	2021-09-17-p10-hits-counts-avg-newlow.csv
980	SPBC31F10.07	0.886348761	0.176018381	0.344155844	0.186299081	0.727272727	0.52989341	1155	no_change	no_change	high	lsb5	chromosome_2	actin cortical patch component Lsb5 (predicted)	2021-09-17-p10-hits-counts-avg-newlow.csv
981	SPBC31F10.08	0.884718407	0.194171209	0.358108108	0.145464266	0.623560015	0.229228915	1326	no_change	no_change	no_change	mde2	chromosome_2	meiotic double-strand break formation protrin Mde2	2021-09-17-p10-hits-counts-avg-newlow.csv
982	SPBC31F10.10c	0.962269525	0.157910687	0.405555556	0.192307692	0.639344262	0.338087007	425	high	no_change	no_change	mub1	chromosome_2	Armadillo-type fold protein, zf-MYND type zinc finger protein, Mub1-Rad6-Ubr2 ubiquitin ligase complex Mub1 (predicted)	2021-09-17-p10-hits-counts-avg-newlow.csv
983	SPBC31F10.14c	0.831635731	0.190852573	0.325117243	0.172118682	0.562306502	0.20591271	82	no_change	no_change	no_change	hip3	chromosome_2	HIRA interacting protein Hip3	2021-09-17-p10-hits-counts-avg-newlow.csv
984	SPBC31F10.16	0.879414527	0.16530687	0.35422619	0.124708602	0.563380282	0.262659321	1748	no_change	no_change	no_change	bch1	chromosome_2	exomer complex ChAPs family (Chs5p-Arf1p-binding) protein Bch1	2021-09-17-p10-hits-counts-avg-newlow.csv
985	SPBC32C12.03c	0.872502889	0.184108228	0.35483871	0.154419826	0.59798995	0.252172985	1504	no_change	no_change	no_change	ppk25	chromosome_2	serine/threonine protein kinase Ppk25 (predicted)	2021-09-17-p10-hits-counts-avg-newlow.csv
986	SPBC32F12.01c	0.827809169	0.181068621	0.3125	0.142441469	0.622839506	0.285273062	1040	low	no_change	no_change	css1	chromosome_2	inositol phosphosphingolipid phospholipase C, Css1	2021-09-17-p10-hits-counts-avg-newlow.csv
987	SPBC32F12.02	0.90431827	0.168016841	0.377728999	0.139246745	0.607517483	0.289927291	738	no_change	no_change	no_change	rec14	chromosome_2	Ski complex subunit Rec14	2021-09-17-p10-hits-counts-avg-newlow.csv
988	SPBC32F12.03c	0.897070409	0.178307135	0.376851288	0.147459011	0.617152614	0.255221583	1254	no_change	no_change	no_change	gpx1	chromosome_2	H2O2 scavenger glutathione peroxidase Gpx1	2021-09-17-p10-hits-counts-avg-newlow.csv
989	SPBC32F12.05c	0.873829661	0.172261139	0.343472897	0.148400961	0.598591549	0.336412542	2686	no_change	no_change	no_change	cwf12	chromosome_2	Prp19 complex subunit Cwf12	2021-09-17-p10-hits-counts-avg-newlow.csv
990	SPBC32F12.06	0.885790433	0.165930185	0.367231638	0.13370768	0.62037037	0.255338374	1065	no_change	no_change	no_change	pch1	chromosome_2	P-TEFB associated cyclin, cyclin T Pch1	2021-09-17-p10-hits-counts-avg-newlow.csv
991	SPBC32F12.08c	0.908632782	0.178557208	0.379562044	0.175333698	0.673076923	0.414600542	1375	no_change	no_change	no_change	duo1	chromosome_2	DASH complex subunit Duo1	2021-09-17-p10-hits-counts-avg-newlow.csv
992	SPBC32F12.12c	0.858862821	0.210673223	0.352	0.13773042	0.583333333	0.251278602	1267	no_change	no_change	no_change		chromosome_2	Golgi membrane protein involved in vesicle-mediated transport (predicted)	2021-09-17-p10-hits-counts-avg-newlow.csv
993	SPBC32H8.02c	0.826630506	0.214029379	0.299167747	0.165297823	0.636062613	0.273197279	1040	low	low	no_change	nep2	chromosome_2	NEDD8 protease Nep2	2021-09-17-p10-hits-counts-avg-newlow.csv
994	SPBC32H8.05	0.889775416	0.198994075	0.36	0.147914033	0.616580311	0.260970745	1141	no_change	no_change	no_change		chromosome_2	UPF0642 conserved fungal protein	2021-09-17-p10-hits-counts-avg-newlow.csv
995	SPBC32H8.06	0.88247549	0.194783088	0.360967927	0.153846874	0.619484101	0.294923858	1322	no_change	no_change	no_change	mug93	chromosome_2	TPR repeat protein, meiotically spliced	2021-09-17-p10-hits-counts-avg-newlow.csv
996	SPBC32H8.08c	0.860863061	0.201982363	0.342592593	0.145484698	0.61452514	0.239655172	1357	no_change	no_change	no_change	omh5	chromosome_2	alpha-1,2-mannosyltransferase Omh5 (predicted)	2021-09-17-p10-hits-counts-avg-newlow.csv
997	SPBC336.01	0.85906904	0.184339721	0.321878444	0.164347202	0.6	0.288651294	2016	no_change	no_change	no_change	fbh1	chromosome_2	DNA helicase I, ubiquitin ligase F-box adaptor Fbh1	2021-09-17-p10-hits-counts-avg-newlow.csv
998	SPBC336.03	0.96693662	0.126040893	0.435635793	0.153920102	0.66423091	0.326956301	1088	high	high	no_change	efc25	chromosome_2	Ras1 GEF Efc25	2021-09-17-p10-hits-counts-avg-newlow.csv
999	SPBC336.10c	0.905671297	0.180487655	0.381578947	0.140922549	0.631147541	0.267690643	1510	no_change	no_change	no_change	tif512	chromosome_2	translation elongation and termination factor eIF5A (predicted)	2021-09-17-p10-hits-counts-avg-newlow.csv
1000	SPBC336.13c	0.910113625	0.150919571	0.309852312	0.186609967	0.635384615	0.336884716	44	no_change	low	no_change	mmp2	chromosome_2	mitochondrial inner membrane peptidase complex catalytic subunit 2 (predicted)	2021-09-17-p10-hits-counts-avg-newlow.csv
1001	SPBC336.14c	0.954990033	0.128017173	0.43122133	0.110570519	0.578079841	0.226597486	1510	high	high	no_change	ppk26	chromosome_2	PAN complex protein phosphotransferase subunit Ppk26 (predicted)	2021-09-17-p10-hits-counts-avg-newlow.csv
1002	SPBC337.08c	0.890433771	0.202189348	0.357142857	0.151639917	0.628571429	0.321707086	2163	no_change	no_change	no_change	ubi4	chromosome_2	protein modifier, ubiquitin	2021-09-17-p10-hits-counts-avg-newlow.csv
1003	SPBC337.09	0.839571454	0.201801644	0.333333333	0.141013612	0.594782214	0.27785792	1066	no_change	no_change	no_change	erg28	chromosome_2	Erg28 protein (predicted)	2021-09-17-p10-hits-counts-avg-newlow.csv
1004	SPBC337.10c	0.875233882	0.19655993	0.355555556	0.131194902	0.593622967	0.232443097	1514	no_change	no_change	no_change	dre2	chromosome_2	CIA machinery anamorsin Dre2 (predicted)	2021-09-17-p10-hits-counts-avg-newlow.csv
1005	SPBC337.11	0.870831684	0.202370009	0.352941176	0.139414566	0.623322598	0.274411532	1044	no_change	no_change	no_change		chromosome_2	mitochondrial membrane CH-OH group oxidoreductase, human RTN4IP1 ortholog, implicated in mitochondrial organization or tethering	2021-09-17-p10-hits-counts-avg-newlow.csv
1006	SPBC337.13c	0.899543055	0.173536735	0.321298227	0.161005082	0.611916836	0.267512086	968	no_change	no_change	no_change	gtr1	chromosome_2	RagA GTPase Gtr1	2021-09-17-p10-hits-counts-avg-newlow.csv
1007	SPBC342.01c	0.883116021	0.182312152	0.36	0.146357207	0.630152456	0.284618081	1040	no_change	no_change	no_change	alg6	chromosome_2	glucosyltransferase Alg6	2021-09-17-p10-hits-counts-avg-newlow.csv
1008	SPBC342.03	0.86980723	0.203853053	0.357640064	0.137806996	0.6636685	0.279834322	476	no_change	no_change	no_change	gas4	chromosome_2	spore wall 1,3-beta-glucanosyltransferase Gas4	2021-09-17-p10-hits-counts-avg-newlow.csv
1009	SPBC342.05	0.907554874	0.186032789	0.377192982	0.165057338	0.630252101	0.286043859	1771	no_change	no_change	no_change	crb2	chromosome_2	BRCT and tudor domain DNA checkpoint protein Crb2	2021-09-17-p10-hits-counts-avg-newlow.csv
1010	SPBC342.06c	0.941300192	0.168271561	0.388888889	0.180754514	0.662576687	0.413558403	571	no_change	no_change	no_change	rtt109	chromosome_2	histone lysine acetyltransferase Rtt109	2021-09-17-p10-hits-counts-avg-newlow.csv
1011	SPBC354.07c	0.883416121	0.188173408	0.364705882	0.131124446	0.584	0.267491223	1167	no_change	no_change	no_change	osh42	chromosome_2	sterol transfer protein Osh42	2021-09-17-p10-hits-counts-avg-newlow.csv
1012	SPBC354.08c	0.861174878	0.207026633	0.342281879	0.138952634	0.605769231	0.268182189	931	no_change	no_change	no_change	rsn1	chromosome_2	plasma membrane calcium ion transmembrane transporter (predicted)	2021-09-17-p10-hits-counts-avg-newlow.csv
1013	SPBC354.09c	0.861360728	0.221934569	0.345679012	0.158659463	0.620437956	0.290072442	1045	no_change	no_change	no_change	tre1	chromosome_2	Transferrin receptor-like protease Tre1 (predicted)	2021-09-17-p10-hits-counts-avg-newlow.csv
1014	SPBC354.10	0.894500816	0.185376742	0.367346939	0.141455802	0.613445378	0.252424387	2447	no_change	no_change	no_change	def1	chromosome_2	RNAPII degradation factor Def1 (predicted)	2021-09-17-p10-hits-counts-avg-newlow.csv
1015	SPBC354.13	0.90337428	0.176413922	0.378378378	0.161122936	0.637681159	0.274655697	1327	no_change	no_change	no_change	rga6	chromosome_2	RhoGAP, GTPase activating protein Rga6 (predicted)	2021-09-17-p10-hits-counts-avg-newlow.csv
1016	SPBC354.14c	0.894875028	0.211590901	0.357142857	0.180381634	0.65625	0.303314614	581	no_change	no_change	no_change	vac8	chromosome_2	vacuolar protein-membrane adaptor Vac8 (predicted)	2021-09-17-p10-hits-counts-avg-newlow.csv
1017	SPBC354.15	0.905833781	0.164073144	0.38	0.147084019	0.637697323	0.279909561	990	no_change	no_change	no_change	fap1	chromosome_2	L-pipecolate oxidase	2021-09-17-p10-hits-counts-avg-newlow.csv
1018	SPBC359.04c	0.918223687	0.164592667	0.395111509	0.1462151	0.625631313	0.276121834	606	no_change	no_change	no_change	pfl7	chromosome_2	cell surface glycoprotein, flocculin Pfl7, DIPSY family	2021-09-17-p10-hits-counts-avg-newlow.csv
1019	SPBC1711.11	0.877005852	0.207850369	0.345794393	0.143836846	0.59047619	0.221141094	815	no_change	no_change	no_change	atg2402	chromosome_2	autophagy associated protein Atg24c	2021-09-17-p9-hits-counts-avg-newlow.csv
1020	SPBC1711.12	0.849997617	0.207677534	0.333333333	0.13785937	0.587155963	0.209868655	635	no_change	no_change	no_change	ppp16	chromosome_2	serine-type peptidase activity	2021-09-17-p9-hits-counts-avg-newlow.csv
1021	SPBC1711.13	0.864433971	0.186356889	0.333333333	0.141080877	0.573426573	0.234628786	1368	no_change	no_change	no_change	his2	chromosome_2	histidinol dehydrogenase His2 (predicted)	2021-09-17-p9-hits-counts-avg-newlow.csv
1022	SPBC1711.14	0.941612656	0.16314847	0.411214953	0.117525766	0.56763795	0.272145986	458	no_change	no_change	no_change	rec15	chromosome_2	meiotic recombination protein Rec15	2021-09-17-p9-hits-counts-avg-newlow.csv
1023	SPBC1711.15c	0.893254847	0.179731436	0.375	0.111738562	0.572717875	0.199874721	1216	no_change	no_change	no_change		chromosome_2	Schizosaccharomyces pombe specific protein	2021-09-17-p9-hits-counts-avg-newlow.csv
1024	SPBC1718.01	0.910697478	0.129295986	0.301369863	0.241458766	0.69047619	0.683213228	63	no_change	low	no_change	pop1	chromosome_2	cullin 1 adaptor protein Pop1	2021-09-17-p9-hits-counts-avg-newlow.csv
1025	SPBC1718.02	0.875176133	0.183218466	0.361111111	0.131145831	0.639892473	0.214929666	718	no_change	no_change	no_change	hop1	chromosome_2	linear element associated protein Hop1	2021-09-17-p9-hits-counts-avg-newlow.csv
1026	SPBC1718.03	1.006127766	0.095770835	0.43537415	0.135477112	0.57480315	0.338493292	445	high	high	no_change	ker1	chromosome_2	DNA-directed RNA polymerase I complex subunit Ker1	2021-09-17-p9-hits-counts-avg-newlow.csv
1027	SPBC1734.04	0.813741935	0.183758371	0.288165883	0.15764179	0.668882042	0.288920243	446	low	low	no_change	anp1	chromosome_2	mannan polymerase I complex subunit Anp1	2021-09-17-p9-hits-counts-avg-newlow.csv
1028	SPBC1734.08	0.840265616	0.175861311	0.299406057	0.151304853	0.611940299	0.261864173	2628	no_change	low	no_change	hse1	chromosome_2	ESCRT 0 complex subunit, sorting receptor for ubiquitinated membrane proteins, Hse1	2021-09-17-p9-hits-counts-avg-newlow.csv
1029	SPBC1734.09	0.846760848	0.185253619	0.335294728	0.13093763	0.599242424	0.230784675	1086	no_change	no_change	no_change	yea4	chromosome_2	ER UDP-N-acetylglucosamine transmembrane transporter (predicted)	2021-09-17-p9-hits-counts-avg-newlow.csv
1030	SPBC1734.12c	0.839978729	0.195036364	0.31215402	0.132964841	0.567567568	0.195374315	1882	no_change	no_change	no_change	alg12	chromosome_2	dolichyl pyrophosphate Man7GlcNAc2 alpha-1,6-mannosyltransferase Alg12 (predicted)	2021-09-17-p9-hits-counts-avg-newlow.csv
1031	SPBC1734.13	0.837107117	0.20220193	0.316770186	0.148851689	0.598726115	0.254319541	1755	no_change	no_change	no_change	atp3	chromosome_2	F1-FO ATP synthase gamma subunit (predicted)	2021-09-17-p9-hits-counts-avg-newlow.csv
1032	SPBC1734.15	0.8857925	0.182757893	0.369179143	0.11763046	0.693308847	0.253913484	676	no_change	no_change	no_change	rsc4	chromosome_2	RSC complex subunit Rsc4	2021-09-17-p9-hits-counts-avg-newlow.csv
1033	SPBC1773.02c	0.8542916	0.189586621	0.339869281	0.131492086	0.634328358	0.272988245	1359	no_change	no_change	no_change	bcp1	chromosome_2	thioredoxin peroxidase Bcp1	2021-09-17-p9-hits-counts-avg-newlow.csv
1034	SPBC1773.03c	0.861182112	0.191067625	0.354502688	0.137165392	0.621631899	0.246688696	970	no_change	no_change	no_change		chromosome_2	aminotransferase class-III, possible transaminase, unknown specificity	2021-09-17-p9-hits-counts-avg-newlow.csv
1035	SPBC1773.04	0.886765075	0.185763541	0.367088608	0.125442834	0.641618497	0.253245192	717	no_change	no_change	no_change		chromosome_2	methylglyoxyl reductase (NADPH-dependent) (predicted)	2021-09-17-p9-hits-counts-avg-newlow.csv
1036	SPBC1773.08c	0.865585772	0.184987284	0.3505655	0.144986561	0.610640301	0.240724258	596	no_change	no_change	no_change	omh4	chromosome_2	alpha-1,2-mannosyltransferase Omh4 (predicted)	2021-09-17-p9-hits-counts-avg-newlow.csv
1037	SPBC1773.12	0.922237493	0.165250412	0.382022472	0.124745935	0.565217391	0.1980036	1573	no_change	no_change	no_change		chromosome_2	DNA-binding transcription factor, zf-fungal binuclear cluster type (predicted)	2021-09-17-p9-hits-counts-avg-newlow.csv
1038	SPBC1773.13	0.827806482	0.192243287	0.285714286	0.153148249	0.611702128	0.269320843	2541	low	low	no_change		chromosome_2	aromatic aminotransferase (predicted)	2021-09-17-p9-hits-counts-avg-newlow.csv
1039	SPBC1773.14	0.832769132	0.186186521	0.304517663	0.153262253	0.603454694	0.238747017	2308	no_change	low	no_change	arg7	chromosome_2	argininosuccinate lyase	2021-09-17-p9-hits-counts-avg-newlow.csv
1040	SPBC1773.16c	0.846545764	0.183987806	0.311258278	0.146633165	0.618644068	0.278440575	3075	no_change	low	no_change		chromosome_2	DNA-binding transcription factor, zf-fungal binuclear cluster type (predicted)	2021-09-17-p9-hits-counts-avg-newlow.csv
1041	SPBC1773.17c	0.829199314	0.192258403	0.297494508	0.154627181	0.631578947	0.278846655	2090	no_change	low	no_change	gor2	chromosome_2	glyoxylate reductase (predicted)	2021-09-17-p9-hits-counts-avg-newlow.csv
1042	SPBC1778.02	0.887322991	0.156703337	0.356756757	0.129113434	0.648	0.272664835	1737	no_change	no_change	no_change	rap1	chromosome_2	shelterin complex telomere binding subunit Rap1	2021-09-17-p9-hits-counts-avg-newlow.csv
1043	SPBC1778.03c	0.889132141	0.17670523	0.350612032	0.132196162	0.606557377	0.238081717	3358	no_change	no_change	no_change		chromosome_2	NADH pyrophosphatase (predicted)	2021-09-17-p9-hits-counts-avg-newlow.csv
1044	SPBC1778.05c	0.88624666	0.190413886	0.326923077	0.159308811	0.59726245	0.246731602	3334	no_change	no_change	no_change	lam2	chromosome_2	Ragulator complex Rag GEF subunit	2021-09-17-p9-hits-counts-avg-newlow.csv
1045	SPBC1778.06c	0.915443806	0.181507365	0.393939394	0.12617697	0.620253165	0.220620731	1451	no_change	no_change	no_change	fim1	chromosome_2	fimbrin	2021-09-17-p9-hits-counts-avg-newlow.csv
1046	SPBC17A3.02	0.850434635	0.183066796	0.317513943	0.138751562	0.625	0.269193405	858	no_change	no_change	no_change	aim19	chromosome_2	mitochondrial conserved fungal membrane protein Aim19	2021-09-17-p9-hits-counts-avg-newlow.csv
1047	SPBC17A3.03c	0.854507965	0.196380279	0.324022346	0.150985525	0.631944444	0.305507246	2397	no_change	no_change	no_change		chromosome_2	inositol phosphatase (predicted)	2021-09-17-p9-hits-counts-avg-newlow.csv
1048	SPBC17A3.05c	0.870930831	0.184208246	0.311320755	0.171018945	0.74	0.339029806	905	no_change	low	high		chromosome_2	DNAJ/DUF1977, human DNAJB12 homolog, Hsp70 co-chaperone (predicted)	2021-09-17-p9-hits-counts-avg-newlow.csv
1049	SPBC17A3.06	0.984972632	0.141172098	0.450381679	0.133677753	0.598425197	0.253493222	1557	high	high	no_change		chromosome_2	protein tyrosine/serine/threonine phosphatase (predicted)	2021-09-17-p9-hits-counts-avg-newlow.csv
1050	SPBC17A3.10	0.871254936	0.174402283	0.335714286	0.122177186	0.577777778	0.230290917	981	no_change	no_change	no_change	pas4	chromosome_2	peroxisomal ubiquitin-protein ligase E3 involved in peroxisome organization and biogenesis (predicted)	2021-09-17-p9-hits-counts-avg-newlow.csv
1051	SPBC17D1.05	0.820471058	0.209024271	0.31929669	0.159140546	0.598085028	0.251942601	2280	low	no_change	no_change		chromosome_2	Schizosaccharomyces specific protein	2021-09-17-p9-hits-counts-avg-newlow.csv
1052	SPBC17D1.06	0.940258627	0.145863819	0.431578947	0.117719188	0.619047619	0.261401349	3212	no_change	high	no_change	dbp3	chromosome_2	ATP-dependent RNA helicase Dbp3 (predicted)	2021-09-17-p9-hits-counts-avg-newlow.csv
1053	SPBC17D1.07c	0.879826164	0.174274083	0.353358396	0.13180156	0.657242757	0.359427741	802	no_change	no_change	no_change	npg1	chromosome_2	GTPase regulator Rng2-like (predicted)	2021-09-17-p9-hits-counts-avg-newlow.csv
1054	SPBC17D11.01	0.884958228	0.17291553	0.362637363	0.122119816	0.635514019	0.273403418	609	no_change	no_change	no_change	nep1	chromosome_2	NEDD8 protease Nep1	2021-09-17-p9-hits-counts-avg-newlow.csv
1055	SPBC17D11.02c	0.844248312	0.205969191	0.342829143	0.12229266	0.609081554	0.230048963	632	no_change	no_change	no_change	hrd1	chromosome_2	Hrd1 ubiquitin ligase complex E3 subunit Hrd1	2021-09-17-p9-hits-counts-avg-newlow.csv
1056	SPBC17D11.08	0.86092653	0.170894463	0.327868852	0.153307178	0.621359223	0.242652064	523	no_change	no_change	no_change	dca7	chromosome_2	WD repeat protein, DDB1 and CUL4-associated factor Dca7 (predicted)	2021-09-17-p9-hits-counts-avg-newlow.csv
1057	SPBC17F3.01c	0.873178962	0.173598161	0.34375	0.132692646	0.595413165	0.267503202	1186	no_change	no_change	no_change	rga5	chromosome_2	RhoGAP, GTPase activating protein Rga5	2021-09-17-p9-hits-counts-avg-newlow.csv
1058	SPBC17G9.02c	0.978334366	0.122029441	0.445783133	0.123138686	0.588785047	0.252025627	3085	high	high	no_change	cdc73	chromosome_2	RNA polymerase II accessory factor, Cdc73 family (predicted)	2021-09-17-p9-hits-counts-avg-newlow.csv
1059	SPBC17G9.05	0.869770555	0.177805771	0.348484848	0.119911717	0.579537612	0.213467939	1648	no_change	no_change	no_change	rct1	chromosome_2	cyclophilin family peptidyl-prolyl cis-trans isomerase, RRM-containing Rct1	2021-09-17-p9-hits-counts-avg-newlow.csv
1060	SPBC17G9.07	0.783729113	0.204238794	0.253731343	0.166728866	0.661764706	0.363661757	2699	low	low	no_change	rps2402	chromosome_2	40S ribosomal protein S24 (predicted)	2021-09-17-p9-hits-counts-avg-newlow.csv
1061	SPBC17G9.08c	0.925272881	0.133688603	0.412121212	0.102055516	0.5625	0.220414434	263	no_change	no_change	no_change	cnt5	chromosome_2	Centaurin Cnt5	2021-09-17-p9-hits-counts-avg-newlow.csv
1062	SPBC17G9.12c	0.840128375	0.201155747	0.327799972	0.144821453	0.629099822	0.236459982	1178	no_change	no_change	no_change		chromosome_2	HAD superfamily hydrolase, unknown role (predicted)	2021-09-17-p9-hits-counts-avg-newlow.csv
1063	SPBC1815.01	0.817504661	0.186672104	0.337931034	0.114571685	0.59863313	0.201923131	1386	low	no_change	no_change	eno101	chromosome_2	enolase (predicted)	2021-09-17-p9-hits-counts-avg-newlow.csv
1064	SPBC1861.01c	0.909285267	0.180462516	0.375	0.151483283	0.631578947	0.319383804	879	no_change	no_change	no_change	cnp3	chromosome_2	CENP-C ortholog Cnp3	2021-09-17-p9-hits-counts-avg-newlow.csv
1065	SPBC1861.02	0.866526076	0.196480699	0.345238095	0.153020438	0.654411765	0.292792586	1187	no_change	no_change	no_change	abp2	chromosome_2	unknown protein, may bind replication origins Abp2	2021-09-17-p9-hits-counts-avg-newlow.csv
1066	SPBC1861.09	0.95798544	0.139875632	0.410703333	0.110678616	0.541523303	0.226284724	256	high	no_change	low	ppk22	chromosome_2	serine/threonine protein kinase Ppk22 (predicted)	2021-09-17-p9-hits-counts-avg-newlow.csv
1067	SPBC18A7.01	0.87976977	0.191008848	0.344682701	0.136679764	0.60305789	0.22158696	1456	no_change	no_change	no_change	xpa1	chromosome_2	X-Pro dipeptidase (predicted)	2021-09-17-p9-hits-counts-avg-newlow.csv
1068	SPBC18E5.01	0.875605569	0.176966036	0.3515625	0.116292958	0.625	0.297509269	749	no_change	no_change	no_change		chromosome_2	unknown with similarity to bacterial carboxy-cis,cis-muconate cyclase	2021-09-17-p9-hits-counts-avg-newlow.csv
1069	SPBC18E5.05c	0.973121388	0.130856786	0.439220763	0.124238115	0.589647914	0.261286104	1240	high	high	no_change	elp5	chromosome_2	elongator complex subunit Elp5 (predicted)	2021-09-17-p9-hits-counts-avg-newlow.csv
1070	SPBC18E5.07	0.959394619	0.159786157	0.39515341	0.152438853	0.604096756	0.227770835	1766	high	no_change	no_change	aim21	chromosome_2	barbed end F-actin assembly inhibitor	2021-09-17-p9-hits-counts-avg-newlow.csv
1071	SPBC18E5.08	0.887962044	0.183271747	0.348066298	0.16454389	0.64516129	0.623321777	1489	no_change	no_change	no_change		chromosome_2	N-acetyltransferase (predicted)	2021-09-17-p9-hits-counts-avg-newlow.csv
1072	SPBC18E5.09c	0.837268439	0.176879067	0.316129032	0.140826474	0.614285714	0.230790677	2539	no_change	no_change	no_change		chromosome_2	Schizosaccharomyces specific protein	2021-09-17-p9-hits-counts-avg-newlow.csv
1073	SPBC18E5.10	0.852008992	0.177980927	0.363013699	0.116952941	0.585106383	0.236697783	1207	no_change	no_change	no_change		chromosome_2	mitochondrial iron-sulfur cluster protein (predicted)	2021-09-17-p9-hits-counts-avg-newlow.csv
1074	SPBC18E5.11c	0.860817346	0.165646035	0.357142857	0.128757005	0.621428571	0.219354118	2161	no_change	no_change	no_change	edc3	chromosome_2	enhancer of mRNA decapping Edc3	2021-09-17-p9-hits-counts-avg-newlow.csv
1075	SPBC18E5.14c	0.843524765	0.186452469	0.349593496	0.1267507	0.62037037	0.231363874	1279	no_change	no_change	no_change		chromosome_2	Schizosaccharomyces specific protein	2021-09-17-p9-hits-counts-avg-newlow.csv
1076	SPBC18H10.05	0.876975558	0.177740693	0.329268293	0.144957002	0.606887012	0.220815948	2670	no_change	no_change	no_change		chromosome_2	WD repeat protein, human WDR44 family	2021-09-17-p9-hits-counts-avg-newlow.csv
1077	SPBC18H10.07	0.85442456	0.178258887	0.282828283	0.147619048	0.563106796	0.201220176	1457	no_change	low	no_change	wbp4	chromosome_2	U2-type precatalytic spliceosome WW domain-binding protein Wbp4 (predicted)	2021-09-17-p9-hits-counts-avg-newlow.csv
1078	SPBC18H10.08c	0.835725304	0.183736464	0.311827957	0.134210781	0.580952381	0.20035665	1459	no_change	no_change	no_change	ubp4	chromosome_2	ubiquitin C-terminal hydrolase Ubp4	2021-09-17-p9-hits-counts-avg-newlow.csv
1079	SPBC18H10.10c	0.836475827	0.207318755	0.3	0.155591642	0.593495935	0.256718975	1107	no_change	low	no_change	saf4	chromosome_2	splicing associated factor Saf4	2021-09-17-p9-hits-counts-avg-newlow.csv
1080	SPBC18H10.11c	0.90353018	0.156001632	0.285714286	0.163150085	0.628318584	0.287167693	815	no_change	low	no_change	ppr2	chromosome_2	mitochondrial PPR repeat protein Ppr2	2021-09-17-p9-hits-counts-avg-newlow.csv
1081	SPBC18H10.13	0.884155051	0.190930482	0.34899964	0.130897476	0.593867481	0.25521542	928	no_change	no_change	no_change	rps1402	chromosome_2	40S ribosomal protein S14 (predicted)	2021-09-17-p9-hits-counts-avg-newlow.csv
1082	SPBC18H10.15	0.864988833	0.192650008	0.296875	0.184368137	0.653587296	0.236381871	654	no_change	low	no_change	cdk11	chromosome_2	serine/threonine protein kinase Cdk11	2021-09-17-p9-hits-counts-avg-newlow.csv
1083	SPBC18H10.18c	0.848976939	0.199299949	0.317647059	0.167241379	0.65	0.24486715	1137	no_change	no_change	no_change		chromosome_2	Schizosaccharomyces specific protein	2021-09-17-p9-hits-counts-avg-newlow.csv
1084	SPBC1921.01c	0.937205364	0.161428946	0.403001792	0.119006811	0.5667979	0.213104742	616	no_change	no_change	no_change	rpl35A02	chromosome_2	60S ribosomal protein L35A (predicted)	2021-09-17-p9-hits-counts-avg-newlow.csv
1085	SPBC1921.04c	0.896760514	0.156000739	0.365079365	0.119945603	0.590361446	0.230316155	387	no_change	no_change	no_change		chromosome_2	dubious	2021-09-17-p9-hits-counts-avg-newlow.csv
1086	SPBC1921.05	0.883307928	0.181066772	0.357664234	0.125	0.581818182	0.240242013	1059	no_change	no_change	no_change	ape2	chromosome_2	vacuolar aminopeptidase Ape2	2021-09-17-p9-hits-counts-avg-newlow.csv
1087	SPBC1921.06c	0.889673202	0.169584865	0.360560427	0.130303467	0.578431373	0.284759029	982	no_change	no_change	no_change	pvg3	chromosome_2	Golgi galactosylxylosylprotein 3-beta-galactosyltransferase Pvg3	2021-09-17-p9-hits-counts-avg-newlow.csv
1088	SPBC19C2.02	0.7933934	0.190352581	0.308219178	0.130589253	0.568807339	0.20526196	1067	low	low	no_change	pmt1	chromosome_2	tRNA (cytosine-5-)-methyltransferase Pmt1	2021-09-17-p9-hits-counts-avg-newlow.csv
1089	SPBC19C2.04c	0.871029729	0.187310314	0.352941176	0.131468717	0.60573926	0.287631973	1352	no_change	no_change	no_change	ubp11	chromosome_2	ubiquitin C-terminal hydrolase Ubp11	2021-09-17-p9-hits-counts-avg-newlow.csv
1090	SPBC19C2.06c	0.838618322	0.193502273	0.338504089	0.129166667	0.595238095	0.224984244	1000	no_change	no_change	no_change	mug124	chromosome_2	Schizosaccharomyces pombe specific protein	2021-09-17-p9-hits-counts-avg-newlow.csv
1091	SPBC19C2.09	0.870804763	0.16746469	0.286821705	0.15059979	0.636363636	0.310465887	95	no_change	low	no_change	sre1	chromosome_2	DNA-binding transcription factor, sterol regulatory element binding protein Sre1	2021-09-17-p9-hits-counts-avg-newlow.csv
1092	SPBC19C2.10	0.841361602	0.201350458	0.331125828	0.147410832	0.632075472	0.24497921	1243	no_change	no_change	no_change		chromosome_2	BAR adaptor protein, human endophilin A1-like ortholog, implicated in endocytosis	2021-09-17-p9-hits-counts-avg-newlow.csv
1093	SPBC19C2.13c	0.862818052	0.190705054	0.348661029	0.148833843	0.630849296	0.26139629	600	no_change	no_change	no_change	ctu2	chromosome_2	cytosolic thiouridylase subunit Ctu2	2021-09-17-p9-hits-counts-avg-newlow.csv
1094	SPBC19C7.04c	0.881122925	0.188426818	0.347826087	0.144824402	0.592153846	0.292823369	1056	no_change	no_change	no_change		chromosome_2	DUF2406 family conserved fungal protein	2021-09-17-p9-hits-counts-avg-newlow.csv
1095	SPBC19C7.05	0.847853398	0.215632339	0.32967033	0.146428571	0.588709677	0.225102041	1241	no_change	no_change	no_change	rcr1	chromosome_2	plasma membrane adaptor for ubiquitin ligase Rcr1 (predicted)	2021-09-17-p9-hits-counts-avg-newlow.csv
1096	SPBC19C7.08c	0.870780674	0.178104034	0.334249084	0.144915903	0.611121706	0.262371918	1094	no_change	no_change	no_change	ppm2	chromosome_2	tRNA methyltransferase Ppm2 (predicted)	2021-09-17-p9-hits-counts-avg-newlow.csv
1097	SPBC19C7.09c	0.825895965	0.196591116	0.31094999	0.133427577	0.591473573	0.26837296	1194	low	low	no_change	uve1	chromosome_2	endonuclease Uve1	2021-09-17-p9-hits-counts-avg-newlow.csv
1098	SPBC19C7.12c	0.856861799	0.181797972	0.342592593	0.133962759	0.619047619	0.251507855	1151	no_change	no_change	no_change	omh1	chromosome_2	alpha-1,2-mannosyltransferase Omh1	2021-09-17-p9-hits-counts-avg-newlow.csv
1099	SPBC19F5.01c	0.865613478	0.191146649	0.349112426	0.153963984	0.621416871	0.274839549	694	no_change	no_change	no_change	puc1	chromosome_2	G1 cyclin Puc1	2021-09-17-p9-hits-counts-avg-newlow.csv
1100	SPBC19F8.01c	0.839216908	0.190283261	0.322751323	0.136232719	0.616071429	0.28063056	1541	no_change	no_change	no_change	spn7	chromosome_2	meiotic septin Spn7	2021-09-17-p9-hits-counts-avg-newlow.csv
1101	SPBC19F8.02	0.887414094	0.182701189	0.368734336	0.13682166	0.616921853	0.243509191	1252	no_change	no_change	no_change	nud3	chromosome_2	nuclear distribution protein NUDC homolog	2021-09-17-p9-hits-counts-avg-newlow.csv
1102	SPBC19F8.03c	0.858116889	0.189611111	0.341853818	0.147043546	0.644369873	0.29447438	1030	no_change	no_change	no_change	yap18	chromosome_2	ENTH/VHS domain protein (predicted)	2021-09-17-p9-hits-counts-avg-newlow.csv
1103	SPBC19F8.04c	0.859413321	0.197625841	0.327535794	0.14948842	0.651580931	0.316245922	746	no_change	no_change	no_change	lcl3	chromosome_2	mitochondrial nuclease Lcl3, implicated in DNA repair (predicted)	2021-09-17-p9-hits-counts-avg-newlow.csv
1104	SPBC19G7.01c	0.91742604	0.178301522	0.358737139	0.160235164	0.599295775	0.333203198	1168	no_change	no_change	no_change	msh2	chromosome_2	MutS protein homolog 2	2021-09-17-p9-hits-counts-avg-newlow.csv
1105	SPBC19G7.03c	0.932582624	0.195808454	0.36939806	0.157233839	0.550193798	0.182216018	808	no_change	no_change	low	rps3002	chromosome_2	40S ribosomal protein S30 (predicted)	2021-09-17-p9-hits-counts-avg-newlow.csv
1106	SPBC19G7.04	0.842770496	0.173974844	0.299145299	0.141214207	0.578947368	0.203133903	849	no_change	low	no_change		chromosome_2	HMG box protein	2021-09-17-p9-hits-counts-avg-newlow.csv
1107	SPBC19G7.07c	0.854996747	0.193448489	0.327586207	0.141596442	0.58490566	0.240299096	2828	no_change	no_change	no_change	ppr3	chromosome_2	mitochondrial PPR repeat protein Ppr3	2021-09-17-p9-hits-counts-avg-newlow.csv
1108	SPBC19G7.10c	0.976450105	0.160010081	0.403508772	0.269872799	0.677419355	0.432243656	483	high	no_change	no_change	pdc2	chromosome_2	topoisomerase II-associated deadenylation-dependent mRNA-decapping factor Pdc2	2021-09-17-p9-hits-counts-avg-newlow.csv
1109	SPBC1A4.02c	0.865683866	0.189511736	0.348070347	0.132867083	0.619886678	0.262385647	952	no_change	no_change	no_change	leu1	chromosome_2	3-isopropylmalate dehydrogenase Leu1	2021-09-17-p9-hits-counts-avg-newlow.csv
1110	SPBC1A4.03c	0.884827389	0.175546867	0.369644883	0.1406879	0.637591001	0.349825542	1078	no_change	no_change	no_change	top2	chromosome_2	DNA topoisomerase II	2021-09-17-p9-hits-counts-avg-newlow.csv
1111	SPBC1D7.01	0.896953273	0.179806041	0.337017587	0.152005762	0.604395604	0.256131749	1858	no_change	no_change	no_change	pfd1	chromosome_2	prefoldin subunit Pfd1	2021-09-17-p9-hits-counts-avg-newlow.csv
1112	SPBC1D7.03	1.012978763	0.098275594	0.423076923	0.174601927	0.593917779	0.375127285	1992	high	high	no_change	clg1	chromosome_2	cyclin-like protein involved in autophagy Clg1 (predicted)	2021-09-17-p9-hits-counts-avg-newlow.csv
1113	SPBC1E8.02	0.81542174	0.187287979	0.2890625	0.139751553	0.578125	0.198776184	3754	low	low	no_change		chromosome_2	ER ubiquitin family protein (predicted)	2021-09-17-p9-hits-counts-avg-newlow.csv
1114	SPBC20F10.02c	0.865475589	0.170052397	0.353333333	0.130952381	0.6	0.265002966	1150	no_change	no_change	no_change		chromosome_2	Golgi to plasma membrane transport protein	2021-09-17-p9-hits-counts-avg-newlow.csv
1115	SPBC20F10.03	0.862215334	0.176220276	0.354545455	0.118522382	0.592807924	0.25279672	946	no_change	no_change	no_change		chromosome_2	Armadillo-type fold protein, human IFRD1 ortholog, implicated in transcription or signaling	2021-09-17-p9-hits-counts-avg-newlow.csv
1116	SPBC20F10.05	0.892586526	0.164057678	0.369041614	0.127036747	0.665668663	0.270333214	384	no_change	no_change	no_change	nrl1	chromosome_2	RNAi-mediated silencing protein, human NRDE2 ortholog Nrl1	2021-09-17-p9-hits-counts-avg-newlow.csv
1117	SPBC20F10.06	0.836628329	0.205388641	0.321320346	0.188957749	0.655172414	0.297135765	1258	no_change	no_change	no_change	mad2	chromosome_2	mitotic spindle checkpoint protein Mad2	2021-09-17-p9-hits-counts-avg-newlow.csv
1118	SPBC20F10.07	0.906831918	0.177791007	0.378378378	0.134432234	0.616	0.239768852	2009	no_change	no_change	no_change	ltc1	chromosome_2	sterol transfer protein Ltc1	2021-09-17-p9-hits-counts-avg-newlow.csv
1119	SPBC21.07c	0.863932059	0.184399719	0.299418113	0.149237237	0.599435028	0.262664474	1520	no_change	low	no_change	ppk24	chromosome_2	serine/threonine protein kinase Ppk24	2021-09-17-p9-hits-counts-avg-newlow.csv
1120	SPBC211.06	0.922810917	0.168985784	0.36875	0.14042567	0.588472486	0.261540542	1160	no_change	no_change	no_change	gfh1	chromosome_2	gamma tubulin complex GCP4 subunit Gfh1	2021-09-17-p9-hits-counts-avg-newlow.csv
1121	SPBC215.01	0.886043339	0.162662644	0.349206349	0.128264209	0.578947368	0.252998737	897	no_change	no_change	no_change		chromosome_2	GTPase activating protein (predicted)	2021-09-17-p9-hits-counts-avg-newlow.csv
1122	SPBC215.03c	0.849098641	0.164961755	0.350649351	0.104879811	0.584415584	0.265017932	1123	no_change	no_change	no_change	csn1	chromosome_2	COP9/signalosome complex subunit Csn1	2021-09-17-p9-hits-counts-avg-newlow.csv
1123	SPBC215.04	0.911698327	0.171470411	0.355687401	0.144440347	0.567164179	0.238231944	3760	no_change	no_change	no_change	git11	chromosome_2	heterotrimeric G protein gamma subunit Git11	2021-09-17-p9-hits-counts-avg-newlow.csv
1124	SPBC215.05	0.887994506	0.169647015	0.360902256	0.116959064	0.587301587	0.283767475	2525	no_change	no_change	no_change	gpd1	chromosome_2	glycerol-3-phosphate dehydrogenase Gpd1	2021-09-17-p9-hits-counts-avg-newlow.csv
1125	SPBC215.06c	0.89115093	0.182848677	0.375	0.131452365	0.631363244	0.29768322	826	no_change	no_change	no_change		chromosome_2	nucleolar RNA-binding protein, human LYAR homolog, implicated in transcriptional regulation	2021-09-17-p9-hits-counts-avg-newlow.csv
1126	SPBC215.07c	0.880253801	0.203855534	0.368421053	0.128155456	0.632591591	0.235905719	962	no_change	no_change	no_change	pdp2	chromosome_2	PWWP domain protein Pdp2 (predicted)	2021-09-17-p9-hits-counts-avg-newlow.csv
1127	SPBC215.13	0.88292431	0.191538151	0.353982301	0.124781195	0.595419847	0.279404638	993	no_change	no_change	no_change	mtl3	chromosome_2	plasma membrane-associated serine-rich cell wall sensor Mtl1/Mtl3	2021-09-17-p9-hits-counts-avg-newlow.csv
1128	SPBC215.14c	0.940907723	0.155293405	0.404537267	0.166666667	0.722746331	0.447207959	1352	no_change	no_change	high	vps20	chromosome_2	ESCRT III complex subunit Vps20	2021-09-17-p9-hits-counts-avg-newlow.csv
1129	SPBC216.01c	0.85062853	0.17632558	0.316835797	0.154512464	0.589514652	0.266129032	1912	no_change	no_change	no_change	psy2	chromosome_2	serine/threonine protein phosphatase PP4 regulatory subunit 3 Psy2 (predicted)	2021-09-17-p9-hits-counts-avg-newlow.csv
1130	SPBC216.02	0.867034369	0.178735189	0.351351351	0.123138958	0.591836735	0.236190476	845	no_change	no_change	no_change	num1	chromosome_2	meiotic cortical anchoring factor for dynein Mcp5/Num1	2021-09-17-p9-hits-counts-avg-newlow.csv
1131	SPBC216.04c	0.846009291	0.184536441	0.320871186	0.139411203	0.618614719	0.286902034	1800	no_change	no_change	no_change	mxr2	chromosome_2	peptide-methionine (R)-S-oxide reductase MsrB	2021-09-17-p9-hits-counts-avg-newlow.csv
1132	SPBC216.05	0.858192275	0.183056475	0.322580645	0.147735752	0.628152151	0.329736211	3050	no_change	no_change	no_change	rad3	chromosome_2	ATR checkpoint kinase Rad3	2021-09-17-p9-hits-counts-avg-newlow.csv
1133	SPBC21B10.02	0.92158321	0.16287695	0.404628143	0.123160287	0.627223918	0.259184128	826	no_change	no_change	no_change		chromosome_2	conserved fungal protein	2021-09-17-p9-hits-counts-avg-newlow.csv
1134	SPBC21B10.03c	0.930454829	0.167315271	0.352941176	0.15001221	0.554455446	0.328486251	375	no_change	no_change	no_change	ath1	chromosome_2	ataxin-2 homolog	2021-09-17-p9-hits-counts-avg-newlow.csv
1135	SPBC21B10.04c	0.847867627	0.191908241	0.345133668	0.1379292	0.620941387	0.25091183	1116	no_change	no_change	no_change	nrf1	chromosome_2	vacuolar transporter chaperone (VTC) complex, GTPase regulator subunit Nrf1	2021-09-17-p9-hits-counts-avg-newlow.csv
1136	SPBC21B10.07	0.881380173	0.182474688	0.33974359	0.15475069	0.617647059	0.269311083	1903	no_change	no_change	no_change	crr1	chromosome_2	glycosyl hydrolase family Crr1 (predicted)	2021-09-17-p9-hits-counts-avg-newlow.csv
1137	SPBC21B10.08c	0.872303869	0.180941685	0.336065574	0.132267736	0.604305779	0.273850294	1832	no_change	no_change	no_change		chromosome_2	antibiotic biosynthesis monooxygenase-like domain (predicted)	2021-09-17-p9-hits-counts-avg-newlow.csv
1138	SPBC21B10.09	0.886210642	0.18105306	0.35422619	0.12844697	0.58307771	0.25381821	876	no_change	no_change	no_change		chromosome_2	endomembrane system acetyl-CoA transmembrane transporter (predicted)	2021-09-17-p9-hits-counts-avg-newlow.csv
1139	SPBC21B10.13c	0.834285961	0.156406685	0.319793814	0.12721236	0.611942959	0.280107219	324	no_change	no_change	no_change	yox1	chromosome_2	MBF complex corepressor Yox1	2021-09-17-p9-hits-counts-avg-newlow.csv
1140	SPBC21C3.02c	0.813389456	0.183475005	0.294573643	0.135253783	0.591918367	0.220729638	2684	low	low	no_change	dep1	chromosome_2	Sds3-like family protein Dep1	2021-09-17-p9-hits-counts-avg-newlow.csv
1141	SPBC21C3.03	0.904718711	0.16303287	0.377291326	0.114809203	0.544539353	0.201723974	460	no_change	no_change	low		chromosome_2	mitochondrial membrane ABC1 kinase family protein, unknown role, human ADCK2 ortholog	2021-09-17-p9-hits-counts-avg-newlow.csv
1142	SPBC21C3.06	0.84445838	0.195295523	0.331505738	0.145661729	0.626092242	0.276895829	1400	no_change	no_change	no_change		chromosome_2	Schizosaccharomyces specific protein	2021-09-17-p9-hits-counts-avg-newlow.csv
1143	SPBC21C3.08c	0.839820145	0.192614547	0.304347826	0.150616211	0.64516129	0.254105354	1668	no_change	low	no_change	car2	chromosome_2	ornithine transaminase Car2	2021-09-17-p9-hits-counts-avg-newlow.csv
1144	SPBC21C3.09c	0.874162178	0.194401422	0.357723577	0.145700188	0.660869565	0.270022218	1435	no_change	no_change	no_change	oaa1	chromosome_2	mitochondrial acylpyruvase Oaa1 (predicted)	2021-09-17-p9-hits-counts-avg-newlow.csv
1145	SPBC21C3.11	0.814171303	0.191323813	0.302325581	0.151243882	0.666666667	0.292430644	1131	low	low	no_change	ubx4	chromosome_2	UBX domain protein Ubx4 (predicted)	2021-09-17-p9-hits-counts-avg-newlow.csv
1146	SPBC21C3.15c	0.846456288	0.198403018	0.327731092	0.144822686	0.622093023	0.251109139	1173	no_change	no_change	no_change		chromosome_2	aldehyde dehydrogenase, implicated in cellular detoxification (predicted)	2021-09-17-p9-hits-counts-avg-newlow.csv
1147	SPBC21C3.17c	0.855985244	0.199578124	0.330231954	0.152253089	0.609772246	0.283120035	1048	no_change	no_change	no_change	psg1	chromosome_2	membrane trafficking protein, ER to Golgi Psg1 (predicted)	2021-09-17-p9-hits-counts-avg-newlow.csv
1148	SPBC21C3.18	0.873721931	0.192951195	0.351011116	0.130385488	0.583925466	0.24512786	1000	no_change	no_change	no_change	spo4	chromosome_2	serine/threonine protein kinase (DDK family) Spo4	2021-09-17-p9-hits-counts-avg-newlow.csv
1149	SPBC21C3.19	0.889619648	0.198239796	0.363035512	0.143244942	0.614157631	0.362822034	1150	no_change	no_change	no_change	rtc3	chromosome_2	SBDS family protein Rtc3 (predicted)	2021-09-17-p9-hits-counts-avg-newlow.csv
1150	SPBC21C3.20c	0.840318767	0.191333539	0.342857143	0.107852564	0.563162593	0.200753561	1316	no_change	no_change	no_change	git1	chromosome_2	C2 domain protein Git1	2021-09-17-p9-hits-counts-avg-newlow.csv
1151	SPBC21D10.07	0.889737097	0.177630636	0.36240942	0.131548625	0.628185712	0.326059255	1156	no_change	no_change	no_change	cmc1	chromosome_2	copper-binding protein of the mitochondrial intermembrane space Cmc1 (predicted)	2021-09-17-p9-hits-counts-avg-newlow.csv
1152	SPBC21D10.08c	0.865058215	0.168181345	0.348993289	0.136108021	0.609756098	0.261160091	1471	no_change	no_change	no_change		chromosome_2	conserved fungal protein	2021-09-17-p9-hits-counts-avg-newlow.csv
1153	SPBC21D10.09c	0.899727258	0.16472851	0.373833975	0.121258694	0.6	0.256670882	1436	no_change	no_change	no_change	rkr1	chromosome_2	RQC complex ubiquitin-protein ligase E3 Rkr1 (predicted)	2021-09-17-p9-hits-counts-avg-newlow.csv
1154	SPBC21D10.11c	0.832336543	0.207664212	0.294642857	0.215701545	0.735294118	0.418951528	799	no_change	low	high	nfs1	chromosome_2	mitochondrial [2Fe-2S] cluster assembly and tRNA modification cysteine desulfurase Nfs1	2021-09-17-p9-hits-counts-avg-newlow.csv
1155	SPBC21D10.12	0.818202356	0.184138763	0.3125	0.184	0.72327044	0.357528776	709	low	no_change	high	hob1	chromosome_2	BAR adaptor protein Hob1	2021-09-17-p9-hits-counts-avg-newlow.csv
1156	SPBC21H7.07c	0.862824206	0.188766047	0.297752809	0.162679426	0.605769231	0.205546422	937	no_change	low	no_change	his5	chromosome_2	imidazoleglycerol-phosphate dehydratase His5	2021-09-17-p9-hits-counts-avg-newlow.csv
1157	SPBC23E6.01c	0.934262941	0.152605915	0.398148148	0.107370863	0.554545455	0.219448665	1090	no_change	no_change	no_change	cxr1	chromosome_2	splicing factor Cxr1	2021-09-17-p9-hits-counts-avg-newlow.csv
1158	SPBC23E6.02	0.868173131	0.214765851	0.342105263	0.142198582	0.590909091	0.203095238	781	no_change	no_change	no_change	rrp2	chromosome_2	DNA translocase/ SUMO-targeted ubiquitin ligase E3 (predicted)	2021-09-17-p9-hits-counts-avg-newlow.csv
1159	SPBC23E6.03c	0.853645555	0.203322458	0.34449113	0.137214805	0.595589894	0.252949929	1258	no_change	no_change	no_change	nta1	chromosome_2	protein N-terminal amidase Nta1 (predicted)	2021-09-17-p9-hits-counts-avg-newlow.csv
1160	SPBC23E6.05	0.948028404	0.163332379	0.394495413	0.147419633	0.666666667	0.314105026	1679	no_change	no_change	no_change	arx1	chromosome_2	ribosomal export complex protein Arx1, peptidase family (predicted)	2021-09-17-p9-hits-counts-avg-newlow.csv
1161	SPBC23E6.08	0.877971319	0.236216924	0.33245614	0.147704735	0.507047846	0.191982268	226	no_change	no_change	low	rgp1	chromosome_2	Rab-specific(Ryh1/Ypt6) Ric1-Rgp1 guanyl-nucleotide exchange factor subunit Rgp1/Sat1	2021-09-17-p9-hits-counts-avg-newlow.csv
1162	SPBC23E6.09	0.823120216	0.161624923	0.209302326	0.218439591	0.722222222	0.590175608	199	low	low	high	ssn6	chromosome_2	transcriptional corepressor Ssn6	2021-09-17-p9-hits-counts-avg-newlow.csv
1163	SPBC23E6.10c	0.841593305	0.18864522	0.338585608	0.136504235	0.625	0.263117553	1308	no_change	no_change	no_change	mri1	chromosome_2	methylthioribose-1-phosphate isomerase Mri1 (predicted)	2021-09-17-p9-hits-counts-avg-newlow.csv
1164	SPBC23G7.04c	0.932159511	0.163355471	0.386554622	0.128663793	0.595744681	0.241286397	1253	no_change	no_change	no_change	nif1	chromosome_2	SEL1/TPR repeat protein, protein kinase inhibitor Nif1	2021-09-17-p9-hits-counts-avg-newlow.csv
1165	SPBC23G7.06c	0.861337763	0.193711318	0.340909091	0.161011762	0.642335766	0.399141513	639	no_change	no_change	no_change	nvj2	chromosome_2	nucleus-vacuole junction protein Nvj2	2021-09-17-p9-hits-counts-avg-newlow.csv
1166	SPAC1952.15c	0.908752549	0.186569353	0.375	0.139211022	0.603305785	0.228857143	621	no_change	no_change	no_change	rec24	chromosome_1	meiotic recombination protein Rec24	2021-09-23-p3-hits-counts-avg-newlow.csv
1167	SPAC1952.17c	0.917881546	0.168299573	0.365217391	0.147670065	0.574626866	0.283082942	1011	no_change	no_change	no_change	tbc13	chromosome_1	GTPase activating protein, involved in vesicle-mediated transport (predicted)	2021-09-23-p3-hits-counts-avg-newlow.csv
1168	SPAC19A8.02	0.895402993	0.191106315	0.365276577	0.136188155	0.612903226	0.245442301	922	no_change	no_change	no_change	ltc2	chromosome_1	ER-plasma membrane tethering protein Ltc2	2021-09-23-p3-hits-counts-avg-newlow.csv
1169	SPAC19A8.03	0.883685374	0.164183815	0.37457483	0.121643651	0.607129257	0.237142937	1034	no_change	no_change	no_change	ymr1	chromosome_1	phosphatidylinositol-3-phosphatase, myotubularin family (predicted)	2021-09-23-p3-hits-counts-avg-newlow.csv
1170	SPAC19A8.04	0.938728074	0.164332498	0.394616127	0.135338342	0.608945527	0.227504703	326	no_change	no_change	no_change	erg5	chromosome_1	C-22 sterol desaturase Erg5	2021-09-23-p3-hits-counts-avg-newlow.csv
1171	SPAC19A8.05c	0.932904079	0.154306035	0.383419689	0.153170588	0.69047619	0.316872881	1107	no_change	no_change	no_change	sst4	chromosome_1	sorting receptor for ubiquitinated membrane proteins, ESCRT 0 complex subunit Sst4	2021-09-23-p3-hits-counts-avg-newlow.csv
1172	SPAC19A8.08	0.846484221	0.179993868	0.345691314	0.144590828	0.65447861	0.275179126	2374	no_change	no_change	no_change	upf2	chromosome_1	nonsense-mediated decay protein Upf2	2021-09-23-p3-hits-counts-avg-newlow.csv
1173	SPAC19A8.14	0.937750175	0.183438967	0.407243527	0.162035868	0.615031757	0.222975181	1664	no_change	no_change	no_change	pth2	chromosome_1	mitochondrial aminoacyl-tRNA hydrolase Pth2 (predicted)	2021-09-23-p3-hits-counts-avg-newlow.csv
1174	SPAC19B12.10	0.94564987	0.16096223	0.420765027	0.174257991	0.727272727	0.329313294	611	no_change	high	high	sst2	chromosome_1	human AMSH/STAMBP protein homolog, ubiquitin specific-protease	2021-09-23-p3-hits-counts-avg-newlow.csv
1175	SPAC19B12.12c	0.87692546	0.193863581	0.351724138	0.139175095	0.603960396	0.20152766	1163	no_change	no_change	no_change	yip11	chromosome_1	SMN complex subunit Yip11/Gem2	2021-09-23-p3-hits-counts-avg-newlow.csv
1176	SPAC19D5.02c	0.904664215	0.176692155	0.384615385	0.126035317	0.60483871	0.233393859	1591	no_change	no_change	no_change	pex22	chromosome_1	peroxisomal membrane protein Pex22 (predicted)	2021-09-23-p3-hits-counts-avg-newlow.csv
1177	SPAC19D5.06c	0.898042262	0.185250821	0.377358491	0.136375661	0.649253731	0.308432148	1441	no_change	no_change	no_change	din1	chromosome_1	RNA NAD-cap (NAD-forming) hydrolase/RNA pyrophosphohydrolase Din1	2021-09-23-p3-hits-counts-avg-newlow.csv
1178	SPAC19D5.11c	0.8954344	0.181303842	0.37037037	0.160404872	0.648809524	0.276143251	1705	no_change	no_change	no_change	ctf8	chromosome_1	Ctf18 RFC-like complex subunit Ctf8	2021-09-23-p3-hits-counts-avg-newlow.csv
1179	SPAC19E9.01c	0.929411664	0.160932218	0.390804598	0.136023478	0.65	0.313475063	1293	no_change	no_change	no_change	nup40	chromosome_1	nucleoporin Nup40	2021-09-23-p3-hits-counts-avg-newlow.csv
1180	SPAC19E9.02	0.921515642	0.168209904	0.393495505	0.152712837	0.68896124	0.294720987	972	no_change	no_change	no_change	fin1	chromosome_1	serine/threonine protein kinase, NIMA related Fin1	2021-09-23-p3-hits-counts-avg-newlow.csv
1181	SPAC19G12.02c	0.967581956	0.122033367	0.424050633	0.134408602	0.64640884	0.295089092	2681	high	high	no_change	pms1	chromosome_1	MutL family mismatch-repair protein Pms1	2021-09-23-p3-hits-counts-avg-newlow.csv
1182	SPAC19G12.03	0.920586302	0.17073435	0.389427108	0.14390298	0.619382964	0.279096172	754	no_change	no_change	no_change	cda1	chromosome_1	chitin deacetylase Cda1	2021-09-23-p3-hits-counts-avg-newlow.csv
1183	SPAC19G12.08	0.87116696	0.189475489	0.348387097	0.135773318	0.636363636	0.233974359	1285	no_change	no_change	no_change	scs7	chromosome_1	ER sphingosine hydroxylase Scs7	2021-09-23-p3-hits-counts-avg-newlow.csv
1184	SPAC19G12.09	0.897456162	0.170091953	0.362694301	0.130349099	0.626168224	0.267023173	2141	no_change	no_change	no_change		chromosome_1	NADH/NADPH-dependent indole-3-acetaldehyde reductase, implicated in cellular detoxification	2021-09-23-p3-hits-counts-avg-newlow.csv
1185	SPAC19G12.13c	0.883261411	0.183691606	0.366459627	0.140024371	0.654929577	0.255028736	1637	no_change	no_change	no_change	poz1	chromosome_1	shelterin complex subunit Poz1	2021-09-23-p3-hits-counts-avg-newlow.csv
1186	SPAC19G12.15c	0.895935857	0.201801677	0.332291667	0.176402824	0.673299186	0.308309332	260	no_change	no_change	no_change	tpp1	chromosome_1	trehalose-6-phosphate phosphatase Tpp1	2021-09-23-p3-hits-counts-avg-newlow.csv
1187	SPAC19G12.16c	0.943482024	0.138454277	0.422749602	0.133241758	0.647058824	0.331282719	1518	no_change	high	no_change	adg2	chromosome_1	conserved fungal cell surface protein, Kre9/Knh1 family, Adg2	2021-09-23-p3-hits-counts-avg-newlow.csv
1188	SPAC1A6.01c	0.945191549	0.149031467	0.419354839	0.140277488	0.65	0.25488941	2115	no_change	high	no_change		chromosome_1	human thyroid receptor interacting protein homolog, transcription coactivator (predicted)	2021-09-23-p3-hits-counts-avg-newlow.csv
1189	SPAC1A6.03c	0.94281892	0.161185912	0.40952381	0.162976783	0.666666667	0.328607441	1187	no_change	no_change	no_change		chromosome_1	lysophospholipase (predicted)	2021-09-23-p3-hits-counts-avg-newlow.csv
1190	SPAC1A6.04c	0.875743943	0.198947538	0.336206897	0.184471266	0.717391304	0.296556474	913	no_change	no_change	high	plb1	chromosome_1	phospholipase B homolog Plb1	2021-09-23-p3-hits-counts-avg-newlow.csv
1191	SPAC1A6.07	0.889753038	0.189458828	0.37404223	0.131637022	0.607594937	0.197857751	678	no_change	no_change	no_change	sle1	chromosome_1	eisosome assembly protein Seg1	2021-09-23-p3-hits-counts-avg-newlow.csv
1192	SPAC1A6.08c	0.877110346	0.186826041	0.358974359	0.12472638	0.586466165	0.214655359	834	no_change	no_change	no_change	mug125	chromosome_1	Schizosaccharomyces specific protein Mug125	2021-09-23-p3-hits-counts-avg-newlow.csv
1193	SPAC1A6.10	0.874073446	0.189216594	0.362944592	0.130025234	0.630630631	0.259634888	1952	no_change	no_change	no_change	tcd1	chromosome_1	tRNA threonylcarbamoyladenosine dehydratase Tcd1 (predicted)	2021-09-23-p3-hits-counts-avg-newlow.csv
1194	SPAC1B1.04c	0.911621938	0.165733256	0.401273885	0.141427898	0.639097744	0.242916073	2555	no_change	no_change	no_change	pan3	chromosome_1	PAN complex protein phosphotransferase subunit Pan3 (predicted)	2021-09-23-p3-hits-counts-avg-newlow.csv
1195	SPAC1B3.02c	0.899150591	0.167162107	0.388147498	0.149664	0.692610539	0.243727798	1440	no_change	no_change	no_change		chromosome_1	transcription elongation factor, Elf1 family (predicted)	2021-09-23-p3-hits-counts-avg-newlow.csv
1196	SPAC1B3.04c	0.88126324	0.193163837	0.347826087	0.175565369	0.684931507	0.307150557	1097	no_change	no_change	no_change	guf1	chromosome_1	mitochondrial elongation factor GTPase Guf1 (predicted)	2021-09-23-p3-hits-counts-avg-newlow.csv
1197	SPAC1B3.06c	0.910704698	0.175458637	0.4	0.139393939	0.640350877	0.217892977	1705	no_change	no_change	no_change		chromosome_1	UbiE family methyltransferase (predicted)	2021-09-23-p3-hits-counts-avg-newlow.csv
1198	SPAC1B3.07c	0.957320457	0.139073813	0.424242424	0.151185718	0.671232877	0.292247535	1453	high	high	no_change	vps28	chromosome_1	ESCRT I complex subunit Vps28	2021-09-23-p3-hits-counts-avg-newlow.csv
1199	SPAC1B3.17	0.881487183	0.200991817	0.348314607	0.16455814	0.647619048	0.327457627	1021	no_change	no_change	no_change	clr2	chromosome_1	chromatin silencing protein Clr2	2021-09-23-p3-hits-counts-avg-newlow.csv
1200	SPAC1B9.02c	0.955359856	0.138860026	0.383928571	0.130626223	0.6875	0.421348315	137	high	no_change	no_change	sck1	chromosome_1	serine/threonine protein kinase S6K family Sck1	2021-09-23-p3-hits-counts-avg-newlow.csv
1201	SPAC1D4.01	0.869385002	0.172872223	0.333333333	0.156060606	0.666666667	0.369585043	645	no_change	no_change	no_change	tls1	chromosome_1	splicing factor Tls1	2021-09-23-p3-hits-counts-avg-newlow.csv
1202	SPAC1D4.02c	0.895360399	0.179626883	0.378178194	0.140074526	0.663993842	0.306127589	1146	no_change	no_change	no_change	grh1	chromosome_1	human GRASP protein family Golgi protein (predicted)	2021-09-23-p3-hits-counts-avg-newlow.csv
1203	SPAC1D4.03c	0.885503957	0.165241317	0.34351145	0.158939974	0.666666667	0.26094751	1615	no_change	no_change	no_change	aut12	chromosome_1	autophagy associated protein Aut12 (predicted)	2021-09-23-p3-hits-counts-avg-newlow.csv
1204	SPAC1D4.09c	0.901914037	0.166512009	0.368421053	0.163003663	0.681818182	0.273357664	2397	no_change	no_change	no_change	rtf2	chromosome_1	DNA replication termination factor Rtf2	2021-09-23-p3-hits-counts-avg-newlow.csv
1205	SPAC1D4.11c	0.935192375	0.164291704	0.398550725	0.144927536	0.642335766	0.243046089	1735	no_change	no_change	no_change	lkh1	chromosome_1	dual specificity protein kinase Lkh1	2021-09-23-p3-hits-counts-avg-newlow.csv
1206	SPAC1F12.04c	0.939573325	0.160533831	0.4	0.156212318	0.642857143	0.259194334	1247	no_change	no_change	no_change		chromosome_1	peroxisomal protein Pex11 paralog (predicted)	2021-09-23-p3-hits-counts-avg-newlow.csv
1207	SPAC1F3.05	0.886473758	0.188106958	0.3625	0.123315405	0.603053435	0.239341085	811	no_change	no_change	no_change	gga21	chromosome_1	Golgi localized Arf binding gamma-adaptin ortholog Gga21	2021-09-23-p3-hits-counts-avg-newlow.csv
1208	SPAC1F3.06c	0.926094562	0.182808922	0.391304348	0.144413229	0.621468927	0.232913165	1159	no_change	no_change	no_change	spo15	chromosome_1	mitotic and meiotic spindle pole body protein, gamma tubulin complex linker-related Spo15	2021-09-23-p3-hits-counts-avg-newlow.csv
1209	SPAC1F3.07c	0.898894485	0.189883464	0.373435851	0.132318783	0.603114019	0.251920721	430	no_change	no_change	no_change	rsc58	chromosome_1	RSC complex subunit Rsc58	2021-09-23-p3-hits-counts-avg-newlow.csv
1210	SPAC1F3.09	0.897368426	0.178303904	0.380952381	0.152659346	0.674928601	0.302728516	820	no_change	no_change	no_change	mug161	chromosome_1	CwfJ family protein, splicing factor (predicted)	2021-09-23-p3-hits-counts-avg-newlow.csv
1211	SPAC1F3.10c	0.899749473	0.179175709	0.36817279	0.160622326	0.68	0.30439251	1306	no_change	no_change	no_change	1-Oct	chromosome_1	mitochondrial intermediate peptidase Oct1 (predicted)	2021-09-23-p3-hits-counts-avg-newlow.csv
1212	SPAC1F5.03c	0.927705729	0.16323399	0.394298483	0.155243305	0.692307692	0.288090909	2614	no_change	no_change	no_change		chromosome_1	FAD-dependent oxidoreductase involved in late endosome to Golgi transport (predicted)	2021-09-23-p3-hits-counts-avg-newlow.csv
1213	SPAC1F5.05c	0.946907632	0.157436259	0.418032787	0.153549577	0.660130719	0.283603096	1669	no_change	high	no_change	mso1	chromosome_1	exocytic docking protein Mso1	2021-09-23-p3-hits-counts-avg-newlow.csv
1214	SPAC1F5.08c	0.96309247	0.135085668	0.414414414	0.161355807	0.679104478	0.43628475	585	high	high	no_change	yam8	chromosome_1	plasma membrane stretch-activated calcium ion channel Yam8	2021-09-23-p3-hits-counts-avg-newlow.csv
1215	SPAC1F7.06	0.904540296	0.184885871	0.368643162	0.130023934	0.598834491	0.241826268	1030	no_change	no_change	no_change	hsp3105	chromosome_1	ThiJ domain protein, implicated in cellular detoxification	2021-09-23-p3-hits-counts-avg-newlow.csv
1216	SPAC1F7.08	1.021154556	0.114686389	0.37254902	0.164828431	0.5625	0.271134806	1553	high	no_change	no_change	fio1	chromosome_1	plasma membrane iron transport multicopper oxidase Fio1	2021-09-23-p3-hits-counts-avg-newlow.csv
1217	SPAC1F7.09c	0.882253854	0.172575904	0.388888889	0.104029913	0.611510791	0.181531532	1493	no_change	no_change	no_change	dal2	chromosome_1	allantoicase Dal2	2021-09-23-p3-hits-counts-avg-newlow.csv
1218	SPAC1F7.10	0.89694076	0.181824845	0.382029133	0.1533006	0.665780142	0.272888789	1256	no_change	no_change	no_change		chromosome_1	hydantoin racemase family (predicted)	2021-09-23-p3-hits-counts-avg-newlow.csv
1219	SPAC1F7.12	0.917756699	0.170299519	0.385542169	0.14781746	0.673333333	0.255494505	2035	no_change	no_change	no_change	yak3	chromosome_1	aldose reductase ARK13 family YakC, implicated in cellular detoxification from family members	2021-09-23-p3-hits-counts-avg-newlow.csv
1220	SPAC1F8.01	0.940339748	0.155028887	0.414473684	0.148388444	0.673576799	0.284930684	1800	no_change	high	no_change	ght3	chromosome_1	plasma membrane gluconate:proton symporter Ght3	2021-09-23-p3-hits-counts-avg-newlow.csv
1221	SPAC1F8.05	0.941714659	0.162198083	0.405660377	0.151920729	0.64371408	0.260314092	1550	no_change	no_change	no_change	isp3	chromosome_1	spore wall structural constituent Isp3	2021-09-23-p3-hits-counts-avg-newlow.csv
1222	SPAC20G4.01	0.870225165	0.188675032	0.335718667	0.128378615	0.596321953	0.191841716	276	no_change	no_change	no_change	caf16	chromosome_1	CCR4-Not complex subunit Caf16 (predicted)	2021-09-23-p3-hits-counts-avg-newlow.csv
1223	SPAC20G4.02c	0.898192421	0.19579352	0.380165289	0.120580808	0.596153846	0.169881161	1073	no_change	no_change	no_change	fus1	chromosome_1	formin Fus1	2021-09-23-p3-hits-counts-avg-newlow.csv
1224	SPAC20G4.03c	0.901293069	0.193055098	0.38119784	0.127262241	0.620995715	0.169961864	546	no_change	no_change	no_change	hri1	chromosome_1	eIF2 alpha kinase Hri1	2021-09-23-p3-hits-counts-avg-newlow.csv
1225	SPAC20G4.08	0.872250185	0.198443087	0.354784909	0.136917494	0.621455939	0.227167578	708	no_change	no_change	no_change	pdc1	chromosome_1	P-body assembly protein	2021-09-23-p3-hits-counts-avg-newlow.csv
1226	SPAC20G8.02	0.924340074	0.176433697	0.392099792	0.157136464	0.678955714	0.290166938	1076	no_change	no_change	no_change		chromosome_1	mitochondrial DDHD family phospholipase (predicted)	2021-09-23-p3-hits-counts-avg-newlow.csv
1227	SPAC20G8.04c	0.925141041	0.161231076	0.401977088	0.131522218	0.653225806	0.234408948	804	no_change	no_change	no_change		chromosome_1	mitochondrial electron transfer flavoprotein-ubiquinone oxidoreductase Cir2 (predicted)	2021-09-23-p3-hits-counts-avg-newlow.csv
1228	SPAC20G8.07c	0.934103014	0.162918899	0.404255319	0.154919669	0.696202532	0.327377395	651	no_change	no_change	no_change	erg2	chromosome_1	C-8 sterol isomerase Erg2	2021-09-23-p3-hits-counts-avg-newlow.csv
1229	SPAC20G8.08c	0.958888028	0.147005016	0.421875	0.136363506	0.62601626	0.212487355	67	high	high	no_change	fft1	chromosome_1	SMARCAD1 family ATPase Fft1 (predicted)	2021-09-23-p3-hits-counts-avg-newlow.csv
1230	SPAC20G8.09c	0.93914389	0.173846551	0.414414414	0.145425287	0.647887324	0.196822244	1349	no_change	high	no_change	nat10	chromosome_1	rRNA/tRNA cytidine N-acetyltransferase	2021-09-23-p3-hits-counts-avg-newlow.csv
1231	SPAC20G8.10c	0.997801152	0.126717545	0.435906889	0.172451056	0.649178636	0.275729896	1138	high	high	no_change	atg6	chromosome_1	autophagy associated beclin family protein Atg6	2021-09-23-p3-hits-counts-avg-newlow.csv
1232	SPAC20H4.04	0.881471964	0.169968626	0.352631579	0.128200703	0.586206897	0.241031815	327	no_change	no_change	no_change	fml2	chromosome_1	ATP-dependent 3' to 5' DNA helicase (predicted)	2021-09-23-p3-hits-counts-avg-newlow.csv
1233	SPAC20H4.05c	0.889618319	0.200373565	0.355140187	0.157527051	0.601851852	0.236694459	939	no_change	no_change	no_change	mde1	chromosome_1	5'-methylthioribulose-1-phosphate dehydratase, adducin Mde1 (predicted)	2021-09-23-p3-hits-counts-avg-newlow.csv
1234	SPAC20H4.06c	0.864506421	0.192536016	0.337837838	0.151436463	0.614035088	0.260865118	678	no_change	no_change	no_change	gpl1	chromosome_1	G-patch RNA-binding protein, involved in splicing Gpl1	2021-09-23-p3-hits-counts-avg-newlow.csv
1235	SPAC20H4.07	0.943750616	0.166615803	0.369942197	0.113202941	0.51572327	0.217567864	293	no_change	no_change	low	rad57	chromosome_1	RecA family ATPase Rad57/Rhp57	2021-09-23-p3-hits-counts-avg-newlow.csv
1236	SPAC20H4.08	0.900578186	0.178093562	0.368421053	0.144443668	0.649635036	0.272765481	637	no_change	no_change	no_change	whi2	chromosome_1	G-patch RNA-binding protein, involved in splicing (predicted)	2021-09-23-p3-hits-counts-avg-newlow.csv
1237	SPAC20H4.09	0.903468926	0.170004017	0.378151261	0.163492063	0.695035461	0.353217972	825	no_change	no_change	no_change		chromosome_1	ATP-dependent RNA helicase, spliceosomal Dhx35 (predicted)	2021-09-23-p3-hits-counts-avg-newlow.csv
1238	SPAC20H4.10	0.840649499	0.198892112	0.311320755	0.229441306	0.758333333	0.368697704	1733	no_change	low	high	ufd2	chromosome_1	ubiquitin-protein ligase E4 Ufd2 (predicted)	2021-09-23-p3-hits-counts-avg-newlow.csv
1239	SPAC20H4.11c	0.907822854	0.184183204	0.37387241	0.163228165	0.662971512	0.256255124	1254	no_change	no_change	no_change	rho5	chromosome_1	Rho family GTPase Rho5	2021-09-23-p3-hits-counts-avg-newlow.csv
1240	SPAC212.02	0.95355904	0.149566219	0.421627687	0.13983871	0.666666667	0.308882756	860	no_change	high	no_change		chromosome_1	Schizosaccharomyces pombe specific protein	2021-09-23-p3-hits-counts-avg-newlow.csv
1241	SPAC212.08c	0.914560614	0.183147324	0.380434783	0.140080046	0.611111111	0.231540389	1133	no_change	no_change	no_change		chromosome_1	S. pombe specific GPI anchored protein family 1	2021-09-23-p3-hits-counts-avg-newlow.csv
1242	SPAC21E11.03c	0.908114036	0.172284054	0.359375	0.134455048	0.573863636	0.241681791	1705	no_change	no_change	no_change	pcr1	chromosome_1	DNA-binding transcription factor Pcr1	2021-09-23-p3-hits-counts-avg-newlow.csv
1243	SPAC21E11.04	0.89440933	0.189998579	0.351955307	0.163924311	0.64137931	0.305396825	2037	no_change	no_change	no_change	aca1	chromosome_1	L-azetidine-2-carboxylic acid acetyltransferase Aca1	2021-09-23-p3-hits-counts-avg-newlow.csv
1244	SPAC21E11.05c	0.847540037	0.204148114	0.324763788	0.161715985	0.639136501	0.277275812	1764	no_change	no_change	no_change	cyp8	chromosome_1	cyclophilin family peptidyl-prolyl cis-trans isomerase Cyp8	2021-09-23-p3-hits-counts-avg-newlow.csv
1245	SPAC222.04c	0.875935243	0.17684569	0.346279537	0.145739972	0.666666667	0.289355988	1456	no_change	no_change	no_change	ies6	chromosome_1	Ino80 complex subunit Ies6	2021-09-23-p3-hits-counts-avg-newlow.csv
1246	SPAC222.05c	0.881851339	0.180696142	0.33974359	0.165638716	0.698863636	0.280415281	1323	no_change	no_change	no_change	mss1	chromosome_1	mitochondrial tRNA wobble uridine modification GTPase Mss1 (predicted)	2021-09-23-p3-hits-counts-avg-newlow.csv
1247	SPAC222.07c	0.912590955	0.169306176	0.385321101	0.160519445	0.697740814	0.287408508	906	no_change	no_change	no_change	hri2	chromosome_1	eIF2 alpha kinase Hri2	2021-09-23-p3-hits-counts-avg-newlow.csv
1248	SPAC222.08c	0.885862196	0.179783988	0.344682701	0.165165272	0.703964528	0.267248862	930	no_change	no_change	no_change	sno1	chromosome_1	glutamine aminotransferase subunit Sno1 (predicted)	2021-09-23-p3-hits-counts-avg-newlow.csv
1249	SPAC222.13c	0.902118695	0.185207744	0.35862069	0.173611111	0.666666667	0.296007403	1437	no_change	no_change	no_change		chromosome_1	6-phosphofructo-2-kinase (predicted)	2021-09-23-p3-hits-counts-avg-newlow.csv
1250	SPAC222.14c	0.921493292	0.173704932	0.379746835	0.169444444	0.645925516	0.313644194	1330	no_change	no_change	no_change	sey1	chromosome_1	ER fusion GTPase, atlastin Sey1	2021-09-23-p3-hits-counts-avg-newlow.csv
1251	SPAC227.04	0.879173287	0.189626091	0.356343061	0.145216245	0.613835726	0.288405515	766	no_change	no_change	no_change	atg10	chromosome_1	Atg12 conjugating enzyme Atg10	2021-09-23-p3-hits-counts-avg-newlow.csv
1252	SPAC227.05	0.961541721	0.139543004	0.409090909	0.134205097	0.586721763	0.257738228	2342	high	no_change	no_change	pfd4	chromosome_1	prefoldin subunit Pfd4	2021-09-23-p3-hits-counts-avg-newlow.csv
1253	SPAC227.06	0.887273121	0.201318368	0.362458054	0.136353289	0.612030755	0.270538243	1522	no_change	no_change	no_change	yip5	chromosome_1	Rab GTPase binding Yip5 (predicted)	2021-09-23-p3-hits-counts-avg-newlow.csv
1254	SPAC227.10	0.917735901	0.176957056	0.373233831	0.16423241	0.672490082	0.318146608	2196	no_change	no_change	no_change	pfd2	chromosome_1	prefoldin subunit Pfd2	2021-09-23-p3-hits-counts-avg-newlow.csv
1255	SPAC227.13c	0.886492359	0.192239143	0.35841195	0.175118382	0.681318681	0.307919622	1674	no_change	no_change	no_change	isu1	chromosome_1	mitochondrial [2Fe-2S] cluster assembly protein Isu1	2021-09-23-p3-hits-counts-avg-newlow.csv
1256	SPAC227.14	0.907229551	0.182048513	0.376811594	0.150907029	0.690909091	0.295422063	1391	no_change	no_change	no_change	yfh7	chromosome_1	uridine kinase Yfh7 (predicted)	2021-09-23-p3-hits-counts-avg-newlow.csv
1257	SPAC227.17c	0.917557618	0.173845527	0.376524609	0.172715065	0.70155272	0.318510409	1452	no_change	no_change	no_change		chromosome_1	DUF3128 family, human c22orf39 ortholog	2021-09-23-p3-hits-counts-avg-newlow.csv
1258	SPAC227.18	0.96268564	0.134233973	0.414213564	0.150857452	0.659416864	0.236013612	1942	high	high	no_change	lys3	chromosome_1	saccharopine dehydrogenase Lys3	2021-09-23-p3-hits-counts-avg-newlow.csv
1259	SPAC22A12.01c	0.894300295	0.176396867	0.337042046	0.185523119	0.691316596	0.37523998	1694	no_change	no_change	no_change	pso2	chromosome_1	DNA 5' exonuclease (predicted)	2021-09-23-p3-hits-counts-avg-newlow.csv
1260	SPAC22A12.04c	0.796555759	0.258956349	0.184840016	0.280162504	0.675213675	0.523195031	140	low	low	no_change	rps2201	chromosome_1	40S ribosomal protein S15a (predicted)	2021-09-23-p3-hits-counts-avg-newlow.csv
1261	SPAC22A12.06c	0.914295523	0.187663857	0.376237624	0.148491744	0.61875	0.247766412	1967	no_change	no_change	no_change	fsh2	chromosome_1	serine hydrolase-like, human TSTD2 and OVCA2 ortholog, unknown biological role, implicated in co-factor metabolism	2021-09-23-p3-hits-counts-avg-newlow.csv
1262	SPAC22A12.07c	0.891313766	0.180055011	0.356915378	0.164013927	0.628787879	0.29694922	2148	no_change	no_change	no_change	ogm1	chromosome_1	protein O-mannosyltransferase Ogm1	2021-09-23-p3-hits-counts-avg-newlow.csv
1263	SPAC22A12.11	0.879238959	0.194901799	0.354074484	0.158408464	0.64090117	0.276403214	2478	no_change	no_change	no_change	dak1	chromosome_1	dihydroxyacetone kinase Dak1	2021-09-23-p3-hits-counts-avg-newlow.csv
1264	SPAC22A12.16	0.927511868	0.168322266	0.390668571	0.156682645	0.690917108	0.329654197	1278	no_change	no_change	no_change	acl2	chromosome_1	ATP-citrate synthase subunit 2 (predicted)	2021-09-23-p3-hits-counts-avg-newlow.csv
1265	SPAC22E12.03c	0.908177462	0.177918363	0.372093023	0.174778333	0.692307692	0.278506101	1855	no_change	no_change	no_change	sdj1	chromosome_1	glyoxylase III Sdj1	2021-09-23-p3-hits-counts-avg-newlow.csv
1266	SPAC22E12.05c	0.933084715	0.164922452	0.388059701	0.16935051	0.700729927	0.407515308	1551	no_change	no_change	no_change	rer1	chromosome_1	Rer1 family protein (predicted)	2021-09-23-p3-hits-counts-avg-newlow.csv
1267	SPAC22E12.11c	0.961735601	0.127256496	0.414285714	0.158901909	0.686131387	0.321578947	1533	high	high	no_change	set3	chromosome_1	histone lysine methyltransferase Set3	2021-09-23-p3-hits-counts-avg-newlow.csv
1268	SPAC22E12.14c	0.979370621	0.134700377	0.4296875	0.125340171	0.589473684	0.188547098	499	high	high	no_change	sck2	chromosome_1	serine/threonine protein kinase S6K family Sck2	2021-09-23-p3-hits-counts-avg-newlow.csv
1269	SPAC22F3.04	0.902287964	0.194332792	0.367518724	0.149847414	0.617754055	0.258922209	982	no_change	no_change	no_change	mug62	chromosome_1	acetyl-CoA biosynthesis protein (predicted)	2021-09-23-p3-hits-counts-avg-newlow.csv
1270	SPAC22F3.06c	0.929728911	0.137756034	0.329030646	0.133517733	0.586896378	0.245468282	216	no_change	no_change	no_change	lon1	chromosome_1	mitochondrial matrix Lon protease	2021-09-23-p3-hits-counts-avg-newlow.csv
1271	SPAC22F3.07c	0.872180893	0.16388971	0.304054054	0.159335834	0.63803681	0.271748493	827	no_change	low	no_change	atp20	chromosome_1	F1-FO ATP synthase subunit G (predicted)	2021-09-23-p3-hits-counts-avg-newlow.csv
1272	SPAC22F3.08c	0.952163985	0.171442759	0.408536585	0.134930385	0.597560976	0.214317977	1233	no_change	no_change	no_change	rok1	chromosome_1	ATP-dependent RNA helicase Rok1 (predicted)	2021-09-23-p3-hits-counts-avg-newlow.csv
1273	SPAC22F3.10c	0.914330558	0.179882328	0.379679144	0.15734794	0.690647482	0.36356574	1563	no_change	no_change	no_change	gcs1	chromosome_1	glutamate-cysteine ligase Gcs1	2021-09-23-p3-hits-counts-avg-newlow.csv
1274	SPAC22F3.11c	0.913202412	0.174516672	0.380597015	0.156257256	0.671755725	0.295499022	1601	no_change	no_change	no_change	snu23	chromosome_1	U4/U6 x U5 tri-snRNP complex subunit Snu23	2021-09-23-p3-hits-counts-avg-newlow.csv
1275	SPAC22F3.12c	0.910067262	0.175696262	0.389380531	0.14826065	0.643678161	0.237666238	967	no_change	no_change	no_change	rgs1	chromosome_1	regulator of G-protein signaling Rgs1	2021-09-23-p3-hits-counts-avg-newlow.csv
1276	SPAC22F8.02c	0.965938498	0.14591876	0.441717791	0.135642975	0.63190184	0.203950679	599	high	high	no_change	pvg5	chromosome_1	Golgi 4,6-pyruvylated galactose (PvGal) residue biosynthesis protein Pvg5	2021-09-23-p3-hits-counts-avg-newlow.csv
1277	SPAC22F8.04	0.930597112	0.153550725	0.417266187	0.142276423	0.662857143	0.198976824	269	no_change	high	no_change	pet1	chromosome_1	Golgi phosphoenolpyruvate transmembrane transporter Pet1	2021-09-23-p3-hits-counts-avg-newlow.csv
1278	SPAC22F8.05	0.922931911	0.157690888	0.405911474	0.130726626	0.625	0.229520218	2594	no_change	no_change	no_change		chromosome_1	alpha,alpha-trehalose-phosphate synthase (predicted)	2021-09-23-p3-hits-counts-avg-newlow.csv
1279	SPAC22F8.12c	0.881127304	0.136431122	0.291182171	0.14080595	0.6226167	0.24226004	140	no_change	low	no_change	shf1	chromosome_1	small histone ubiquitination factor Shf1	2021-09-23-p3-hits-counts-avg-newlow.csv
1280	SPAC22G7.01c	0.904305142	0.195310462	0.366105127	0.15620432	0.627518594	0.245180843	768	no_change	no_change	no_change	fra1	chromosome_1	iron responsive transcriptional regulator, peptidase family (predicted)	2021-09-23-p3-hits-counts-avg-newlow.csv
1281	SPAC22G7.02	0.941693008	0.163493929	0.405940594	0.14755834	0.65269986	0.301119736	1810	no_change	no_change	no_change	kap111	chromosome_1	karyopherin/importin beta family nuclear import signal receptor Kap111 (predicted)	2021-09-23-p3-hits-counts-avg-newlow.csv
1282	SPAC22G7.03	0.906483437	0.178898752	0.378714328	0.172319924	0.687022901	0.323315253	1068	no_change	no_change	no_change		chromosome_1	Schizosaccharomyces specific protein	2021-09-23-p3-hits-counts-avg-newlow.csv
1283	SPAC22G7.04	0.897262894	0.190934579	0.372093023	0.153428113	0.662418831	0.257550776	1530	no_change	no_change	no_change	pan2	chromosome_1	PAN complex (poly(A)-specific ribonuclease) ubiquitin C-terminal hydrolase subunit Pan2 (predicted)	2021-09-23-p3-hits-counts-avg-newlow.csv
1284	SPAC22G7.07c	0.927861769	0.174517524	0.39375	0.16366326	0.679012346	0.278013183	721	no_change	no_change	no_change	ime4	chromosome_1	mRNA (N6-adenosine)-methyltransferase Ime4 (predicted)	2021-09-23-p3-hits-counts-avg-newlow.csv
1285	SPAC22G7.08	0.940691551	0.160670624	0.404040404	0.149662416	0.654320988	0.288108073	1433	no_change	no_change	no_change	ppk8	chromosome_1	serine/threonine protein kinase Ppk8 (predicted)	2021-09-23-p3-hits-counts-avg-newlow.csv
1286	SPAC22G7.11c	0.95340276	0.169615727	0.412435567	0.179800202	0.669628876	0.343264923	438	no_change	no_change	no_change	cum1	chromosome_1	Con-6 family conserved fungal protein	2021-09-23-p3-hits-counts-avg-newlow.csv
1287	SPAC22H10.07	0.99196356	0.144767624	0.444300106	0.157224821	0.626871257	0.24132729	226	high	high	no_change	scd2	chromosome_1	Cdc42 GTPase complex scaffold subunit Scd2	2021-09-23-p3-hits-counts-avg-newlow.csv
1288	SPAC22H10.08	0.910008513	0.170567789	0.379844961	0.127371274	0.598425197	0.223158701	721	no_change	no_change	no_change		chromosome_1	DUF2009 family protein, conserved in yeast and apicomplexa	2021-09-23-p3-hits-counts-avg-newlow.csv
1289	SPAC22H10.09	0.913911397	0.142869779	0.303370787	0.149160063	0.636363636	0.366616867	239	no_change	low	no_change		chromosome_1	Schizosaccharomyces specific protein	2021-09-23-p3-hits-counts-avg-newlow.csv
1290	SPAC22H10.13	0.857699551	0.185803458	0.338345865	0.166666667	0.669332229	0.31632948	1670	no_change	no_change	no_change	zym1	chromosome_1	metallothionein Zym1	2021-09-23-p3-hits-counts-avg-newlow.csv
1291	SPAC22H12.01c	0.895024301	0.187774829	0.361123397	0.16910495	0.683544304	0.306406825	1600	no_change	no_change	no_change	mug35	chromosome_1	Schizosaccharomyces specific protein Mug35	2021-09-23-p3-hits-counts-avg-newlow.csv
1292	SPAC22H12.05c	0.936954265	0.140388267	0.397348086	0.15259382	0.735828877	0.360315342	1424	no_change	no_change	high	fsc1	chromosome_1	fasciclin domain protein Fsc1	2021-09-23-p3-hits-counts-avg-newlow.csv
1293	SPAC23A1.03	0.931573325	0.174287483	0.39662297	0.186064868	0.71234996	0.388002938	928	no_change	no_change	high	apt1	chromosome_1	adenine phosphoribosyltransferase (APRT) Apt1	2021-09-23-p3-hits-counts-avg-newlow.csv
1294	SPAC23A1.04c	0.922108239	0.190611463	0.384226884	0.176548483	0.651445649	0.237249158	1666	no_change	no_change	no_change	mnl1	chromosome_1	alpha mannosidase Mnl1 (predicted)	2021-09-23-p3-hits-counts-avg-newlow.csv
1295	SPAC23A1.06c	0.932020256	0.166354678	0.404255319	0.141804788	0.602739726	0.207131128	1381	no_change	no_change	no_change	cmk2	chromosome_1	MAPK-activated protein kinase Cmk2	2021-09-23-p3-hits-counts-avg-newlow.csv
1296	SPAC23A1.14c	0.91270922	0.179704816	0.373239437	0.151848243	0.604166667	0.291548874	899	no_change	no_change	no_change		chromosome_1	pyridoxal phosphate-dependent transferase, unknown specificity, implicated in sulfur compound metabolism	2021-09-23-p3-hits-counts-avg-newlow.csv
1297	SPAC23A1.16c	0.869785071	0.19644728	0.3359375	0.163267859	0.616299986	0.233367653	1080	no_change	no_change	no_change	rtr1	chromosome_1	RNA polymerase II CTD phosphatase Rtr1 (predicted)	2021-09-23-p3-hits-counts-avg-newlow.csv
1298	SPAC23C11.01	0.922752624	0.166887031	0.38110119	0.134116875	0.613053142	0.254921693	956	no_change	no_change	no_change	ice2	chromosome_1	ER membrane protein involved triglyceride mobilization ICE2 family	2021-09-23-p3-hits-counts-avg-newlow.csv
1299	SPAC23C11.07	0.900931741	0.184725049	0.361620295	0.177320928	0.699115044	0.338775628	1210	no_change	no_change	no_change		chromosome_1	Schizosaccharomyces pombe specific protein	2021-09-23-p3-hits-counts-avg-newlow.csv
1300	SPAC23C11.08	0.906730604	0.180100552	0.375	0.163381123	0.670967742	0.320380621	1079	no_change	no_change	no_change	php3	chromosome_1	CCAAT-binding factor complex subunit Php3	2021-09-23-p3-hits-counts-avg-newlow.csv
1301	SPAC23C11.10	0.93976619	0.153349709	0.401960784	0.149712644	0.6875	0.259253706	1307	no_change	no_change	no_change	mpn1	chromosome_1	poly(U)-specific exoribonuclease, producing 3' uridine cyclic phosphate ends Mpn1	2021-09-23-p3-hits-counts-avg-newlow.csv
1302	SPAC23C11.13c	0.943287643	0.160253913	0.402332857	0.151684758	0.673469388	0.267363557	2510	no_change	no_change	no_change	hpt1	chromosome_1	guanine/xanthine/hypoxanthine phosphoribosyltransferase Hpt1	2021-09-23-p3-hits-counts-avg-newlow.csv
1303	SPAC23C11.14	0.948361653	0.158010078	0.431113572	0.154771399	0.67032967	0.250743116	2114	no_change	high	no_change	zhf1	chromosome_1	ER zinc importer, CDF family, Zhf1	2021-09-23-p3-hits-counts-avg-newlow.csv
1304	SPBC36.01c	0.90164102	0.186172947	0.347457627	0.171452401	0.630769231	0.279883088	505	no_change	no_change	no_change		chromosome_2	spermidine family transmembrane transporter (predicted)	2021-09-24-p11-hits-counts-avg-newlow.csv
1305	SPBC36.03c	0.906314265	0.173443707	0.35	0.15218254	0.603773585	0.323401095	1125	no_change	no_change	no_change	mfs3	chromosome_2	plasma membrane spermidine transmembrane transporter Mfs3	2021-09-24-p11-hits-counts-avg-newlow.csv
1306	SPBC36.06c	0.909503426	0.183569982	0.357640064	0.160073817	0.638295513	0.274212075	1398	no_change	no_change	no_change	spo9	chromosome_2	ER farnesyl pyrophosphate synthetase Erg20	2021-09-24-p11-hits-counts-avg-newlow.csv
1307	SPBC36.07	0.842014968	0.174671235	0.3359375	0.096660977	0.533783784	0.144794345	227	no_change	no_change	low	elp1	chromosome_2	elongator complex WD repeat protein Elp1	2021-09-24-p11-hits-counts-avg-newlow.csv
1308	SPBC365.01	0.853773674	0.193361468	0.331360325	0.149424615	0.636116601	0.308629729	1410	no_change	no_change	no_change	csr103	chromosome_2	sec14 cytosolic factor family, phospholipid-intermembrane transfer protein Csr103 (predicted)	2021-09-24-p11-hits-counts-avg-newlow.csv
1309	SPBC365.06	0.959554554	0.174021895	0.393162393	0.130718954	0.597938144	0.269372459	741	high	no_change	no_change	pmt3	chromosome_2	ubiquitin-like protein modifier SUMO	2021-09-24-p11-hits-counts-avg-newlow.csv
1310	SPBC365.07c	0.880639703	0.184413574	0.337078652	0.163477807	0.686746988	0.380690235	1255	no_change	no_change	no_change	tmf1	chromosome_2	Golgi coiled-coil protein Tmf1 (predicted)	2021-09-24-p11-hits-counts-avg-newlow.csv
1311	SPBC365.08c	0.849721075	0.199052697	0.326308784	0.167087355	0.667708333	0.268201275	1098	no_change	no_change	no_change	der1	chromosome_2	Hrd1 ubiquitin ligase complex (derlin) Der1/Dfm1 (predicted)	2021-09-24-p11-hits-counts-avg-newlow.csv
1312	SPBC365.10	0.870127093	0.200037127	0.333333333	0.160713178	0.669460028	0.332691912	1048	no_change	no_change	no_change	arp5	chromosome_2	Ino80 complex actin-like protein Arp5	2021-09-24-p11-hits-counts-avg-newlow.csv
1313	SPBC365.20c	0.886464861	0.178096842	0.363636364	0.122382405	0.596903693	0.223207687	1708	no_change	no_change	no_change	pnc1	chromosome_2	nicotinamidase Pnc1 (predicted)	2021-09-24-p11-hits-counts-avg-newlow.csv
1314	SPBC36B7.02	0.861496125	0.193053683	0.323232323	0.144927536	0.611111111	0.28355529	1621	no_change	no_change	no_change	svf2	chromosome_2	Svf1 family protein, lipocalin superfamily Svf2	2021-09-24-p11-hits-counts-avg-newlow.csv
1315	SPBC36B7.03	0.864640845	0.192291661	0.33908046	0.172459738	0.685314685	0.317070261	1253	no_change	no_change	no_change	sec63	chromosome_2	ER protein translocation subcomplex subunit Sec63 (predicted)	2021-09-24-p11-hits-counts-avg-newlow.csv
1316	SPBC36B7.06c	0.846346752	0.205390288	0.314606742	0.153045658	0.614754098	0.257188406	1955	no_change	no_change	no_change	mug20	chromosome_2	linear element protein Mug20	2021-09-24-p11-hits-counts-avg-newlow.csv
1317	SPBC3B8.04c	0.859188613	0.198845285	0.318326578	0.16685492	0.67234135	0.338987716	1118	no_change	no_change	no_change	plt1	chromosome_2	phosphate (Pi) transmembrane transporter Plt1	2021-09-24-p11-hits-counts-avg-newlow.csv
1318	SPBC3B8.05	0.882909545	0.187725258	0.344	0.146385229	0.609756098	0.257894737	3021	no_change	no_change	no_change	dph1	chromosome_2	diphthamide biosynthesis protein Dph1 (predicted)	2021-09-24-p11-hits-counts-avg-newlow.csv
1319	SPBC3B8.07c	0.872925355	0.195014884	0.350877193	0.158130453	0.641304348	0.271939736	1751	no_change	no_change	no_change	dsd1	chromosome_2	dihydroceramide delta-4 desaturase	2021-09-24-p11-hits-counts-avg-newlow.csv
1320	SPBC3B8.10c	0.819723472	0.23507701	0.27630662	0.217949866	0.752068376	0.532563498	842	low	low	high	nem1	chromosome_2	serine/threonine protein phosphatase (Nem1-Spo7 complex) catalytic subunit Nem1	2021-09-24-p11-hits-counts-avg-newlow.csv
1321	SPBC3B9.06c	0.878637707	0.183958627	0.348623853	0.138322884	0.625954198	0.273318736	1229	no_change	no_change	no_change	atg3	chromosome_2	autophagy associated protein Atg3	2021-09-24-p11-hits-counts-avg-newlow.csv
1322	SPBC3B9.08c	0.89088415	0.18202811	0.348837209	0.131888382	0.582348032	0.243494259	1796	no_change	no_change	no_change	mnh1	chromosome_2	exon junction complex subunit, Mago-nashi homolog Mnh1	2021-09-24-p11-hits-counts-avg-newlow.csv
1323	SPBC3B9.09	0.946127683	0.147748322	0.410596026	0.171875	0.698224852	0.425135692	2285	no_change	no_change	no_change	vps36	chromosome_2	ESCRT II complex subunit Vps36	2021-09-24-p11-hits-counts-avg-newlow.csv
1324	SPBC3B9.13c	1.004878588	0.109473299	0.459005376	0.08459401	0.587815693	0.180792531	246	high	high	no_change	rpp102	chromosome_2	ribosomal protein P1 Rpp102	2021-09-24-p11-hits-counts-avg-newlow.csv
1325	SPBC3B9.15c	0.852599544	0.19354234	0.321298227	0.149409068	0.604564387	0.279954128	2534	no_change	no_change	no_change	scp1	chromosome_2	Sre1 cleavage activating protein, Scap Scp1	2021-09-24-p11-hits-counts-avg-newlow.csv
1326	SPBC3D6.02	0.851288656	0.188929071	0.329113924	0.140628294	0.625	0.2951417	1713	no_change	no_change	no_change	but2	chromosome_2	But2 family protein But2, similar to cell surface molecules	2021-09-24-p11-hits-counts-avg-newlow.csv
1327	SPBC3D6.04c	0.922856656	0.157664445	0.371343028	0.177636164	0.763157895	0.435270117	3034	no_change	no_change	high	mad1	chromosome_2	mitotic spindle checkpoint protein Mad1	2021-09-24-p11-hits-counts-avg-newlow.csv
1328	SPBC3D6.06c	0.885421832	0.186232637	0.355029586	0.146167558	0.646464646	0.257746479	2049	no_change	no_change	no_change	prs5	chromosome_2	ribose-phosphate pyrophosphokinase Prs5 (predicted)	2021-09-24-p11-hits-counts-avg-newlow.csv
1329	SPBC3D6.09	0.885640846	0.190121188	0.337557972	0.176488677	0.666666667	0.314429568	926	no_change	no_change	no_change	dpb4	chromosome_2	DNA polymerase epsilon subunit Dpb4	2021-09-24-p11-hits-counts-avg-newlow.csv
1330	SPBC3E7.01	0.973578982	0.148517752	0.44	0.186760055	0.671875	0.351419986	1094	high	high	no_change	fab1	chromosome_2	1-phosphatidylinositol-3-phosphate 5-kinase Fab1	2021-09-24-p11-hits-counts-avg-newlow.csv
1331	SPBC3E7.09	0.904877941	0.173900091	0.371212121	0.1298163	0.589285714	0.234720793	743	no_change	no_change	no_change		chromosome_2	Sad1-UNC-like protein involved protein folding in the ER (predicted)	2021-09-24-p11-hits-counts-avg-newlow.csv
1332	SPBC3E7.11c	0.861558003	0.188522797	0.340659341	0.136062862	0.585185185	0.225649351	1817	no_change	no_change	no_change		chromosome_2	DNAJ domain protein Caj1/Djp1-type (predicted)	2021-09-24-p11-hits-counts-avg-newlow.csv
1333	SPBC3E7.12c	0.880587272	0.190349461	0.347987118	0.137281565	0.608564694	0.266648662	1166	no_change	no_change	no_change	cfh4	chromosome_2	SEL1/TPR repeat protein, chitin synthase regulatory factor Cfh4 (predicted)	2021-09-24-p11-hits-counts-avg-newlow.csv
1334	SPBC3E7.15c	0.880563031	0.19061807	0.363636364	0.126829268	0.6015625	0.25	1533	no_change	no_change	no_change	lac1	chromosome_2	sphingosine N-acyltransferase Lac1	2021-09-24-p11-hits-counts-avg-newlow.csv
1335	SPBC3E7.16c	0.882760101	0.207858646	0.369128198	0.178946377	0.664289315	0.295916094	154	no_change	no_change	no_change	leu3	chromosome_2	2-isopropylmalate synthase Leu3	2021-09-24-p11-hits-counts-avg-newlow.csv
1336	SPBC3F6.01c	0.847015799	0.192192919	0.33974359	0.144155247	0.628259541	0.288640078	2126	no_change	no_change	no_change		chromosome_2	serine/threonine protein phosphatase with TPR repeat (predicted)	2021-09-24-p11-hits-counts-avg-newlow.csv
1337	SPBC3F6.05	0.874461707	0.189551604	0.360902256	0.134833483	0.633540373	0.254679803	1229	no_change	no_change	no_change	rga1	chromosome_2	RhoGAP, GTPase activating protein Rga1	2021-09-24-p11-hits-counts-avg-newlow.csv
1338	SPBC3H7.06c	0.872554822	0.18410684	0.322580645	0.156878698	0.671328671	0.297684511	1335	no_change	no_change	no_change	pof9	chromosome_2	F-box protein Pof9	2021-09-24-p11-hits-counts-avg-newlow.csv
1339	SPBC3H7.07c	0.854698088	0.192816268	0.312334656	0.188660069	0.729864865	0.407799996	1772	no_change	no_change	high	ser2	chromosome_2	phosphoserine phosphatase Ser2 (predicted)	2021-09-24-p11-hits-counts-avg-newlow.csv
1340	SPBC3H7.11	0.902448302	0.188582305	0.338763576	0.16291899	0.65625	0.260472775	804	no_change	no_change	no_change	trm141	chromosome_2	tRNA(Ser) residue 32 (cytosine-3-)-methyltransferase Trm141	2021-09-24-p11-hits-counts-avg-newlow.csv
1341	SPBC3H7.13	0.889411406	0.190279592	0.342657343	0.154310735	0.637795276	0.268208092	1081	no_change	no_change	no_change	far10	chromosome_2	SIP/FAR complex FHA domain subunit Far10/Csc1	2021-09-24-p11-hits-counts-avg-newlow.csv
1342	SPBC4.05	0.885892488	0.188986836	0.352941176	0.143849206	0.610960961	0.290836129	2056	no_change	no_change	no_change	mlo2	chromosome_2	ubiquitin protein ligase E3 component human N-recognin 7 homolog Mlo2	2021-09-24-p11-hits-counts-avg-newlow.csv
1343	SPBC4.06	0.879650222	0.190658558	0.354584709	0.134590487	0.614207086	0.234300358	1206	no_change	no_change	no_change		chromosome_2	acid phosphatase Fmp10 (predicted)	2021-09-24-p11-hits-counts-avg-newlow.csv
1344	SPBC405.02c	0.871389892	0.193236857	0.346153846	0.135825509	0.622733688	0.333454348	1750	no_change	no_change	no_change		chromosome_2	Schizosaccharomyces specific protein	2021-09-24-p11-hits-counts-avg-newlow.csv
1345	SPBC405.03c	0.846082958	0.197633082	0.325661376	0.143533378	0.620126582	0.275130907	892	no_change	no_change	no_change		chromosome_2	transmembrane transporter (predicted)	2021-09-24-p11-hits-counts-avg-newlow.csv
1346	SPBC405.04c	0.876935041	0.177781295	0.357142857	0.133868804	0.625477099	0.28285643	1516	no_change	no_change	no_change	ypt7	chromosome_2	GTPase Ypt7	2021-09-24-p11-hits-counts-avg-newlow.csv
1347	SPBC405.05	0.857687111	0.192002136	0.349726776	0.14020987	0.650793651	0.295607579	1267	no_change	no_change	no_change	atg16	chromosome_2	autophagy associated protein Atg16	2021-09-24-p11-hits-counts-avg-newlow.csv
1348	SPBC405.06	0.91922377	0.165380008	0.351433251	0.163462052	0.700393701	0.412324101	1562	no_change	no_change	no_change	xdj1	chromosome_2	DNAJ protein Xdj1 (predicted)	2021-09-24-p11-hits-counts-avg-newlow.csv
1349	SPBC409.08	0.873611242	0.182357753	0.328947368	0.160812968	0.631205674	0.330031318	2755	no_change	no_change	no_change		chromosome_2	spermine family transmembrane transporter (predicted)	2021-09-24-p11-hits-counts-avg-newlow.csv
1350	SPBC409.11	0.880621345	0.187221056	0.351145038	0.133978576	0.594682918	0.226402809	1716	no_change	no_change	no_change	meu18	chromosome_2	Schizosaccharomyces specific protein Meu18	2021-09-24-p11-hits-counts-avg-newlow.csv
1351	SPBC409.16c	0.877091892	0.186102479	0.343949045	0.150932401	0.619047619	0.248568089	1621	no_change	no_change	no_change	saw1	chromosome_2	recombination protein Saw1 (predicted)	2021-09-24-p11-hits-counts-avg-newlow.csv
1352	SPBC409.17c	0.874319275	0.185419259	0.346153846	0.145850565	0.625	0.304945055	1033	no_change	no_change	no_change	duc2	chromosome_2	DUF1769 family protein	2021-09-24-p11-hits-counts-avg-newlow.csv
1353	SPBC409.20c	0.843659696	0.194185182	0.3203125	0.154990517	0.62974988	0.316627346	1172	no_change	no_change	no_change	psh3	chromosome_2	ER packaging chaperone for amino acid permeases Psh3	2021-09-24-p11-hits-counts-avg-newlow.csv
1354	SPBC418.01c	0.859547607	0.184998035	0.335911667	0.145754508	0.647270419	0.330144056	1216	no_change	no_change	no_change	his4	chromosome_2	imidazoleglycerol-phosphate synthase His4	2021-09-24-p11-hits-counts-avg-newlow.csv
1355	SPBC428.03c	0.853096929	0.182951174	0.343065693	0.14392936	0.642201835	0.265013966	1385	no_change	no_change	no_change	pho4	chromosome_2	thiamine-repressible acid phosphatase Pho4	2021-09-24-p11-hits-counts-avg-newlow.csv
1356	SPBC428.04	0.91694673	0.181541685	0.387391618	0.156815077	0.672200028	0.304775748	1934	no_change	no_change	no_change	apq12	chromosome_2	nuclear membrane organization protein Apq12	2021-09-24-p11-hits-counts-avg-newlow.csv
1357	SPBC428.06c	0.904051119	0.176404879	0.322781006	0.191550708	0.613244748	0.299979737	196	no_change	no_change	no_change	rxt2	chromosome_2	histone deacetylase complex subunit Rxt2	2021-09-24-p11-hits-counts-avg-newlow.csv
1358	SPBC428.07	0.834978508	0.193326168	0.324074074	0.158963399	0.663947959	0.282452234	1624	no_change	no_change	no_change	meu6	chromosome_2	pleckstrin homology domain protein Meu6	2021-09-24-p11-hits-counts-avg-newlow.csv
1359	SPBC428.11	0.88939876	0.192073318	0.348386001	0.161904762	0.615911486	0.266637507	478	no_change	no_change	no_change	met17	chromosome_2	homocysteine synthase Met17	2021-09-24-p11-hits-counts-avg-newlow.csv
1360	SPBC428.12c	0.860259736	0.184093416	0.326086957	0.150344082	0.621525097	0.262398663	1660	no_change	no_change	no_change		chromosome_2	peptidyl-prolyl cis-trans isomerase E (predicted)	2021-09-24-p11-hits-counts-avg-newlow.csv
1361	SPBC428.14	0.908145954	0.181537103	0.361445783	0.13923176	0.593649194	0.267676036	2114	no_change	no_change	no_change		chromosome_2	1-acylglycerol-3-phosphate acyltransferase (predicted)	2021-09-24-p11-hits-counts-avg-newlow.csv
1362	SPBC428.15	0.871121262	0.186686665	0.346938776	0.159052322	0.639400022	0.27580457	1596	no_change	no_change	no_change		chromosome_2	Obg-like ATPase, human OLA1 ortholog (predicted)	2021-09-24-p11-hits-counts-avg-newlow.csv
1363	SPBC4B4.03	0.914907136	0.170548764	0.347693531	0.160348373	0.680277778	0.277127224	1534	no_change	no_change	no_change	rsc1	chromosome_2	RSC complex subunit Rsc1	2021-09-24-p11-hits-counts-avg-newlow.csv
1364	SPBC4B4.04	0.797727896	0.191291025	0.25477707	0.188181023	0.676470588	0.32491511	729	low	low	no_change	eif21	chromosome_2	translation initiation factor eIF2A (predicted)	2021-09-24-p11-hits-counts-avg-newlow.csv
1365	SPBC4B4.06	0.866534294	0.175033291	0.357911428	0.139211374	0.630136986	0.248251165	1014	no_change	no_change	no_change	vps25	chromosome_2	ESCRT II complex subunit Vps25	2021-09-24-p11-hits-counts-avg-newlow.csv
1366	SPBC4B4.10c	0.859411122	0.189847875	0.336065574	0.141913173	0.651428571	0.274504879	1287	no_change	no_change	no_change	atg5	chromosome_2	autophagy associated protein Atg5	2021-09-24-p11-hits-counts-avg-newlow.csv
1367	SPBC4B4.11	0.863854095	0.193689997	0.333333333	0.166666667	0.656	0.299744777	1979	no_change	no_change	no_change	fyv4	chromosome_2	mitochondrial ribosomal protein subunit S41	2021-09-24-p11-hits-counts-avg-newlow.csv
1368	SPBC4C3.06	0.876408297	0.182627774	0.323699422	0.14789916	0.636363636	0.288443688	565	no_change	no_change	no_change	syp1	chromosome_2	F-BAR domain protein Syp1 (predicted)	2021-09-24-p11-hits-counts-avg-newlow.csv
1369	SPBC4C3.08	0.870473862	0.179681542	0.319148936	0.172151899	0.627906977	0.254553629	1155	no_change	no_change	no_change	otg2	chromosome_2	alpha-1,3-galactosyltransferase Otg2	2021-09-24-p11-hits-counts-avg-newlow.csv
1370	SPBC4C3.09	0.870001646	0.174144923	0.325153374	0.142595854	0.620915033	0.254590358	705	no_change	no_change	no_change	otg3	chromosome_2	alpha-1,3-galactosyltransferase Otg3	2021-09-24-p11-hits-counts-avg-newlow.csv
1371	SPBC4F6.05c	0.850205082	0.197025406	0.312169312	0.147883328	0.633802817	0.289098532	1301	no_change	no_change	no_change	emp46	chromosome_2	lectin family glycoprotein receptor Emp46 (predicted)	2021-09-24-p11-hits-counts-avg-newlow.csv
1372	SPBC4F6.06	0.92358413	0.167936144	0.364485981	0.154236211	0.552238806	0.216222534	351	no_change	no_change	no_change	kin1	chromosome_2	microtubule affinity-regulating kinase Kin1	2021-09-24-p11-hits-counts-avg-newlow.csv
1373	SPBC4F6.08c	0.848159125	0.178891631	0.273054284	0.16	0.642088572	0.274276285	2034	no_change	low	no_change	mrpl39	chromosome_2	mitochondrial ribosomal protein subunit L33 (predicted)	2021-09-24-p11-hits-counts-avg-newlow.csv
1374	SPBC4F6.09	0.827170405	0.201835213	0.304878049	0.187115604	0.659574468	0.257979084	1119	low	low	no_change	str1	chromosome_2	plasma membrane siderophore-iron transmembrane transporter Str1	2021-09-24-p11-hits-counts-avg-newlow.csv
1375	SPBC4F6.11c	0.83325045	0.198032585	0.305263158	0.168351819	0.65625	0.292985708	1363	no_change	low	no_change	asn2	chromosome_2	asparagine synthase (predicted)	2021-09-24-p11-hits-counts-avg-newlow.csv
1376	SPBC4F6.12	0.951945754	0.148448829	0.413885799	0.151018195	0.622773363	0.303615969	304	no_change	high	no_change	pxl1	chromosome_2	paxillin-like protein Pxl1	2021-09-24-p11-hits-counts-avg-newlow.csv
1377	SPBC530.03c	0.922676424	0.183087993	0.368421053	0.173846154	0.621212121	0.307017544	477	no_change	no_change	no_change	bag102	chromosome_2	BAG family molecular chaperone regulator Bag102	2021-09-24-p11-hits-counts-avg-newlow.csv
1378	SPBC530.04	0.86507755	0.221473733	0.340727124	0.148446257	0.575380404	0.216370281	512	no_change	no_change	no_change	mod5	chromosome_2	Tea1 anchoring protein Mod5	2021-09-24-p11-hits-counts-avg-newlow.csv
1379	SPBC530.05	0.894051391	0.19246517	0.35483871	0.15173527	0.579915966	0.228182097	942	no_change	no_change	no_change	prt1	chromosome_2	DNA-binding transcription factor (predicted)	2021-09-24-p11-hits-counts-avg-newlow.csv
1380	SPBC530.06c	0.953824518	0.143410052	0.414893617	0.114173998	0.614906832	0.296314428	109	high	high	no_change	clu1	chromosome_2	clustered mitochondria ortholog Clu1	2021-09-24-p11-hits-counts-avg-newlow.csv
1381	SPBC530.08	0.828856037	0.211302189	0.306666667	0.151242729	0.58988764	0.23880597	2297	low	low	no_change		chromosome_2	DNA-binding transcription factor, membrane-tethered (predicted)	2021-09-24-p11-hits-counts-avg-newlow.csv
1382	SPBC530.09c	0.846855453	0.192947831	0.327433628	0.1408745	0.620155039	0.240305801	515	no_change	no_change	no_change	mrl1	chromosome_2	cation dependent mannose-6-phosphate cargo receptor Mrl1 (predicted)	2021-09-24-p11-hits-counts-avg-newlow.csv
1383	SPBC530.10c	0.86865132	0.207940969	0.333333333	0.171411179	0.619919698	0.312802939	898	no_change	no_change	no_change	anc1	chromosome_2	mitochondrial carrier, ATP:ADP antiporter Anc1	2021-09-24-p11-hits-counts-avg-newlow.csv
1384	SPBC530.11c	0.893661624	0.204393405	0.369845048	0.151168098	0.640224719	0.238707973	1734	no_change	no_change	no_change		chromosome_2	DNA-binding transcription factor, zf-fungal binuclear cluster type (predicted)	2021-09-24-p11-hits-counts-avg-newlow.csv
1385	SPBC530.14c	0.927906049	0.151047108	0.377952756	0.137992039	0.625	0.258806262	853	no_change	no_change	no_change	dsk1	chromosome_2	SR protein-specific kinase Dsk1	2021-09-24-p11-hits-counts-avg-newlow.csv
1386	SPBC543.02c	0.978230428	0.120850933	0.398329826	0.173399738	0.64111219	0.324545739	410	high	no_change	no_change		chromosome_2	TPR domain protein, DNAJC7 family	2021-09-24-p11-hits-counts-avg-newlow.csv
1387	SPBC543.08	0.920876265	0.163701027	0.373979423	0.140117144	0.62544964	0.262048349	772	no_change	no_change	no_change	fit1	chromosome_2	CoA pyrophosphatase (FIT) family lipid storage protein Fit1 (predicted)	2021-09-24-p11-hits-counts-avg-newlow.csv
1388	SPBC543.09	0.89785289	0.172421752	0.353658537	0.132186411	0.602739726	0.243474134	1685	no_change	no_change	no_change	yta12	chromosome_2	mitochondrial m-AAA protease Yta12 (predicted)	2021-09-24-p11-hits-counts-avg-newlow.csv
1389	SPBC543.10	0.895860657	0.195079384	0.352	0.152777239	0.597402597	0.23755123	1260	no_change	no_change	no_change	get1	chromosome_2	GET complex (ER membrane insertion) subunit Get1 (predicted)	2021-09-24-p11-hits-counts-avg-newlow.csv
1390	SPBC557.02c	1.013825664	0.123438956	0.437986367	0.150115645	0.602529323	0.285552118	2294	high	high	no_change		chromosome_2	DUF2458 conserved fungal protein	2021-09-24-p11-hits-counts-avg-newlow.csv
1391	SPBC557.05	0.862156511	0.19555264	0.337837838	0.143821229	0.628318584	0.272903727	1717	no_change	no_change	no_change		chromosome_2	arrestin, implicated in vesicle-mediated transport	2021-09-24-p11-hits-counts-avg-newlow.csv
1392	SPBC56F2.01	0.890922652	0.211191894	0.250641026	0.209387502	0.570322278	0.289487351	94	no_change	low	no_change	pof12	chromosome_2	F-box protein Pof12	2021-09-24-p11-hits-counts-avg-newlow.csv
1393	SPBC56F2.03	0.864209118	0.197791517	0.345454545	0.15942029	0.634782609	0.256030702	761	no_change	no_change	no_change	arp10	chromosome_2	dynactin complex actin-like protein Arp10 (predicted)	2021-09-24-p11-hits-counts-avg-newlow.csv
1394	SPBC56F2.04	0.852192853	0.213956114	0.33557047	0.156063253	0.635802469	0.244015957	1565	no_change	no_change	no_change	utp20	chromosome_2	U3 snoRNP protein Utp20 (predicted)	2021-09-24-p11-hits-counts-avg-newlow.csv
1395	SPBC56F2.06	0.860988655	0.18129169	0.340502621	0.141948877	0.633249589	0.306534438	1530	no_change	no_change	no_change	mug147	chromosome_2	Schizosaccharomyces specific protein Mug147	2021-09-24-p11-hits-counts-avg-newlow.csv
1396	SPBC56F2.14	0.889054365	0.191060834	0.34695716	0.154120698	0.623655914	0.313355637	744	no_change	no_change	no_change	mrpl44	chromosome_2	mitochondrial ribosomal protein subunit L53 (predicted)	2021-09-24-p11-hits-counts-avg-newlow.csv
1397	SPBC577.02	0.971289664	0.112718042	0.516129032	0.129845885	0.670212766	0.244876126	59	high	high	no_change	rpl3801	chromosome_2	60S ribosomal protein L38 (predicted)	2021-09-24-p11-hits-counts-avg-newlow.csv
1398	SPBC577.03c	0.887939916	0.207748469	0.348684211	0.161100569	0.621621622	0.239135514	1665	no_change	no_change	no_change		chromosome_2	N-acetyltransferase (predicted)	2021-09-24-p11-hits-counts-avg-newlow.csv
1399	SPBC577.05c	0.970473129	0.190104245	0.313432836	0.217915822	0.534351145	0.361862011	123	high	no_change	low	rec27	chromosome_2	meiotic recombination protein Rec27	2021-09-24-p11-hits-counts-avg-newlow.csv
1400	SPBC577.06c	0.868763462	0.208990821	0.333333333	0.169375295	0.66442953	0.255826165	1199	no_change	no_change	no_change	stt4	chromosome_2	1-phosphatidylinositol 4-kinase Stt4	2021-09-24-p11-hits-counts-avg-newlow.csv
1401	SPBC577.11	0.884203596	0.189035619	0.37037037	0.12971062	0.620967742	0.230080642	2195	no_change	no_change	no_change		chromosome_2	DUF3074 family protein, implicated in vesicle trafficking or lipid metabolism	2021-09-24-p11-hits-counts-avg-newlow.csv
1402	SPBC577.13	0.855593484	0.200582176	0.338345865	0.165982636	0.666666667	0.306387444	960	no_change	no_change	no_change	syj2	chromosome_2	inositol-polyphosphate 5-phosphatase, synaptojanin homolog 2 (predicted)	2021-09-24-p11-hits-counts-avg-newlow.csv
1403	SPBC582.04c	0.927735631	0.169416887	0.329527763	0.18088969	0.649675325	0.309985558	594	no_change	no_change	no_change	dsh1	chromosome_2	RNAi protein, Dsh1	2021-09-24-p11-hits-counts-avg-newlow.csv
1404	SPBC582.09	0.904248775	0.179975521	0.353415867	0.143549071	0.607738318	0.293433818	868	no_change	no_change	no_change	pex11	chromosome_2	peroxisomal biogenesis factor 11 (predicted)	2021-09-24-p11-hits-counts-avg-newlow.csv
1405	SPBC582.10c	0.886421088	0.177761015	0.355222182	0.140688834	0.618181818	0.295215666	2202	no_change	no_change	no_change	rhp1602	chromosome_2	DNA translocase Rhp16b (predicted)	2021-09-24-p11-hits-counts-avg-newlow.csv
1406	SPBC609.02	0.861845667	0.204998975	0.347305389	0.133095436	0.595419847	0.217592075	1495	no_change	no_change	no_change	ptn1	chromosome_2	phosphatidylinositol-3,4,5-trisphosphate3-phosphatase Ptn1	2021-09-24-p11-hits-counts-avg-newlow.csv
1407	SPBC609.03	0.887189816	0.208727122	0.352941176	0.152073288	0.606557377	0.239752555	1085	no_change	no_change	no_change	iqw1	chromosome_2	WD repeat protein, Iqw1	2021-09-24-p11-hits-counts-avg-newlow.csv
1408	SPBC609.04	0.879792583	0.184667877	0.358974359	0.142904744	0.664335664	0.322580645	1473	no_change	no_change	no_change	caf5	chromosome_2	plasma membrane spermine family transmembrane transporter Caf5	2021-09-24-p11-hits-counts-avg-newlow.csv
1409	SPBC609.05	0.974311912	0.142471878	0.410326087	0.215384408	0.690188411	0.389495706	688	high	no_change	no_change	pob3	chromosome_2	histone H2A-H2B chaperone, FACT complex subunit Pob3	2021-09-24-p11-hits-counts-avg-newlow.csv
1410	SPBC646.06c	0.885792606	0.19792962	0.350182482	0.166388991	0.66896946	0.30804616	878	no_change	no_change	no_change	agn2	chromosome_2	glucan endo-1,3-alpha-glucosidase Agn2	2021-09-24-p11-hits-counts-avg-newlow.csv
1411	SPBC646.08c	0.874878397	0.186339373	0.359824561	0.14650429	0.652328091	0.318657308	1166	no_change	no_change	no_change	oss1	chromosome_2	sterol transfer protein Oss1	2021-09-24-p11-hits-counts-avg-newlow.csv
1412	SPBC646.13	0.86536205	0.170563778	0.326923077	0.132474021	0.586206897	0.252469453	3684	no_change	no_change	no_change	sds23	chromosome_2	serine/threonine protein phosphatase PP2A inhibitor Sds23/Moc1	2021-09-24-p11-hits-counts-avg-newlow.csv
1413	SPBC649.03	0.915278034	0.183768689	0.365217391	0.161703888	0.629139073	0.303329734	323	no_change	no_change	no_change	rhp14	chromosome_2	XP-A family homolog Rhp14	2021-09-24-p11-hits-counts-avg-newlow.csv
1414	SPBC649.04	0.943091641	0.136591981	0.411128949	0.103030303	0.590113023	0.213950272	2186	no_change	no_change	no_change	uvi15	chromosome_2	tail anchored plasma membrane protein Uvi15	2021-09-24-p11-hits-counts-avg-newlow.csv
1415	SPBC651.03c	0.900435358	0.18313923	0.361702128	0.147529597	0.61772343	0.234903034	1586	no_change	no_change	no_change	gyp10	chromosome_2	GTPase activating protein Gyp10	2021-09-24-p11-hits-counts-avg-newlow.csv
1416	SPBC651.04	0.885937594	0.201727614	0.346153846	0.159754224	0.637096774	0.280604641	1345	no_change	no_change	no_change		chromosome_2	Schizosaccharomyces specific protein	2021-09-24-p11-hits-counts-avg-newlow.csv
1417	SPBC651.05c	0.880758739	0.184112498	0.355769231	0.145367495	0.625	0.252919108	2392	no_change	no_change	no_change	dot2	chromosome_2	ESCRT II complex subunit Dot2	2021-09-24-p11-hits-counts-avg-newlow.csv
1418	SPBC651.06	0.895396131	0.176920781	0.355555556	0.1619571	0.704153492	0.407752863	1068	no_change	no_change	no_change	mug166	chromosome_2	Schizosaccharomyces specific protein Mug166	2021-09-24-p11-hits-counts-avg-newlow.csv
1419	SPBC651.07	0.874144743	0.203595498	0.340206186	0.162633356	0.647058824	0.254381106	1647	no_change	no_change	no_change		chromosome_2	Schizosaccharomyces specific protein	2021-09-24-p11-hits-counts-avg-newlow.csv
1420	SPBC651.09c	0.834844778	0.219986433	0.246231156	0.207303922	0.705882353	0.385188928	135	no_change	low	high	prf1	chromosome_2	RNA polymerase II associated Paf1 complex (predicted)	2021-09-24-p11-hits-counts-avg-newlow.csv
1421	SPBC660.12c	0.884193121	0.175876977	0.342857143	0.138718521	0.638297872	0.26501428	1363	no_change	no_change	no_change	egt2	chromosome_2	ergothioneine biosynthesis protein Egt2	2021-09-24-p11-hits-counts-avg-newlow.csv
1422	SPBC660.14	0.847887934	0.194056974	0.309629161	0.153382478	0.619967794	0.293561294	2120	no_change	low	no_change	mik1	chromosome_2	M phase inhibitor protein kinase Mik1	2021-09-24-p11-hits-counts-avg-newlow.csv
1423	SPBC660.17c	0.950732192	0.167935058	0.39858156	0.148740874	0.644736842	0.310665145	650	no_change	no_change	no_change		chromosome_2	Schizosaccharomyces specific protein	2021-09-24-p11-hits-counts-avg-newlow.csv
1424	SPBC685.02	0.885180852	0.1794887	0.344	0.144007156	0.642201835	0.261092047	1085	no_change	no_change	no_change	exo5	chromosome_2	mitochondrial single stranded DNA specific 5'-3' exodeoxyribonuclease Exo5 (predicted)	2021-09-24-p11-hits-counts-avg-newlow.csv
1425	SPBC685.03	0.864491388	0.186813096	0.333333333	0.14851525	0.640165441	0.279306927	1262	no_change	no_change	no_change		chromosome_2	Schizosaccharomyces specific protein	2021-09-24-p11-hits-counts-avg-newlow.csv
1426	SPBC685.04c	0.874074451	0.185719019	0.349825175	0.143940414	0.637077221	0.241617441	1758	no_change	no_change	no_change	aps2	chromosome_2	AP-2 adaptor complex sigma subunit Aps2 (predicted)	2021-09-24-p11-hits-counts-avg-newlow.csv
1427	SPBC685.06	0.935170638	0.140434723	0.424836601	0.15953131	0.607476636	0.334494765	103	no_change	high	no_change	rps001	chromosome_2	40S ribosomal protein S0A (p40)	2021-09-24-p11-hits-counts-avg-newlow.csv
1428	SPBC691.01	0.860765407	0.198159408	0.346733668	0.155565906	0.659259259	0.313519814	801	no_change	no_change	no_change	pfa5	chromosome_2	vacuolar membrane palmitoyltransferase Pfa5 (predicted)	2021-09-24-p11-hits-counts-avg-newlow.csv
1429	SPBC691.05c	0.912889953	0.172617968	0.348837209	0.168416105	0.632183908	0.351555881	607	no_change	no_change	no_change	ist2	chromosome_2	anoctamin calcium-activated chloride channel OR Ca(2+)-activated phospholipid scramblase involved in ER-plasma membrane tethering Ist2 (predicted)	2021-09-24-p11-hits-counts-avg-newlow.csv
1430	SPBC6B1.02	0.894890446	0.177253083	0.349527931	0.136085567	0.596632711	0.244985045	1234	no_change	no_change	no_change	ppk30	chromosome_2	Ark1/Prk1 family protein kinase Ppk30	2021-09-24-p11-hits-counts-avg-newlow.csv
1431	SPBC6B1.03c	0.886913288	0.186871155	0.342857143	0.142226891	0.616541353	0.263071895	2233	no_change	no_change	no_change	pal2	chromosome_2	pal1 family early clathrin mediated endocytosis factor Pal2	2021-09-24-p11-hits-counts-avg-newlow.csv
1432	SPBC6B1.06c	0.953505366	0.144996217	0.382352941	0.147984767	0.596899225	0.287820513	3427	no_change	no_change	no_change	ubp14	chromosome_2	Lys48-specific deubiquitinase Ubp14	2021-09-24-p11-hits-counts-avg-newlow.csv
1433	SPBC6B1.09c	0.963368077	0.190820008	0.379614529	0.159281086	0.559711736	0.219401654	96	high	no_change	no_change	nbs1	chromosome_2	Mre11 complex BRCT domain subunit Nbs1	2021-09-24-p11-hits-counts-avg-newlow.csv
1434	SPBC6B1.10	0.839738178	0.185874348	0.3	0.16254138	0.651583821	0.287218734	1812	no_change	low	no_change	prp17	chromosome_2	Prp19 complex WD repeat protein Prp17	2021-09-24-p11-hits-counts-avg-newlow.csv
1435	SPBC713.03	0.910661996	0.179942451	0.387096774	0.171031097	0.720720721	0.43965368	861	no_change	no_change	high	dld2	chromosome_2	mitochondrial D-lactate dehydrogenase, cytochrome Dld2 (predicted)	2021-09-24-p11-hits-counts-avg-newlow.csv
1436	SPBC713.05	0.833307896	0.213701171	0.313741211	0.161290409	0.648204736	0.330711726	1356	no_change	no_change	no_change	wdr83	chromosome_2	WD repeat protein, human MAPK organizer 1 (MORG1) family Wdr83 (predicted)	2021-09-24-p11-hits-counts-avg-newlow.csv
1437	SPBC713.06	0.866133414	0.197700489	0.337078652	0.157051282	0.653333333	0.259423503	1313	no_change	no_change	no_change	adl1	chromosome_2	DNA ligase (predicted)	2021-09-24-p11-hits-counts-avg-newlow.csv
1438	SPBC713.07c	0.888694048	0.200786202	0.341085271	0.198717949	0.739495798	0.373224728	269	no_change	no_change	high		chromosome_2	vacuolar polyphosphatase (predicted)	2021-09-24-p11-hits-counts-avg-newlow.csv
1439	SPBC725.03	0.908739189	0.171561771	0.344538606	0.171693059	0.666666667	0.334817279	786	no_change	no_change	no_change		chromosome_2	pyridoxamine 5'-phosphate oxidase (predicted)	2021-09-24-p11-hits-counts-avg-newlow.csv
1440	SPBC725.04	0.925040185	0.157220342	0.375	0.1715195	0.676640712	0.314735785	448	no_change	no_change	no_change	hac1	chromosome_2	2-hydroxyacyl-CoA lyase Hac1 (predicted)	2021-09-24-p11-hits-counts-avg-newlow.csv
1441	SPBC725.07	0.940830738	0.158452567	0.387537458	0.150301685	0.62960103	0.275853892	428	no_change	no_change	no_change	pex5	chromosome_2	peroxisomal targeting signal receptor Pex5 (predicted)	2021-09-24-p11-hits-counts-avg-newlow.csv
1442	SPBC725.09c	0.919420232	0.166923657	0.352156967	0.131883013	0.624876246	0.260033916	570	no_change	no_change	no_change	hob3	chromosome_2	BAR adaptor protein Hob3	2021-09-24-p11-hits-counts-avg-newlow.csv
1443	SPBC725.11c	0.928838282	0.155640838	0.325	0.131209819	0.666666667	0.293625914	61	no_change	no_change	no_change	php2	chromosome_2	CCAAT-binding factor complex subunit Php2	2021-09-24-p11-hits-counts-avg-newlow.csv
1444	SPBC776.01	0.927859832	0.164862605	0.398543074	0.136739418	0.638126566	0.268153811	1884	no_change	no_change	no_change	rpl29	chromosome_2	60S ribosomal protein L29	2021-09-24-p11-hits-counts-avg-newlow.csv
1445	SPBC776.02c	0.911913651	0.179939913	0.378787879	0.169633577	0.684210526	0.38013311	1331	no_change	no_change	no_change	dis2	chromosome_2	serine/threonine protein phosphatase PP1 catalytic subunit Dis2	2021-09-24-p11-hits-counts-avg-newlow.csv
1446	SPBC776.03	0.907608669	0.183816542	0.366972477	0.166088449	0.693785622	0.290647342	702	no_change	no_change	no_change		chromosome_2	homoserine dehydrogenase (predicted)	2021-09-24-p11-hits-counts-avg-newlow.csv
1447	SPBC776.06c	0.850416637	0.167728279	0.226666667	0.23516344	0.691099476	0.547037054	75	no_change	low	no_change		chromosome_2	Arf3/6 docking factor (predicted)	2021-09-24-p12-hits-counts-avg-newlow.csv
1448	SPBC776.11	0.932219973	0.162616005	0.404933327	0.131662225	0.628571429	0.279539193	1944	no_change	no_change	no_change	rpl2801	chromosome_2	60S ribosomal protein L27/L28	2021-09-24-p12-hits-counts-avg-newlow.csv
1449	SPBC776.14	0.888569026	0.190279279	0.365079365	0.151699926	0.631079027	0.283757884	1474	no_change	no_change	no_change	plh1	chromosome_2	phospholipid-diacylglycerol acyltransferase Plh1/Lro1	2021-09-24-p12-hits-counts-avg-newlow.csv
1450	SPBC776.15c	0.87124307	0.193964198	0.345323741	0.169974145	0.623655914	0.303531332	2299	no_change	no_change	no_change	kgd2	chromosome_2	dihydrolipoamide S-succinyltransferase, e2 component of oxoglutarate dehydrogenase complex Kdg2 (predicted)	2021-09-24-p12-hits-counts-avg-newlow.csv
1451	SPBC776.16	0.895380146	0.174445464	0.360508049	0.157857104	0.670051546	0.320257837	1592	no_change	no_change	no_change	mis20	chromosome_2	centromere protein Mis20/Eic2	2021-09-24-p12-hits-counts-avg-newlow.csv
1452	SPBC776.17	0.985390388	0.113184019	0.422018349	0.081785487	0.547945205	0.149814154	59	high	high	low	rrp7	chromosome_2	rRNA processing protein Rrp7 (predicted)	2021-09-24-p12-hits-counts-avg-newlow.csv
1453	SPBC800.02	0.899031831	0.167958119	0.37704918	0.155802325	0.645669291	0.308293545	2750	no_change	no_change	no_change	whi5	chromosome_2	cell cycle transcriptional repressor Whi5 (predicted)	2021-09-24-p12-hits-counts-avg-newlow.csv
1454	SPBC800.03	0.912912612	0.162942186	0.362204724	0.150704729	0.666666667	0.360540291	3259	no_change	no_change	no_change	clr3	chromosome_2	histone deacetylase (class II) Clr3	2021-09-24-p12-hits-counts-avg-newlow.csv
1455	SPBC800.12c	0.834905813	0.201367895	0.325443787	0.152688653	0.648275862	0.290496819	723	no_change	no_change	no_change		chromosome_2	ubiquitin family protein (predicted)	2021-09-24-p12-hits-counts-avg-newlow.csv
1456	SPBC83.01	0.845406569	0.197376789	0.317880795	0.158415661	0.647058824	0.294806409	1619	no_change	no_change	no_change	ucp8	chromosome_2	UBA/EH/EF hand domain protein Ucp8	2021-09-24-p12-hits-counts-avg-newlow.csv
1457	SPBC83.03c	0.871739366	0.202779753	0.298701299	0.183044903	0.674418605	0.402357456	2607	no_change	low	no_change	tas3	chromosome_2	RITS complex subunit 3	2021-09-24-p12-hits-counts-avg-newlow.csv
1458	SPBC83.04	0.868459847	0.19668849	0.348070347	0.160547037	0.660869565	0.301519384	2060	no_change	no_change	no_change	apc15	chromosome_2	anaphase-promoting complex, platform subcomplex scaffold subunit Apc15	2021-09-24-p12-hits-counts-avg-newlow.csv
1459	SPBC83.05	0.870679666	0.186965668	0.344370861	0.157318931	0.646464646	0.284391534	2361	no_change	no_change	no_change		chromosome_2	mitochondrial RNA-binding protein (predicted)	2021-09-24-p12-hits-counts-avg-newlow.csv
1460	SPBC83.09c	0.898714794	0.17030751	0.377777778	0.140518084	0.648648649	0.263403426	2601	no_change	no_change	no_change	lin1	chromosome_2	U5 snRNP subunit Snu40 (predicted)	2021-09-24-p12-hits-counts-avg-newlow.csv
1461	SPBC83.10	0.911130221	0.168819483	0.366095146	0.141263223	0.644949066	0.310721505	1290	no_change	no_change	no_change	emc7	chromosome_2	ER membrane protein complex subunit Emc7 (predicted)	2021-09-24-p12-hits-counts-avg-newlow.csv
1462	SPBC83.11	0.909726098	0.173729446	0.377659574	0.140833333	0.633928571	0.299808429	2713	no_change	no_change	no_change	pet2	chromosome_2	Golgi phosphoenolpyruvate transmembrane transporter Pet2	2021-09-24-p12-hits-counts-avg-newlow.csv
1463	SPBC83.13	0.954725373	0.155097087	0.391666667	0.14041514	0.575471698	0.178547253	893	high	no_change	no_change	yhm2	chromosome_2	mitochondrial carrier, tricarboxylic acid Yhm2 (predicted)	2021-09-24-p12-hits-counts-avg-newlow.csv
1464	SPBC83.18c	0.899387209	0.195199629	0.358295229	0.158730159	0.626924899	0.279918699	2422	no_change	no_change	no_change	fic1	chromosome_2	contractile ring-membrane anchor Fic1	2021-09-24-p12-hits-counts-avg-newlow.csv
1465	SPBC83.19c	0.839740511	0.200901108	0.312977099	0.164758319	0.657894737	0.299697657	1653	no_change	no_change	no_change		chromosome_2	Schizosaccharomyces pombe specific protein	2021-09-24-p12-hits-counts-avg-newlow.csv
1466	SPBC839.05c	0.894277922	0.212970323	0.345952381	0.160207644	0.585312291	0.217215089	50	no_change	no_change	no_change	rps1701	chromosome_2	40S ribosomal protein S17 (predicted)	2021-09-24-p12-hits-counts-avg-newlow.csv
1467	SPBC839.06	0.867689471	0.18648292	0.340583136	0.153387299	0.656898526	0.311523519	1336	no_change	no_change	no_change	cta3	chromosome_2	P-type ATPase, potassium exporting Cta3	2021-09-24-p12-hits-counts-avg-newlow.csv
1468	SPBC839.07	0.86109368	0.193101972	0.333333333	0.17161395	0.662068966	0.320084233	2597	no_change	no_change	no_change	ibp1	chromosome_2	Cdc25 family phosphatase Ibp1, unknown role, implicated in DNA replication	2021-09-24-p12-hits-counts-avg-newlow.csv
1469	SPBC839.11c	0.8777584	0.188643744	0.354285714	0.165824916	0.666666667	0.313475177	2289	no_change	no_change	no_change	hut1	chromosome_2	ER uridine diphosphate-glucose transmembrane transporter Hut1	2021-09-24-p12-hits-counts-avg-newlow.csv
1470	SPBC839.13c	0.992296749	0.122973905	0.438709677	0.133903331	0.596242061	0.249425857	3836	high	high	no_change	rpl1601	chromosome_2	60S ribosomal protein L13/L16 (predicted)	2021-09-24-p12-hits-counts-avg-newlow.csv
1471	SPBC839.14c	0.888911915	0.17403421	0.357142857	0.152247266	0.651515152	0.311042781	3147	no_change	no_change	no_change	efm4	chromosome_2	elongation factor EF-1 alpha (eEF1A) methyltransferase Efm4 (predicted)	2021-09-24-p12-hits-counts-avg-newlow.csv
1472	SPBC839.17c	0.900654779	0.168215622	0.382352941	0.142365819	0.636363636	0.253459636	1291	no_change	no_change	no_change	fkh1	chromosome_2	FKBP-type peptidyl-prolyl cis-trans isomerase Fkh1	2021-09-24-p12-hits-counts-avg-newlow.csv
1473	SPBC887.04c	0.87224519	0.21087236	0.353914227	0.152802017	0.627775077	0.256012587	844	no_change	no_change	no_change	lub1	chromosome_2	WD repeat protein Lub1	2021-09-24-p12-hits-counts-avg-newlow.csv
1474	SPBC887.06c	0.856383065	0.194888901	0.328671329	0.16403668	0.629213483	0.282001168	2231	no_change	no_change	no_change	snx3	chromosome_2	sorting nexin Snx3 (predicted)	2021-09-24-p12-hits-counts-avg-newlow.csv
1475	SPBC887.08	0.848907527	0.202514308	0.311398082	0.166978666	0.625543478	0.26210179	2310	no_change	low	no_change		chromosome_2	Schizosaccharomyces specific protein	2021-09-24-p12-hits-counts-avg-newlow.csv
1476	SPBC887.11	0.884979012	0.173944756	0.36	0.141073664	0.647058824	0.297900262	2091	no_change	no_change	no_change	pus2	chromosome_2	tRNA pseudouridine synthase Pus2 (predicted)	2021-09-24-p12-hits-counts-avg-newlow.csv
1477	SPBC887.15c	0.947053914	0.123026038	0.434782609	0.096481194	0.613333333	0.148027008	647	no_change	high	no_change	sur2	chromosome_2	sphingosine hydroxylase/sphingolipid delta-4 desaturase activity Sur2	2021-09-24-p12-hits-counts-avg-newlow.csv
1478	SPBC887.17	0.895977354	0.175733736	0.367924528	0.148143469	0.651162791	0.278886243	2064	no_change	no_change	no_change		chromosome_2	plasma membrane guanine and adenine transmembrane transporter (predicted)	2021-09-24-p12-hits-counts-avg-newlow.csv
1479	SPBC8D2.02c	0.911054368	0.169407951	0.390410959	0.155555556	0.714285714	0.377795317	1965	no_change	no_change	high	vps68	chromosome_2	vacuolar sorting protein Vps68 (predicted)	2021-09-24-p12-hits-counts-avg-newlow.csv
1480	SPBC8D2.11	0.853488796	0.196037225	0.336602871	0.145609991	0.630434783	0.272943617	1594	no_change	no_change	no_change		chromosome_2	Schizosaccharomyces specific protein	2021-09-24-p12-hits-counts-avg-newlow.csv
1481	SPBC8D2.12c	0.862423746	0.178678677	0.337539809	0.142065871	0.637132458	0.313325152	880	no_change	no_change	no_change	tac1	chromosome_2	mitochondrial Cox1 translational activator Tac1 (predicted)	2021-09-24-p12-hits-counts-avg-newlow.csv
1482	SPBC8D2.16c	0.84349268	0.215833785	0.323775266	0.155079142	0.64137931	0.303865428	1904	no_change	no_change	no_change		chromosome_2	SPOUT domain containing methyltransferase (predicted)	2021-09-24-p12-hits-counts-avg-newlow.csv
1483	SPBC8D2.18c	0.898520165	0.17140427	0.37037037	0.14152885	0.666666667	0.305215675	1215	no_change	no_change	no_change		chromosome_2	adenosylhomocysteinase (predicted)	2021-09-24-p12-hits-counts-avg-newlow.csv
1484	SPBC8D2.19	0.869022849	0.183032729	0.337931034	0.172102395	0.666666667	0.308465136	1954	no_change	no_change	no_change	mde3	chromosome_2	serine/threonine protein kinase, meiotic Mde3	2021-09-24-p12-hits-counts-avg-newlow.csv
1485	SPBC8E4.01c	0.849941605	0.195345806	0.333333333	0.161549298	0.635514019	0.286237834	1875	no_change	no_change	no_change	pho84	chromosome_2	plasma membrane inorganic phosphate transmembrane transporter (predicted)	2021-09-24-p12-hits-counts-avg-newlow.csv
1486	SPBC8E4.02c	0.883463574	0.18087463	0.355555556	0.153819826	0.6625	0.302938747	2515	no_change	no_change	no_change	NA	NA	NA	2021-09-24-p12-hits-counts-avg-newlow.csv
1487	SPBC8E4.03	0.897843451	0.173757895	0.380358236	0.141023351	0.631147541	0.272187538	1500	no_change	no_change	no_change		chromosome_2	agmatinase 2 (predicted)	2021-09-24-p12-hits-counts-avg-newlow.csv
1488	SPBC8E4.05c	0.893511297	0.172283455	0.369565217	0.157142857	0.640563788	0.265486834	2418	no_change	no_change	no_change		chromosome_2	fumarate lyase superfamily, unknown specificity, bacterial 3-carboxy-cis,cis-muconate cycloisomerase related	2021-09-24-p12-hits-counts-avg-newlow.csv
1489	SPBC902.02c	0.908678642	0.167362833	0.375764767	0.163377609	0.642857143	0.350220564	1398	no_change	no_change	no_change	ctf18	chromosome_2	Ctf18 RFC-like complex subunit Ctf18	2021-09-24-p12-hits-counts-avg-newlow.csv
1490	SPBC902.05c	0.835933079	0.194907097	0.323943662	0.144677545	0.620967742	0.278076578	1337	no_change	no_change	no_change	idh2	chromosome_2	isocitrate dehydrogenase (NAD+) subunit 2	2021-09-24-p12-hits-counts-avg-newlow.csv
1491	SPBC902.06	0.891545534	0.185832017	0.36	0.143613707	0.620689655	0.289521041	1041	no_change	no_change	no_change	mto2	chromosome_2	gamma tubulin complex linker Mto2	2021-09-24-p12-hits-counts-avg-newlow.csv
1492	SPBC947.01	0.88744622	0.188236823	0.36196319	0.1584019	0.637931034	0.311854685	1883	no_change	no_change	no_change	knk1	chromosome_2	AAA family ATPase kink, Knk1	2021-09-24-p12-hits-counts-avg-newlow.csv
1493	SPBC947.03c	0.832133851	0.185867386	0.303030303	0.167918719	0.684983897	0.351060228	1292	no_change	low	no_change	naa38	chromosome_2	NatC N-acetyltransferase non-catalytic Sm-like domain subunit Naa38 (predicted)	2021-09-24-p12-hits-counts-avg-newlow.csv
1494	SPBC947.04	0.852823014	0.196382049	0.337110754	0.153130864	0.659567237	0.285149419	1140	no_change	no_change	no_change	pfl3	chromosome_2	cell surface glycoprotein, flocculin Pfl3, DIPSY family	2021-09-24-p12-hits-counts-avg-newlow.csv
1495	SPBC947.05c	0.867696869	0.188192975	0.351851852	0.157813872	0.669565217	0.308941709	2109	no_change	no_change	no_change	frp2	chromosome_2	plasma membrane ferric-chelate reductase Frp2 (predicted)	2021-09-24-p12-hits-counts-avg-newlow.csv
1496	SPBC947.08c	0.866673657	0.191732538	0.313432836	0.178602088	0.661971831	0.358314307	2287	no_change	no_change	no_change	hip4	chromosome_2	histone promoter control protein Hip4	2021-09-24-p12-hits-counts-avg-newlow.csv
1497	SPBC947.09	0.889747154	0.175857715	0.357142857	0.152716219	0.652358143	0.327054592	2402	no_change	no_change	no_change	hsp3103	chromosome_2	ThiJ domain protein, implicated in cellular detoxification	2021-09-24-p12-hits-counts-avg-newlow.csv
1498	SPBC947.11c	0.903600932	0.166035507	0.372715188	0.13027071	0.613500325	0.269241315	1342	no_change	no_change	no_change	elg1	chromosome_2	DNA replication factor C complex subunit Elg1	2021-09-24-p12-hits-counts-avg-newlow.csv
1499	SPBC9B6.07	0.989956842	0.108568655	0.46875	0.147010048	0.621212121	0.362257947	41	high	high	no_change	nop52	chromosome_2	nucleolar protein Nop52 family Rrp1 (predicted)	2021-09-24-p12-hits-counts-avg-newlow.csv
1500	SPBC9B6.09c	0.844057402	0.190798606	0.289859813	0.172018485	0.657894737	0.313213096	954	no_change	low	no_change	mdl1	chromosome_2	mitochondrial peptide-transporting ATPase	2021-09-24-p12-hits-counts-avg-newlow.csv
1501	SPBC9B6.11c	0.821052219	0.18424517	0.243042288	0.187233553	0.689320388	0.321028099	1046	low	low	no_change		chromosome_2	CCR4/nocturin family endoribonuclease (predicted)	2021-09-24-p12-hits-counts-avg-newlow.csv
1502	SPBCPT2R1.01c	0.884126791	0.189254408	0.35	0.161810065	0.652358143	0.340612938	2154	no_change	no_change	no_change		chromosome_2	S. pombe specific DUF999 protein family 9	2021-09-24-p12-hits-counts-avg-newlow.csv
1503	SPBCPT2R1.02	0.857735101	0.192647196	0.338983051	0.164364641	0.64028777	0.305860806	1737	no_change	no_change	no_change		chromosome_2	Schizosaccharomyces pombe specific protein	2021-09-24-p12-hits-counts-avg-newlow.csv
1504	SPBCPT2R1.03	0.87173417	0.186334114	0.350574713	0.149737576	0.658064516	0.295981026	1743	no_change	no_change	no_change		chromosome_2	hypothetical protein	2021-09-24-p12-hits-counts-avg-newlow.csv
1505	SPBP16F5.03c	0.924341621	0.163502362	0.371554994	0.175780043	0.749074074	0.528536609	1542	no_change	no_change	high	tra1	chromosome_2	SAGA complex phosphatidylinositol pseudokinase Tra1	2021-09-24-p12-hits-counts-avg-newlow.csv
1506	SPBP16F5.04	0.878453342	0.181361665	0.322809728	0.185039869	0.6875	0.385760922	1326	no_change	no_change	no_change	ubc7	chromosome_2	Hrd1 ubiquitin ligase complex ubiquitin conjugating enzyme E2 Ubc7	2021-09-24-p12-hits-counts-avg-newlow.csv
1507	SPBP16F5.05c	0.967102695	0.144592331	0.380530973	0.133596838	0.567375887	0.207626467	133	high	no_change	no_change	yar1	chromosome_2	ribosome biogenesis protein Yar1 (predicted)	2021-09-24-p12-hits-counts-avg-newlow.csv
1508	SPBP18G5.03	0.860754341	0.176859116	0.3125	0.164658871	0.664516129	0.28426704	341	no_change	no_change	no_change	toc1	chromosome_2	Tor complex Tor2 interacting protein 1	2021-09-24-p12-hits-counts-avg-newlow.csv
1509	SPBP19A11.02c	0.849397275	0.197340565	0.324324324	0.158775236	0.642384106	0.259627329	1261	no_change	no_change	no_change		chromosome_2	Schizosaccharomyces specific protein, predicted GPI anchor	2021-09-24-p12-hits-counts-avg-newlow.csv
1510	SPBP22H7.04	0.850272029	0.201642463	0.318584071	0.171581197	0.647887324	0.324561404	821	no_change	no_change	no_change		chromosome_2	mitochondrial membrane protein, human TMEM186 ortholog, implicated in respiratory complex assembly	2021-09-24-p12-hits-counts-avg-newlow.csv
1511	SPBP22H7.05c	0.857995683	0.202642308	0.32	0.171995494	0.668789809	0.287235467	1319	no_change	no_change	no_change	abo2	chromosome_2	ATPase with bromodomain protein (predicted)	2021-09-24-p12-hits-counts-avg-newlow.csv
1512	SPBP22H7.08	0.911712844	0.179779184	0.383116883	0.133714597	0.58778626	0.218446602	2265	no_change	no_change	no_change	rps1002	chromosome_2	40S ribosomal protein S10 (predicted)	2021-09-24-p12-hits-counts-avg-newlow.csv
1513	SPBP23A10.14c	0.920634517	0.139023262	0.364705882	0.149012446	0.652475845	0.321242544	588	no_change	no_change	no_change	ell1	chromosome_2	RNA polymerase II transcription elongation factor Ell1	2021-09-24-p12-hits-counts-avg-newlow.csv
1514	SPBP26C9.02c	0.896648122	0.176671148	0.365433424	0.151108441	0.661460865	0.272973066	1286	no_change	no_change	no_change	car1	chromosome_2	arginase Car1	2021-09-24-p12-hits-counts-avg-newlow.csv
1515	SPBP26C9.03c	0.904038358	0.173214797	0.369230769	0.152712053	0.652173913	0.288826331	2175	no_change	no_change	no_change	fet4	chromosome_2	plasma membrane iron/zinc ion transmembrane transporter (predicted)	2021-09-24-p12-hits-counts-avg-newlow.csv
1516	SPBP35G2.02	0.896614635	0.178053427	0.364485981	0.153494203	0.630872483	0.292100711	1355	no_change	no_change	no_change	txc1	chromosome_2	26S proteasome co-factor Txc1	2021-09-24-p12-hits-counts-avg-newlow.csv
1517	SPBP35G2.03c	0.893004644	0.174182786	0.362416107	0.153805408	0.629411765	0.254038593	1091	no_change	no_change	no_change	sgo1	chromosome_2	meiotic cohesin protection protein, shugoshin, Sgo1	2021-09-24-p12-hits-counts-avg-newlow.csv
1518	SPBP35G2.08c	0.921081118	0.140944099	0.412844037	0.151202749	0.76146789	0.491869576	1517	no_change	high	high	air1	chromosome_2	TRAMP complex zinc knuckle subunit Air1	2021-09-24-p12-hits-counts-avg-newlow.csv
1519	SPBP35G2.10	0.844241799	0.211986452	0.335243694	0.154940038	0.637733007	0.292640162	962	no_change	no_change	no_change	mit1	chromosome_2	SHREC complex ATP-dependent chromatin remodeller Mit1	2021-09-24-p12-hits-counts-avg-newlow.csv
1520	SPBP35G2.11c	0.904269948	0.174576715	0.366197183	0.135706409	0.65648855	0.275179105	411	no_change	no_change	no_change	nbr1	chromosome_2	cargo receptor for selective autophagy pathway	2021-09-24-p12-hits-counts-avg-newlow.csv
1521	SPBP35G2.12	0.870618519	0.19321467	0.348684211	0.162678325	0.648148148	0.289270647	1635	no_change	no_change	no_change	ysa1	chromosome_2	ADP-ribose diphosphatase, NudF subfamily Ysa1 (predicted)	2021-09-24-p12-hits-counts-avg-newlow.csv
1522	SPBP35G2.13c	0.847265687	0.208775179	0.310895361	0.18630709	0.669059277	0.301573427	824	no_change	low	no_change	swc2	chromosome_2	Swr1 complex subunit Swc2	2021-09-24-p12-hits-counts-avg-newlow.csv
1523	SPBP35G2.14	0.911115571	0.175133846	0.372321021	0.142554586	0.621689895	0.261144003	1028	no_change	no_change	no_change	puf2	chromosome_2	pumilio family RNA-binding protein Puf2	2021-09-24-p12-hits-counts-avg-newlow.csv
1524	SPBP4G3.02	0.892083859	0.17572118	0.375	0.153052899	0.650306748	0.328523285	1307	no_change	no_change	no_change	pho1	chromosome_2	extracellular acid phosphatase Pho1	2021-09-24-p12-hits-counts-avg-newlow.csv
1525	SPBP4G3.03	0.884269449	0.173770357	0.356478691	0.151356714	0.618845843	0.268937309	1718	no_change	no_change	no_change	fub2	chromosome_2	PI31 proteasome regulator Fub2 (predicted)	2021-09-24-p12-hits-counts-avg-newlow.csv
1526	SPBP4H10.04	0.912901446	0.175852312	0.373186882	0.148170087	0.604281136	0.235835351	1338	no_change	no_change	no_change	ppb1	chromosome_2	serine/threonine protein phosphatase PP2B (calcineurin A) catalytic subunit Ppb1	2021-09-24-p12-hits-counts-avg-newlow.csv
1527	SPBP4H10.08	0.826205286	0.199067211	0.291575252	0.157031468	0.672206897	0.301809272	516	low	low	no_change	qcr10	chromosome_2	ubiquinol-cytochrome-c reductase complex, Reiske ISP-associated subunit Qcr10 (predicted)	2021-09-24-p12-hits-counts-avg-newlow.csv
1528	SPBP4H10.09	0.878276705	0.195357397	0.333333333	0.167745454	0.631578947	0.416565136	2652	no_change	no_change	no_change	rsv1	chromosome_2	DNA-binding transcription repressor Rsv1	2021-09-24-p12-hits-counts-avg-newlow.csv
1529	SPBP4H10.10	0.865033052	0.189178184	0.333333333	0.165691691	0.643106893	0.341078393	2388	no_change	no_change	no_change	rbd3	chromosome_2	mitochondrial rhomboid family protease	2021-09-24-p12-hits-counts-avg-newlow.csv
1530	SPBP4H10.11c	0.857834698	0.191333831	0.34449113	0.151656504	0.638772176	0.256771504	2224	no_change	no_change	no_change	lcf2	chromosome_2	long-chain-fatty-acid-CoA ligase	2021-09-24-p12-hits-counts-avg-newlow.csv
1531	SPBP4H10.12	0.855232372	0.198959199	0.333333333	0.156096176	0.63559322	0.271577277	2209	no_change	no_change	no_change		chromosome_2	protein with a role in ER insertion of tail-anchored membrane proteins (predicted)	2021-09-24-p12-hits-counts-avg-newlow.csv
1532	SPBP4H10.13	0.949315925	0.150221171	0.412587413	0.123002523	0.606382979	0.227460711	277	no_change	high	no_change	rps2302	chromosome_2	40S ribosomal protein S23 (predicted)	2021-09-24-p12-hits-counts-avg-newlow.csv
1533	SPBP4H10.14c	0.885600558	0.177783493	0.361573955	0.139850353	0.640224719	0.289693227	1752	no_change	no_change	no_change		chromosome_2	Schizosaccharomyces specific protein	2021-09-24-p12-hits-counts-avg-newlow.csv
1534	SPBP4H10.16c	0.842390872	0.190234961	0.309090909	0.181828147	0.655172414	0.292649875	2131	no_change	low	no_change		chromosome_2	G-patch RNA-binding protein, involved in splicing (predicted)	2021-09-24-p12-hits-counts-avg-newlow.csv
1535	SPBP4H10.17c	0.909501949	0.182884929	0.387387387	0.147246941	0.634958872	0.273848742	2454	no_change	no_change	no_change		chromosome_2	protein repair carboxyl methyl esterase (predicted)	2021-09-24-p12-hits-counts-avg-newlow.csv
1536	SPBP4H10.18c	0.872905722	0.184250709	0.32967033	0.178567874	0.673273155	0.285380747	1124	no_change	no_change	no_change		chromosome_2	Schizosaccharomyces specific protein	2021-09-24-p12-hits-counts-avg-newlow.csv
1537	SPBP4H10.20	0.837072977	0.201511867	0.320286969	0.156864891	0.63894589	0.322981338	1376	no_change	no_change	no_change	nhm1	chromosome_2	m7G(5')pppN diphosphatase Nhm1	2021-09-24-p12-hits-counts-avg-newlow.csv
1538	SPBP8B7.02	0.881336515	0.214527295	0.356521739	0.146333469	0.633027523	0.253087483	1179	no_change	no_change	no_change	rng9	chromosome_2	contractile ring myosin V regulator Rng9	2021-09-24-p12-hits-counts-avg-newlow.csv
1539	SPBP8B7.04	0.86542683	0.179954181	0.345454545	0.133561486	0.647603486	0.286426131	734	no_change	no_change	no_change	mug45	chromosome_2	Schizosaccharomyces specific protein Mug45	2021-09-24-p12-hits-counts-avg-newlow.csv
1540	SPBP8B7.05c	0.868822658	0.202431191	0.352941176	0.164867729	0.613445378	0.289638765	1339	no_change	no_change	no_change	nce103	chromosome_2	carbonic anhydrase (predicted)	2021-09-24-p12-hits-counts-avg-newlow.csv
1541	SPBP8B7.06	0.943619563	0.154592236	0.42131063	0.122486208	0.674199864	0.374947064	352	no_change	high	no_change	rpp201	chromosome_2	60S acidic ribosomal protein A2	2021-09-24-p12-hits-counts-avg-newlow.csv
1542	SPBP8B7.07c	0.87402509	0.185954888	0.346820809	0.156071926	0.645390071	0.277571826	2973	no_change	no_change	no_change	set6	chromosome_2	histone lysine methyltransferase Set6 (predicted)	2021-09-24-p12-hits-counts-avg-newlow.csv
1543	SPBP8B7.08c	0.902141124	0.159942851	0.384615385	0.145607202	0.633802817	0.309621851	1767	no_change	no_change	no_change	ppm1	chromosome_2	leucine carboxyl methyltransferase, involved in regulation of PPA2 (predicted)	2021-09-24-p12-hits-counts-avg-newlow.csv
1544	SPBP8B7.10c	0.883995362	0.185464115	0.379746835	0.128011611	0.613402062	0.233154387	1729	no_change	no_change	no_change	utp16	chromosome_2	U3 snoRNP-associated protein Utp16 (predicted)	2021-09-24-p12-hits-counts-avg-newlow.csv
1545	SPBP8B7.11	0.900941545	0.176452335	0.385185185	0.139248952	0.62244898	0.252727273	881	no_change	no_change	no_change	nxt3	chromosome_2	ubiquitin protease cofactor Nxt3 (predicted)	2021-09-24-p12-hits-counts-avg-newlow.csv
1546	SPBP8B7.13	1	0.145896121	0.463550892	0.198780157	0.659032258	0.370700256	842	high	high	no_change	vac7	chromosome_2	PAS complex phosphatidylinositol phosphate kinase activator Vac7 (predicted)	2021-09-24-p12-hits-counts-avg-newlow.csv
1547	SPBP8B7.22	0.959718916	0.148598505	0.399468085	0.125563718	0.555555556	0.249311469	818	high	no_change	no_change	erd2	chromosome_2	HDEL receptor (predicted)	2021-09-24-p12-hits-counts-avg-newlow.csv
1548	SPBP8B7.23	0.843709802	0.214764101	0.321156519	0.164212796	0.644590643	0.302068091	842	no_change	no_change	no_change	rnf10	chromosome_2	ubiquitin-protein ligase E3 (predicted)	2021-09-24-p12-hits-counts-avg-newlow.csv
1549	SPBP8B7.24c	0.863387486	0.192079823	0.347826087	0.145687305	0.621943948	0.28066332	2184	no_change	no_change	no_change	atg8	chromosome_2	autophagy associated protein Atg8	2021-09-24-p12-hits-counts-avg-newlow.csv
1550	SPBP8B7.25	0.840463269	0.188378911	0.31884058	0.148689516	0.631578947	0.295839608	2137	no_change	no_change	no_change	cyp4	chromosome_2	cyclophilin family peptidyl-prolyl cis-trans isomerase Cyp4	2021-09-24-p12-hits-counts-avg-newlow.csv
1551	SPBP8B7.26	0.850118782	0.18483902	0.316831683	0.164408867	0.642857143	0.290298728	3449	no_change	no_change	no_change		chromosome_2	Schizosaccharomyces specific protein	2021-09-24-p12-hits-counts-avg-newlow.csv
1552	SPBP8B7.27	0.875169922	0.19204643	0.364238411	0.142527126	0.640625	0.273517903	1323	no_change	no_change	no_change	mug30	chromosome_2	HECT-type ubiquitin-protein ligase E3, found in association with TRAMP complex (predicted)	2021-09-24-p12-hits-counts-avg-newlow.csv
1553	SPBP8B7.28c	0.905450261	0.172284961	0.388235294	0.133250655	0.661417323	0.308229814	1281	no_change	no_change	no_change	stc1	chromosome_2	CLRC complex-Argonaute linker protein Stc1	2021-09-24-p12-hits-counts-avg-newlow.csv
1554	SPBP8B7.30c	0.922188315	0.175026199	0.377483444	0.166349206	0.664122137	0.304545455	1929	no_change	no_change	no_change	thi5	chromosome_2	DNA-binding transcription factor Thi5	2021-09-24-p12-hits-counts-avg-newlow.csv
1555	SPBP8B7.31	0.895977671	0.16335434	0.37037037	0.151589262	0.669388163	0.367212358	2188	no_change	no_change	no_change		chromosome_2	HAD superfamily hydrolase, unknown role	2021-09-24-p12-hits-counts-avg-newlow.csv
1556	SPBPB10D8.01	0.908245893	0.164719479	0.382352941	0.143182636	0.653543307	0.290895224	799	no_change	no_change	no_change		chromosome_2	cysteine transmembrane transporter (predicted)	2021-09-24-p12-hits-counts-avg-newlow.csv
1557	SPBPB21E7.01c	0.839267078	0.200526811	0.32038835	0.140670012	0.619593668	0.244282128	1020	no_change	no_change	no_change	eno102	chromosome_2	enolase (predicted)	2021-09-24-p12-hits-counts-avg-newlow.csv
1558	SPBPB21E7.04c	0.871771214	0.183224989	0.342465753	0.132121076	0.625	0.313064191	955	no_change	no_change	no_change	cmt2	chromosome_2	O-methyltransferase, human COMT catechol homolog 2	2021-09-24-p12-hits-counts-avg-newlow.csv
1559	SPBPB21E7.05	0.858658156	0.182084064	0.335714286	0.143537699	0.642276423	0.26715701	1739	no_change	no_change	no_change		chromosome_2	Schizosaccharomyces pombe specific protein	2021-09-24-p12-hits-counts-avg-newlow.csv
1560	SPBPB21E7.09	0.882664796	0.184038199	0.35483871	0.141618338	0.639175258	0.274497418	835	no_change	no_change	no_change		chromosome_2	L-asparaginase (predicted)	2021-09-24-p12-hits-counts-avg-newlow.csv
1561	SPBPB2B2.02	0.867162969	0.187306728	0.342105263	0.140853939	0.646641604	0.276785612	2316	no_change	no_change	no_change	say1	chromosome_2	ER sterol deacetylase Say1 (predicted)	2021-09-24-p12-hits-counts-avg-newlow.csv
1562	SPBPB2B2.05	0.883853494	0.182887187	0.364640884	0.139215686	0.627218935	0.24369209	1699	no_change	no_change	no_change		chromosome_2	class I glutamine amidotransferase family protein	2021-09-24-p12-hits-counts-avg-newlow.csv
1563	SPBPB2B2.07c	0.879865363	0.180356501	0.357142857	0.158387983	0.643756889	0.313887184	2510	no_change	no_change	no_change		chromosome_2	S. pombe specific DUF999 protein family 7	2021-09-24-p12-hits-counts-avg-newlow.csv
1564	SPBPB2B2.09c	0.918467256	0.156927018	0.393103448	0.142934255	0.65625	0.293768247	1369	no_change	no_change	no_change	pan5	chromosome_2	2-dehydropantoate 2-reductase Pan5 (predicted)	2021-09-24-p12-hits-counts-avg-newlow.csv
1565	SPBPB2B2.10c	0.893222459	0.181153801	0.37025012	0.15149814	0.658869129	0.319643723	1250	no_change	no_change	no_change	gal7	chromosome_2	galactose-1-phosphate uridylyltransferase Gal7	2021-09-24-p12-hits-counts-avg-newlow.csv
1566	SPBPB2B2.11	0.916821736	0.161631312	0.393939394	0.141647857	0.640625	0.288615112	1707	no_change	no_change	no_change	tgd1	chromosome_2	nucleotide-sugar 4,6-dehydratase (predicted)	2021-09-24-p12-hits-counts-avg-newlow.csv
1567	SPBPB2B2.14c	0.855214159	0.198720448	0.338131732	0.150082229	0.627223918	0.276837273	1316	no_change	no_change	no_change		chromosome_2	S. pombe specific DUF999 protein family 8	2021-09-24-p12-hits-counts-avg-newlow.csv
1568	SPBPB2B2.19c	0.921255206	0.150256785	0.417177914	0.113079758	0.563829787	0.182208402	91	no_change	high	no_change		chromosome_2	S. pombe specific 5Tm protein family	2021-09-24-p12-hits-counts-avg-newlow.csv
1569	SPBPB7E8.01	0.84490117	0.199157648	0.337078652	0.148120123	0.621269197	0.251679646	728	no_change	no_change	no_change		chromosome_2	Schizosaccharomyces specific protein, predicted GPI anchor	2021-09-24-p12-hits-counts-avg-newlow.csv
1570	SPBPB7E8.02	0.875631922	0.191547607	0.354166667	0.145313479	0.66025641	0.295444528	1019	no_change	no_change	no_change		chromosome_2	PSP1 family protein	2021-09-24-p12-hits-counts-avg-newlow.csv
1571	SPBPB8B6.04c	0.875624318	0.187466674	0.356732348	0.167309914	0.661817605	0.309065934	950	no_change	no_change	no_change	grt1	chromosome_2	DNA-binding transcription factor Grt1 (predicted)	2021-09-24-p12-hits-counts-avg-newlow.csv
1572	SPBPB8B6.05c	0.894806919	0.173651917	0.37007874	0.151443851	0.65625	0.294632787	1123	no_change	no_change	no_change		chromosome_2	L-asparaginase (predicted)	2021-09-24-p12-hits-counts-avg-newlow.csv
1573	SPBPJ4664.02	0.878739637	0.190701666	0.355769231	0.147427518	0.634408602	0.248641351	2707	no_change	no_change	no_change		chromosome_2	crazy cell surface glycoprotein	2021-09-24-p12-hits-counts-avg-newlow.csv
1574	SPBPJ4664.03	0.882095774	0.17039924	0.367816092	0.138245448	0.653202499	0.282133177	1570	no_change	no_change	no_change	mfm3	chromosome_2	M-factor precursor Mfm3	2021-09-24-p12-hits-counts-avg-newlow.csv
1575	SPBPJ4664.05	0.893406069	0.180857448	0.373560175	0.161575126	0.638971072	0.281428063	1224	no_change	no_change	no_change		chromosome_2	endomembrane system protein, FAR-17a/AIG1-like family protein, human AIG1 and ADTRP ortholog	2021-09-24-p12-hits-counts-avg-newlow.csv
1576	SPCC1020.01c	0.904952357	0.182849895	0.379310345	0.140833333	0.627586207	0.250509163	2259	no_change	no_change	no_change	pma2	chromosome_3	P-type proton ATPase, P3-type Pma2	2021-09-24-p12-hits-counts-avg-newlow.csv
1577	SPCC1020.07	0.858620623	0.193980179	0.343558282	0.14292404	0.628205128	0.257344943	507	no_change	no_change	no_change		chromosome_3	pseudouridine-5'-phosphatase (predicted)	2021-09-24-p12-hits-counts-avg-newlow.csv
1578	SPCC1020.08	0.844988146	0.185053882	0.326732673	0.139008535	0.614173228	0.249746676	1383	no_change	no_change	no_change	tyw1	chromosome_3	wybutosine biosynthesis protein Tyw1 (predicted)	2021-09-24-p12-hits-counts-avg-newlow.csv
1579	SPCC1020.09	0.830368558	0.211613042	0.316168118	0.162483097	0.625383436	0.256885174	1160	no_change	no_change	no_change	gnr1	chromosome_3	heterotrimeric G protein beta (WD repeat) subunit Gnr1	2021-09-24-p12-hits-counts-avg-newlow.csv
1580	SPCC1020.10	0.855584495	0.183005477	0.329406874	0.15	0.64158805	0.419580942	1540	no_change	no_change	no_change	oca2	chromosome_3	serine/threonine protein kinase Oca2	2021-09-24-p12-hits-counts-avg-newlow.csv
1581	SPCC1020.11c	0.86912432	0.181752842	0.313112745	0.163188602	0.66519174	0.334633318	306	no_change	no_change	no_change	emc6	chromosome_3	ER membrane protein complex subunit Emc6 (predicted)	2021-09-24-p12-hits-counts-avg-newlow.csv
1582	SPCC1020.12c	0.877196239	0.181891934	0.353535354	0.156625515	0.671875	0.345611179	1023	no_change	no_change	no_change	xap5	chromosome_3	splicing factor, xap-5-like protein (predicted)	2021-09-24-p12-hits-counts-avg-newlow.csv
1583	SPCC1183.02	0.904954034	0.169762128	0.382451638	0.150217597	0.674287954	0.330729994	742	no_change	no_change	no_change		chromosome_3	glutathione S-transferase, translational elongation factor eEF1 (predicted)	2021-09-24-p12-hits-counts-avg-newlow.csv
1584	SPCC1183.06	0.888014625	0.195587317	0.366374424	0.166353646	0.655019835	0.279994069	1186	no_change	no_change	no_change	ung1	chromosome_3	uracil DNA N-glycosylase Ung1	2021-09-24-p12-hits-counts-avg-newlow.csv
1585	SPCC1183.09c	0.899877316	0.174920076	0.363636364	0.158131085	0.654340396	0.316951903	1204	no_change	no_change	no_change	pmp31	chromosome_3	plasma membrane proteolipid Pmp31	2021-09-24-p12-hits-counts-avg-newlow.csv
1586	SPCC1183.10	0.88660532	0.197641133	0.365269461	0.163417804	0.61	0.260446282	1089	no_change	no_change	no_change	wtf10	chromosome_3	wtf antidote-like meiotic drive suppressor Wtf10 (predicted)	2021-09-24-p12-hits-counts-avg-newlow.csv
1587	SPCC11E10.06c	0.792760307	0.199906029	0.319148936	0.08983892	0.50273224	0.165674211	179	low	no_change	low	elp4	chromosome_3	elongator complex subunit Elp4	2021-09-24-p12-hits-counts-avg-newlow.csv
1588	SPCC11E10.07c	0.836956025	0.194269128	0.316724086	0.151311533	0.623132664	0.303796241	1108	no_change	no_change	no_change	gcn3	chromosome_3	translation initiation factor eIF2B alpha subunit Gcn3	2021-09-24-p12-hits-counts-avg-newlow.csv
1589	SPCC11E10.08	0.831449266	0.223518187	0.297569854	0.17462726	0.612789641	0.2571165	824	no_change	low	no_change	rik1	chromosome_3	CLRC ubiquitin ligase complex WD repeat protein Rik1	2021-09-24-p12-hits-counts-avg-newlow.csv
1590	SPCC11E10.09c	0.845284751	0.19898789	0.344827586	0.147258123	0.640825321	0.271559671	932	no_change	no_change	no_change		chromosome_3	alpha-amylase homolog (predicted)	2021-09-24-p12-hits-counts-avg-newlow.csv
1591	SPCC1223.02	1	0.106063383	0.413793103	0.167117478	0.603603604	0.319267767	779	high	high	no_change	nmt1	chromosome_3	4-amino-5-hydroxymethyl-2-methylpyrimidine phosphate synthase Nmt1	2021-09-24-p12-hits-counts-avg-newlow.csv
1592	SPCC1223.03c	0.88199536	0.188673153	0.362204724	0.158604764	0.645454545	0.29753649	653	no_change	no_change	no_change	gut2	chromosome_3	glycerol-3-phosphate dehydrogenase Gut2 (predicted)	2021-09-24-p12-hits-counts-avg-newlow.csv
1593	SPCC1223.04c	0.88868306	0.179775491	0.36	0.170485207	0.659086994	0.334043882	554	no_change	no_change	no_change	set11	chromosome_3	ribosomal protein lysine methyltransferase Set11	2021-09-24-p12-hits-counts-avg-newlow.csv
1594	SPCC1223.05c	0.986546562	0.103686794	0.479452055	0.171063184	0.769230769	0.483125852	423	high	high	high	rpl3702	chromosome_3	60S ribosomal protein L37 (predicted)	2021-09-24-p12-hits-counts-avg-newlow.csv
1595	SPCC1223.06	0.913752808	0.15667019	0.385416667	0.158834445	0.603092784	0.237559757	289	no_change	no_change	no_change	tea1	chromosome_3	cell end marker Tea1	2021-09-24-p12-hits-counts-avg-newlow.csv
1596	SPCC1223.10c	0.950365233	0.12684408	0.362162162	0.149835333	0.661538462	0.270189929	223	no_change	no_change	no_change	eaf1	chromosome_3	RNA polymerase II transcription elongation factor Eaf1	2021-09-24-p12-hits-counts-avg-newlow.csv
1597	SPCC1235.02	0.875822968	0.168890034	0.328125	0.161375661	0.634920635	0.32836637	1409	no_change	no_change	no_change	bio2	chromosome_3	biotin synthase	2021-09-30-p13-hits-counts-avg-newlow.csv
1598	SPCC1235.03	0.86804335	0.172965451	0.333333333	0.124487285	0.586466165	0.244680851	873	no_change	no_change	no_change	cue2	chromosome_3	no go decay endonuclease Cue2	2021-09-30-p13-hits-counts-avg-newlow.csv
1599	SPCC1235.05c	0.876527063	0.177926878	0.335742616	0.145098039	0.640776699	0.263239183	1032	no_change	no_change	no_change	fft2	chromosome_3	SMARCAD1 family ATPase Fft2 (predicted)	2021-09-30-p13-hits-counts-avg-newlow.csv
1600	SPCC1235.06	0.872937136	0.167629839	0.32669967	0.150974678	0.646179581	0.331703415	1370	no_change	no_change	no_change	get2	chromosome_3	GET complex (ER membrane insertion) subunit Get2	2021-09-30-p13-hits-counts-avg-newlow.csv
1601	SPCC1235.08c	0.912662145	0.16557345	0.354330709	0.152386429	0.674846626	0.358449687	785	no_change	no_change	no_change	pdh1	chromosome_3	Golgi to ER retrograde transport protein (predicted)	2021-09-30-p13-hits-counts-avg-newlow.csv
1602	SPCC1235.12c	0.90234189	0.177347334	0.371428571	0.145945946	0.671428571	0.286841654	925	no_change	no_change	no_change	mug146	chromosome_3	Schizosaccharomyces specific protein Mug46	2021-09-30-p13-hits-counts-avg-newlow.csv
1603	SPCC1235.13	0.899118283	0.172754676	0.378378378	0.135416667	0.631067961	0.283986774	1137	no_change	no_change	no_change	ght6	chromosome_3	plasma membrane glucose/fructose:proton symporter Ght6	2021-09-30-p13-hits-counts-avg-newlow.csv
1604	SPCC1235.15	0.91949609	0.155765309	0.389075317	0.152723178	0.677565728	0.312834357	762	no_change	no_change	no_change	dga1	chromosome_3	diacylglycerol O-acyltransferase Dga1	2021-09-30-p13-hits-counts-avg-newlow.csv
1605	SPCC1259.04	0.871047016	0.178624306	0.345454545	0.154976135	0.585145784	0.225738519	2426	no_change	no_change	no_change	iec3	chromosome_3	Ino80 complex subunit Iec3	2021-09-30-p13-hits-counts-avg-newlow.csv
1606	SPCC1259.07	0.834652247	0.185146378	0.311764706	0.137644107	0.611510791	0.240061262	775	no_change	no_change	no_change	rxt3	chromosome_3	transcriptional regulatory protein Rxt3	2021-09-30-p13-hits-counts-avg-newlow.csv
1607	SPCC1259.08	0.874270732	0.176438177	0.337979602	0.135754318	0.630532707	0.314300233	1054	no_change	no_change	no_change		chromosome_3	DUF2457 family conserved fungal protein	2021-09-30-p13-hits-counts-avg-newlow.csv
1608	SPCC1259.09c	0.897706524	0.17117147	0.383023016	0.125851648	0.615384615	0.314226001	474	no_change	no_change	no_change	pdx1	chromosome_3	pyruvate dehydrogenase protein x component, Pdx1 (predicted)	2021-09-30-p13-hits-counts-avg-newlow.csv
1609	SPCC1259.10	0.868332452	0.185482254	0.326086957	0.151117744	0.632415787	0.281088872	968	no_change	no_change	no_change	pgp1	chromosome_3	mitochondrial tRNA N6-threonyl-carbamoyl-adenosine (t6A) Pgp1	2021-09-30-p13-hits-counts-avg-newlow.csv
1610	SPCC1259.11c	0.914760072	0.163330484	0.37414966	0.15368489	0.661538462	0.288151365	689	no_change	no_change	no_change	gyp2	chromosome_3	GTPase activating protein Gyp2 (predicted)	2021-09-30-p13-hits-counts-avg-newlow.csv
1611	SPCC1259.12c	0.898771163	0.167442872	0.388321995	0.162023013	0.693785622	0.40941919	692	no_change	no_change	no_change	gid1	chromosome_3	GID complex subunit, Ran GTPase binding protein Gid1 (predicted)	2021-09-30-p13-hits-counts-avg-newlow.csv
1612	SPCC1259.13	0.908295754	0.163511437	0.37704918	0.135934321	0.657657658	0.24902569	1141	no_change	no_change	no_change	chk1	chromosome_3	Chk1 protein kinase	2021-09-30-p13-hits-counts-avg-newlow.csv
1613	SPCC1259.14c	0.916463486	0.16249711	0.385542169	0.134950225	0.669354839	0.297037037	915	no_change	no_change	no_change	meu27	chromosome_3	UPF0300 family protein 5	2021-09-30-p13-hits-counts-avg-newlow.csv
1614	SPCC126.01c	0.913711666	0.16964442	0.388888889	0.141901306	0.676767677	0.27873435	1127	no_change	no_change	no_change		chromosome_3	WD repeat protein	2021-09-30-p13-hits-counts-avg-newlow.csv
1615	SPCC126.06	0.877552374	0.166030296	0.341666667	0.12605042	0.604316547	0.242194732	631	no_change	no_change	no_change	twf1	chromosome_3	twinfilin (predicted)	2021-09-30-p13-hits-counts-avg-newlow.csv
1616	SPCC126.09	0.921593617	0.163952746	0.376345876	0.144489598	0.592906466	0.236426258	478	no_change	no_change	no_change	zip2	chromosome_3	vacuolar zinc exporter, ZIP family, Zip2 (predicted)	2021-09-30-p13-hits-counts-avg-newlow.csv
1617	SPCC126.10	0.908933335	0.164082506	0.373913043	0.135717725	0.637041538	0.250180566	792	no_change	no_change	no_change	iah1	chromosome_3	isoamyl acetate hydrolytic enzyme Iah1 (predicted)	2021-09-30-p13-hits-counts-avg-newlow.csv
1618	SPCC126.12	0.917623489	0.167099852	0.386363636	0.131225167	0.612244898	0.291173666	995	no_change	no_change	no_change		chromosome_3	GTP cyclohydrolase (predicted)	2021-09-30-p13-hits-counts-avg-newlow.csv
1619	SPCC126.15c	0.870706819	0.185650332	0.276119403	0.204873276	0.588235294	0.360913242	529	no_change	low	no_change	sec65	chromosome_3	signal recognition particle subunit Sec65 (predicted)	2021-09-30-p13-hits-counts-avg-newlow.csv
1620	SPCC1281.04	0.892507295	0.176133023	0.363636364	0.154710145	0.6640625	0.268472906	641	no_change	no_change	no_change	akr7	chromosome_3	pyridoxal reductase (predicted)	2021-09-30-p13-hits-counts-avg-newlow.csv
1621	SPCC1281.07c	0.908304438	0.182703991	0.378165567	0.157522106	0.667770419	0.273401431	978	no_change	no_change	no_change	gst4	chromosome_3	glutathione S-transferase (predicted)	2021-09-30-p13-hits-counts-avg-newlow.csv
1622	SPCC1281.08	0.917279582	0.170572627	0.345679012	0.144186246	0.536	0.211015887	2099	no_change	no_change	low	wtf11	chromosome_3	wtf element Wtf11	2021-09-30-p13-hits-counts-avg-newlow.csv
1623	SPCC132.02	0.897350638	0.167176037	0.360759494	0.140664962	0.666666667	0.313618771	1453	no_change	no_change	no_change	hst2	chromosome_3	histone deacetylase, Sirtuin family, NAD-dependent Hst2	2021-09-30-p13-hits-counts-avg-newlow.csv
1624	SPCC1322.03	0.831913761	0.178090363	0.285714286	0.153263403	0.590163934	0.194178628	3405	no_change	low	no_change	trp1322	chromosome_3	plasma membrane TRP-like calcium ion channel Trp1322	2021-09-30-p13-hits-counts-avg-newlow.csv
1625	SPCC1322.07c	0.89168132	0.183194945	0.364583333	0.131578947	0.595238095	0.21559633	701	no_change	no_change	no_change	mug150	chromosome_3	Schizosaccharomyces pombe specific protein Mug150	2021-09-30-p13-hits-counts-avg-newlow.csv
1626	SPCC1322.08	0.885245236	0.172712693	0.318350168	0.167280396	0.688202899	0.365321627	1346	no_change	no_change	no_change	srk1	chromosome_3	MAPK-activated protein kinase Srk1	2021-09-30-p13-hits-counts-avg-newlow.csv
1627	SPCC1322.09	0.89836534	0.172442848	0.356589147	0.129420787	0.598385148	0.257513104	624	no_change	no_change	no_change		chromosome_3	Golgi protein, associated with COP vesicles (predicted), DUF5427	2021-09-30-p13-hits-counts-avg-newlow.csv
1628	SPCC1322.15	0.907736672	0.151452328	0.372093023	0.148529412	0.692285621	0.362942678	922	no_change	no_change	no_change	rpl3402	chromosome_3	60S ribosomal protein L34	2021-09-30-p13-hits-counts-avg-newlow.csv
1629	SPCC1322.16	0.935010321	0.160820116	0.384615385	0.158447489	0.692982456	0.314505324	809	no_change	no_change	no_change	phb2	chromosome_3	prohibitin Phb2 (predicted)	2021-09-30-p13-hits-counts-avg-newlow.csv
1630	SPCC1393.05	0.877809195	0.202619697	0.301195136	0.189894851	0.625	0.366975398	1662	no_change	low	no_change	ers1	chromosome_3	RNA-silencing factor Ers1	2021-09-30-p13-hits-counts-avg-newlow.csv
1631	SPCC1393.07c	0.901827154	0.178330369	0.363636364	0.147008882	0.677419355	0.307254305	791	no_change	no_change	no_change	mug4	chromosome_3	Schizosaccharomyces specific protein, DNAJ domain	2021-09-30-p13-hits-counts-avg-newlow.csv
1632	SPCC1393.13	0.894346987	0.160902697	0.322916667	0.158333333	0.671875	0.253540519	1021	no_change	no_change	no_change		chromosome_3	metal-dependent phosphatase involved in cellular detoxification/metabolite repair (predicted)	2021-09-30-p13-hits-counts-avg-newlow.csv
1633	SPCC13B11.02c	0.88392348	0.172469968	0.355769231	0.132407773	0.626262626	0.265436998	883	no_change	no_change	no_change		chromosome_3	Schizosaccharomyces pombe specific protein	2021-09-30-p13-hits-counts-avg-newlow.csv
1634	SPCC13B11.03c	0.878196406	0.168652715	0.338522108	0.128358027	0.618034056	0.240715479	1218	no_change	no_change	no_change		chromosome_3	hydroxyacylglutathione hydrolase (predicted)	2021-09-30-p13-hits-counts-avg-newlow.csv
1635	SPCC13B11.04c	0.89101998	0.155205505	0.349414816	0.133520207	0.649417593	0.269890224	674	no_change	no_change	no_change	fmd3	chromosome_3	glutathione-dependent formaldehyde dehydrogenase (predicted)	2021-09-30-p13-hits-counts-avg-newlow.csv
1636	SPCC1442.02	0.871143522	0.177273473	0.327558622	0.163018696	0.686912604	0.316280384	2704	no_change	no_change	no_change	glm2	chromosome_3	Glomulin, ubiquitin-protein transferase inhibitor Glm2	2021-09-30-p13-hits-counts-avg-newlow.csv
1637	SPCC1442.03	0.944305706	0.133242646	0.422291235	0.131909245	0.65482351	0.277364054	746	no_change	high	no_change	mme1	chromosome_3	mitochondrial carrier, magnesium ion Mme1 (predicted)	2021-09-30-p13-hits-counts-avg-newlow.csv
1638	SPCC1442.04c	0.884711466	0.176410412	0.34017112	0.166189147	0.684673184	0.295698617	2612	no_change	no_change	no_change		chromosome_3	meiotic recombination protein (predicted)	2021-09-30-p13-hits-counts-avg-newlow.csv
1639	SPCC1442.05c	0.899116847	0.137601463	0.317073171	0.169496487	0.566878981	0.2959849	81	no_change	no_change	no_change	mic26	chromosome_3	MICOS complex subunit Mic23/26/27 (predicted)	2021-09-30-p13-hits-counts-avg-newlow.csv
1640	SPCC1442.07c	0.923254996	0.145733048	0.38871196	0.153128549	0.650625072	0.305167464	800	no_change	no_change	no_change	wss2	chromosome_3	ubiquitin/metalloprotease fusion protein Udp7	2021-09-30-p13-hits-counts-avg-newlow.csv
1641	SPCC1442.14c	0.876838836	0.173657001	0.343137255	0.127352151	0.619047619	0.25341006	621	no_change	no_change	no_change	hnt1	chromosome_3	adenosine 5'-monophosphoramidase (predicted)	2021-09-30-p13-hits-counts-avg-newlow.csv
1642	SPCC1442.16c	0.898129466	0.17809596	0.356478691	0.136154883	0.617667922	0.253471967	1108	no_change	no_change	no_change	zta1	chromosome_3	NADPH quinone oxidoreductase/ARE-binding protein (predicted)	2021-09-30-p13-hits-counts-avg-newlow.csv
1643	SPCC1450.02	0.901881841	0.19268195	0.353846154	0.14728225	0.654761905	0.27191629	987	no_change	no_change	no_change	bdf1	chromosome_3	Swr1 complex bromodomain subunit Bdf1	2021-09-30-p13-hits-counts-avg-newlow.csv
1644	SPCC1450.06c	0.881794158	0.178646225	0.342857143	0.152688172	0.654761905	0.26332998	1281	no_change	no_change	no_change	grx3	chromosome_3	CIA machinery monothiol glutaredoxin Grx3	2021-09-30-p13-hits-counts-avg-newlow.csv
1645	SPCC1450.11c	0.844109395	0.190393596	0.318718427	0.16041819	0.680937118	0.310259076	1334	no_change	no_change	no_change	cek1	chromosome_3	serine/threonine protein kinase Cek1	2021-09-30-p13-hits-counts-avg-newlow.csv
1646	SPCC1450.12	0.906359019	0.166382968	0.376966801	0.127774072	0.654411765	0.262464136	1208	no_change	no_change	no_change		chromosome_3	mitochondrial DUF3818 and PXA domain conserved fungal protein	2021-09-30-p13-hits-counts-avg-newlow.csv
1647	SPCC1450.16c	0.890716866	0.17901319	0.352941176	0.157934043	0.691034073	0.301767079	2138	no_change	no_change	no_change	ptl1	chromosome_3	triacylglycerol lipase ptl1	2021-09-30-p13-hits-counts-avg-newlow.csv
1648	SPCC1494.01	0.929439482	0.150550489	0.414285714	0.152498617	0.684931507	0.316666667	925	no_change	high	no_change		chromosome_3	iron/ascorbate oxidoreductase family	2021-09-30-p13-hits-counts-avg-newlow.csv
1649	SPCC14G10.03c	0.928464501	0.180134834	0.365079365	0.181782107	0.598484848	0.264753479	523	no_change	no_change	no_change	ump1	chromosome_3	proteasome maturation factor Ump1 (predicted)	2021-09-30-p13-hits-counts-avg-newlow.csv
1650	SPCC1529.01	0.889182194	0.170519368	0.351851852	0.115757576	0.632183908	0.243277311	669	no_change	no_change	no_change		chromosome_3	transmembrane transporter (predicted)	2021-09-30-p13-hits-counts-avg-newlow.csv
1651	SPCC162.02c	0.903694623	0.168370463	0.361702128	0.125319181	0.616071429	0.267635143	891	no_change	no_change	no_change		chromosome_3	AMP-binding dehydrogenase (predicted)	2021-09-30-p13-hits-counts-avg-newlow.csv
1652	SPCC162.03	0.880495645	0.167088899	0.359631396	0.143776096	0.648648649	0.292880038	1002	no_change	no_change	no_change		chromosome_3	short chain dehydrogenase (predicted)	2021-09-30-p13-hits-counts-avg-newlow.csv
1653	SPCC162.04c	0.910455515	0.173155957	0.38028169	0.137919278	0.680672269	0.313940678	1207	no_change	no_change	no_change	wtf13	chromosome_3	wtf meiotic drive poison Wtf13	2021-09-30-p13-hits-counts-avg-newlow.csv
1654	SPCC162.06c	0.917740505	0.171462953	0.376923077	0.15191654	0.695906433	0.327807842	1763	no_change	no_change	no_change	vps60	chromosome_3	vacuolar sorting protein Vps60 (predicted)	2021-09-30-p13-hits-counts-avg-newlow.csv
1655	SPCC162.12	0.954740298	0.155277036	0.338129496	0.163945578	0.552631579	0.266778014	2617	high	no_change	no_change	tco89	chromosome_3	TORC1 subunit Tco89	2021-09-30-p13-hits-counts-avg-newlow.csv
1656	SPCC1620.02	0.901702747	0.174065147	0.360707616	0.172380303	0.678416149	0.339855859	1064	no_change	no_change	no_change	wtf23	chromosome_3	wtf meiotic drive poison Wtf23	2021-09-30-p13-hits-counts-avg-newlow.csv
1657	SPCC1620.07c	0.888159181	0.167847647	0.365783972	0.118632511	0.586313325	0.252524852	930	no_change	no_change	no_change	lnp1	chromosome_3	lunapark Lnp1	2021-09-30-p13-hits-counts-avg-newlow.csv
1658	SPCC1620.12c	0.881452717	0.172368508	0.342857143	0.136733059	0.598684211	0.272680078	1297	no_change	no_change	no_change		chromosome_3	GTPase activating protein (predicted)	2021-09-30-p13-hits-counts-avg-newlow.csv
1659	SPCC1620.13	0.891980425	0.179226453	0.364705882	0.119293078	0.618556701	0.247836622	1273	no_change	no_change	no_change		chromosome_3	phosphoglycerate mutase/6-phosphofructo-2-kinase family (predicted)	2021-09-30-p13-hits-counts-avg-newlow.csv
1660	SPCC1672.03c	0.912245774	0.155249816	0.371506635	0.134099617	0.659416864	0.312420004	1080	no_change	no_change	no_change	gud1	chromosome_3	guanine deaminase Gud1 (predicted)	2021-09-30-p13-hits-counts-avg-newlow.csv
1661	SPCC1672.06c	0.85184648	0.185828531	0.327956989	0.150038197	0.643835616	0.283468647	1527	no_change	no_change	no_change	asp1	chromosome_3	diphosphoinositol pentakisphosphate kinase/InsP8 pyrophosphatase	2021-09-30-p13-hits-counts-avg-newlow.csv
1662	SPCC1672.09	0.900424989	0.167376848	0.357142857	0.149317244	0.681421406	0.3546955	1382	no_change	no_change	no_change		chromosome_3	triglyceride lipase-cholesterol esterase (predicted)	2021-09-30-p13-hits-counts-avg-newlow.csv
1663	SPCC1682.07	0.891210595	0.179534919	0.320987654	0.251036295	0.685534591	0.459586783	319	no_change	no_change	no_change	ssl1	chromosome_3	transcription factor TFIIH complex subunit Ssl1	2021-09-30-p13-hits-counts-avg-newlow.csv
1664	SPCC1682.08c	0.869349891	0.173763283	0.327272727	0.173201013	0.69375	0.312690305	3335	no_change	no_change	no_change	mpf2	chromosome_3	meiotic pumilio family RNA-binding protein Mpf2	2021-09-30-p13-hits-counts-avg-newlow.csv
1665	SPCC1682.11c	0.911900393	0.179203624	0.390443575	0.169959749	0.696490148	0.362430541	1390	no_change	no_change	no_change	ctl1	chromosome_3	choline transporter-like, implicated in autophagy Ctl1	2021-09-30-p13-hits-counts-avg-newlow.csv
1666	SPCC1682.14	0.962581679	0.136163251	0.444444444	0.150310559	0.636363636	0.316666667	1177	high	high	no_change	rpl1902	chromosome_3	60S ribosomal protein L19	2021-09-30-p13-hits-counts-avg-newlow.csv
1667	SPCC16A11.01	0.864760499	0.177751738	0.308411215	0.17691506	0.645833333	0.344898269	2093	no_change	low	no_change	sfk1	chromosome_3	plasma membrane protein involved in inositol lipid-mediated signaling Sfk1 (predicted)	2021-09-30-p13-hits-counts-avg-newlow.csv
1668	SPCC16A11.04	0.959087757	0.176037007	0.4	0.182003393	0.654411765	0.297857235	1739	high	no_change	no_change	snx12	chromosome_3	ER-vacuole tethering sorting nexin Snx12 (predicted)	2021-09-30-p13-hits-counts-avg-newlow.csv
1669	SPCC16A11.07	0.980069367	0.096757198	0.395061728	0.171805007	0.735849057	0.489459816	565	high	no_change	high	coq10	chromosome_3	mitochondrial ubiquinone binding protein Coq10	2021-09-30-p13-hits-counts-avg-newlow.csv
1670	SPCC16A11.15c	0.890690655	0.184610655	0.349582456	0.154229003	0.662111743	0.304249278	1764	no_change	no_change	no_change		chromosome_3	Schizosaccharomyces specific protein	2021-09-30-p13-hits-counts-avg-newlow.csv
1671	SPCC16C4.01	0.921766629	0.161729848	0.362788478	0.159023078	0.652439024	0.281683476	2450	no_change	no_change	no_change	sif2	chromosome_3	mitochondrial protein, involved in mitochondrial gene expression (predicted)	2021-09-30-p13-hits-counts-avg-newlow.csv
1672	SPCC16C4.03	0.936147483	0.140243984	0.369565217	0.144839166	0.641509434	0.312569392	2881	no_change	no_change	no_change	pin1	chromosome_3	peptidyl-prolyl cis-trans isomerase Pin1	2021-09-30-p13-hits-counts-avg-newlow.csv
1673	SPCC16C4.04	0.955207396	0.153149843	0.4	0.149908925	0.588235294	0.25	933	high	no_change	no_change		chromosome_3	Schizosaccharomyces specific protein	2021-09-30-p13-hits-counts-avg-newlow.csv
1674	SPCC16C4.06c	0.903940284	0.168216612	0.364341085	0.166053704	0.683544304	0.342287673	2095	no_change	no_change	no_change	pus3	chromosome_3	tRNA pseudouridine synthase Pus3 (predicted)	2021-09-30-p13-hits-counts-avg-newlow.csv
1675	SPCC16C4.09	0.943987973	0.15406387	0.40627451	0.178548285	0.60840188	0.317717996	698	no_change	no_change	no_change	sts5	chromosome_3	cytoplasmic P body 3'-5'-exoribonuclease, Dis3L2-related (predicted)	2021-09-30-p13-hits-counts-avg-newlow.csv
1676	SPCC1739.01	0.974924042	0.112828946	0.410714286	0.143132032	0.568181818	0.207484069	295	high	no_change	no_change		chromosome_3	zf-CCCH type zinc finger protein	2021-09-30-p13-hits-counts-avg-newlow.csv
1677	SPCC1739.03	0.887917808	0.181887169	0.347693531	0.141992239	0.593208144	0.274390066	1270	no_change	no_change	no_change	hrr1	chromosome_3	RNAi-mediated heterochromatin assembly helicase Hrr1	2021-09-30-p13-hits-counts-avg-newlow.csv
1678	SPCC1739.05	0.911735734	0.162636704	0.359756098	0.149482427	0.662420382	0.334100033	1111	no_change	no_change	no_change	set5	chromosome_3	histone lysine methyltransferase Set5 (predicted)	2021-09-30-p13-hits-counts-avg-newlow.csv
1679	SPCC1739.06c	0.885579668	0.181465088	0.352156967	0.146082304	0.648648649	0.266339119	1152	no_change	no_change	no_change	met1	chromosome_3	uroporphyrin methyltransferase Met1	2021-09-30-p13-hits-counts-avg-newlow.csv
1680	SPCC1739.08c	0.889824027	0.170211025	0.352631579	0.154392372	0.644736842	0.302270098	1553	no_change	no_change	no_change		chromosome_3	short chain dehydrogenase (predicted)	2021-09-30-p13-hits-counts-avg-newlow.csv
1681	SPCC1739.09c	0.870288318	0.173875332	0.336734694	0.153552711	0.661016949	0.295286892	1639	no_change	no_change	no_change	cox13	chromosome_3	cytochrome c oxidase subunit VIa (predicted)	2021-09-30-p13-hits-counts-avg-newlow.csv
1682	SPCC1739.14	0.961128833	0.120390624	0.422947858	0.191415754	0.75	0.515752554	1024	high	high	high	npp106	chromosome_3	nucleoporin Npp106	2021-09-30-p13-hits-counts-avg-newlow.csv
1683	SPCC1742.01	0.923824574	0.153575909	0.390728477	0.1497669	0.669291339	0.311011905	1517	no_change	no_change	no_change	gsf2	chromosome_3	cell surface glycoprotein, galactose-specific flocculin Gsf2	2021-09-30-p13-hits-counts-avg-newlow.csv
1684	SPCC1753.02c	1.001877065	0.10999861	0.418367347	0.15240518	0.608247423	0.225798991	3378	high	high	no_change	git3	chromosome_3	G-protein coupled receptor Git3	2021-09-30-p13-hits-counts-avg-newlow.csv
1685	SPCC1795.02c	0.900088259	0.168463702	0.34656168	0.129035179	0.610972302	0.240864276	1190	no_change	no_change	no_change	vcx1	chromosome_3	vacuolar proton/calcium exchanger (predicted)	2021-09-30-p13-hits-counts-avg-newlow.csv
1686	SPCC1795.03	0.928208	0.155706665	0.361463229	0.157924035	0.677292355	0.402026715	1082	no_change	no_change	no_change	gms1	chromosome_3	Golgi UDP-galactose transmembrane transporter Gms1	2021-09-30-p13-hits-counts-avg-newlow.csv
1687	SPCC1795.09	0.846094475	0.177726636	0.274336283	0.175970696	0.654545455	0.286438679	3161	no_change	low	no_change	yps1	chromosome_3	aspartic protease, yapsin family, unknown specificity Yps1	2021-09-30-p13-hits-counts-avg-newlow.csv
1688	SPCC1795.10c	0.890858093	0.166381211	0.357798165	0.166002264	0.654135338	0.306803513	1427	no_change	no_change	no_change	svp26	chromosome_3	COPII-coated ER to Golgi transport vesicle protein Svp26 (predicted)	2021-09-30-p13-hits-counts-avg-newlow.csv
1689	SPCC18.01c	0.87741251	0.17306522	0.317307692	0.178397839	0.702380952	0.329040175	1979	no_change	no_change	no_change	adg3	chromosome_3	beta-glucosidase Adg3 (predicted)	2021-09-30-p13-hits-counts-avg-newlow.csv
1690	SPCC18.06c	0.877721893	0.172250843	0.341224395	0.164651291	0.684931507	0.307732071	1422	no_change	no_change	no_change	caf1	chromosome_3	CCR4-Not complex CAF1 family ribonuclease subunit 7/8	2021-09-30-p13-hits-counts-avg-newlow.csv
1691	SPCC18.09c	0.901675162	0.179665348	0.362637363	0.164005474	0.669724771	0.310143638	1467	no_change	no_change	no_change	hnt3	chromosome_3	aprataxin Hnt3	2021-09-30-p13-hits-counts-avg-newlow.csv
1692	SPCC18.13	0.892610306	0.161944867	0.328767123	0.154637097	0.674242424	0.337411939	2545	no_change	no_change	no_change	trm82	chromosome_3	tRNA (guanine-N7-)-methyltransferase WD repeat subunit Trm82 (predicted)	2021-09-30-p13-hits-counts-avg-newlow.csv
1693	SPCC1827.03c	0.878826034	0.194176115	0.354330709	0.140687852	0.589147287	0.24163019	1705	no_change	no_change	no_change	pcs60	chromosome_3	acetyl-CoA ligase Pcs60 (predicted)	2021-09-30-p13-hits-counts-avg-newlow.csv
1694	SPCC1827.04	0.866400783	0.179113959	0.337931034	0.130337079	0.575757576	0.274795334	1353	no_change	no_change	no_change	vms1	chromosome_3	Cdc48p-Npl4p-Vms1p AAA ATPase complex subunit involved in ER associated ubiquitin-dependent protein catabolic process Vms1 (predicted)	2021-09-30-p13-hits-counts-avg-newlow.csv
1695	SPCC1827.07c	0.901507439	0.160422429	0.34955403	0.152470408	0.654804968	0.273057227	1220	no_change	no_change	no_change		chromosome_3	SPX/EXS domain protein (predicted)	2021-09-30-p13-hits-counts-avg-newlow.csv
1696	SPCC1840.02c	0.90609804	0.162489788	0.37195122	0.14375	0.650943396	0.291265209	2159	no_change	no_change	no_change	bgs4	chromosome_3	cell wall and secondary septum 1,6 branched 1,3-beta-glucan synthase catalytic subunit Bgs4	2021-09-30-p13-hits-counts-avg-newlow.csv
1697	SPCC1840.04	0.884556766	0.167382339	0.340351655	0.147241297	0.643621259	0.290942591	1736	no_change	no_change	no_change	pca1	chromosome_3	metacaspase Pca1	2021-09-30-p13-hits-counts-avg-newlow.csv
1698	SPCC1840.05c	0.874122074	0.180951856	0.318979214	0.174499235	0.697423706	0.331128667	2256	no_change	no_change	no_change	pgm2	chromosome_3	phosphoglucomutase Pgm2 (predicted)	2021-09-30-p13-hits-counts-avg-newlow.csv
1699	SPCC1840.07c	0.905728	0.170032971	0.369127517	0.151998299	0.666666667	0.258980965	1701	no_change	no_change	no_change		chromosome_3	vacuolar endopolyphosphatase (predicted)	2021-09-30-p13-hits-counts-avg-newlow.csv
1700	SPCC1840.08c	0.910391851	0.15676565	0.378454726	0.139369658	0.677692728	0.273798587	1248	no_change	no_change	no_change	pdi5	chromosome_3	protein disulfide isomerase (predicted)	2021-09-30-p13-hits-counts-avg-newlow.csv
1701	SPCC1840.09	1	0.101556133	0.405594406	0.186503781	0.588235294	0.274366353	137	high	no_change	no_change	coq11	chromosome_3	ubiquinone biosynthesis protein Coq11	2021-09-30-p13-hits-counts-avg-newlow.csv
1702	SPCC188.07	0.865486849	0.184339112	0.305555556	0.175940647	0.62295082	0.319757843	1329	no_change	low	no_change	ccq1	chromosome_3	shelterin complex HEAT repeat subunit Ccq1	2021-09-30-p13-hits-counts-avg-newlow.csv
1703	SPCC188.08c	0.937253204	0.160160497	0.374045802	0.139363866	0.612121212	0.26634999	1683	no_change	no_change	no_change	ubp5	chromosome_3	ubiquitin C-terminal hydrolase Ubp5	2021-09-30-p13-hits-counts-avg-newlow.csv
1704	SPCC188.09c	0.88620377	0.176958494	0.344155844	0.152183601	0.621621622	0.271396896	2017	no_change	no_change	no_change	pfl4	chromosome_3	cell surface glycoprotein, flocculin Pfl4	2021-09-30-p13-hits-counts-avg-newlow.csv
1705	SPCC188.12	0.901839853	0.164198888	0.352941176	0.146078278	0.657894737	0.329758009	1399	no_change	no_change	no_change	spn6	chromosome_3	meiotic (sporulation) septin Spn6	2021-09-30-p13-hits-counts-avg-newlow.csv
1706	SPCC18B5.01c	0.891611961	0.18503865	0.362962963	0.152054281	0.631147541	0.263701764	1239	no_change	no_change	no_change	bfr1	chromosome_3	plasma membrane brefeldin A efflux transporter Bfr1	2021-09-30-p13-hits-counts-avg-newlow.csv
1707	SPCC18B5.03	1.04166866	0.081505358	0.52173913	0.237389771	0.785714286	0.511111111	2809	high	high	high	wee1	chromosome_3	M phase inhibitor protein kinase Wee1	2021-09-30-p13-hits-counts-avg-newlow.csv
1708	SPCC18B5.05c	0.976152096	0.123018567	0.412642913	0.12119084	0.573541888	0.246037062	780	high	high	no_change		chromosome_3	phosphomethylpyrimidine kinase (predicted)	2021-09-30-p13-hits-counts-avg-newlow.csv
1709	SPCC18B5.06	0.966899384	0.132563276	0.432835821	0.140322581	0.67032967	0.257471264	1577	high	high	no_change	dom34	chromosome_3	Dom34-Hbs1 translation release factor complex subunit, peloto ortholog Dom34	2021-09-30-p13-hits-counts-avg-newlow.csv
1710	SPCC18B5.07c	0.840233892	0.202941792	0.291044776	0.200292398	0.759036145	0.376462585	385	no_change	low	high	nup61	chromosome_3	nucleoporin Nup61	2021-09-30-p13-hits-counts-avg-newlow.csv
1711	SPCC1902.01	0.923626536	0.160287472	0.369346367	0.162814626	0.657102701	0.314079788	372	no_change	no_change	no_change	gaf1	chromosome_3	DNA-binding transcription factor Gaf1	2021-09-30-p13-hits-counts-avg-newlow.csv
1712	SPCC1902.02	0.880452687	0.162695881	0.315789474	0.168292683	0.690909091	0.316083109	1753	no_change	no_change	no_change	mug72	chromosome_3	oxidoreductase (predicted)	2021-09-30-p13-hits-counts-avg-newlow.csv
1713	SPCC1906.02c	0.938274214	0.141934121	0.410714286	0.119852347	0.62544964	0.262838469	1556	no_change	no_change	no_change	cue3	chromosome_3	CUE domain protein Cue3, human ASCC2 ortholog, activating signal cointegrator 1 complex (predicted)	2021-09-30-p13-hits-counts-avg-newlow.csv
1714	SPCC1906.04	0.872310014	0.181987726	0.324074074	0.173437287	0.650943396	0.312098344	1859	no_change	no_change	no_change	wtf20	chromosome_3	wtf antidote-like meiotic drive suppressor Wtf20 (predicted)	2021-09-30-p13-hits-counts-avg-newlow.csv
1715	SPCC191.01	0.84958772	0.186995679	0.302423295	0.178311194	0.65579093	0.350353985	2342	no_change	low	no_change		chromosome_3	Schizosaccharomyces specific protein	2021-09-30-p13-hits-counts-avg-newlow.csv
1716	SPCC191.03c	0.866561221	0.187341807	0.328467153	0.16141556	0.663865546	0.294112356	1975	no_change	no_change	no_change		chromosome_3	Schizosaccharomyces pombe specific protein	2021-09-30-p13-hits-counts-avg-newlow.csv
1717	SPCC191.05c	0.880135465	0.178107858	0.328184637	0.166666667	0.697108702	0.389809852	1552	no_change	no_change	no_change		chromosome_3	nucleoside 2-deoxyribosyltransferase (predicted)	2021-09-30-p13-hits-counts-avg-newlow.csv
1718	SPCC191.06	0.906116426	0.166701036	0.37037037	0.157964602	0.6875	0.294918699	2129	no_change	no_change	no_change		chromosome_3	Schizosaccharomyces pombe specific protein	2021-09-30-p13-hits-counts-avg-newlow.csv
1719	SPCC191.09c	0.910210345	0.166345165	0.363382428	0.169455789	0.711769231	0.360442557	1442	no_change	no_change	high	gst1	chromosome_3	glutathione S-transferase Gst1	2021-09-30-p13-hits-counts-avg-newlow.csv
1720	SPCC1919.03c	0.915705401	0.174093971	0.361933976	0.154024035	0.633974595	0.265154576	2802	no_change	no_change	no_change	amk2	chromosome_3	serine/threonine protein kinase AMPK (beta) regulatory subunit Amk2	2021-09-30-p13-hits-counts-avg-newlow.csv
1721	SPCC1919.04	0.942986444	0.148642675	0.402298851	0.148218202	0.649626866	0.307459717	1244	no_change	no_change	no_change		chromosome_3	Schizosaccharomyces specific protein	2021-09-30-p13-hits-counts-avg-newlow.csv
1722	SPCC1919.07	0.886440041	0.168274419	0.353194726	0.137008221	0.636674969	0.262728537	1478	no_change	no_change	no_change		chromosome_3	Schizosaccharomyces specific protein	2021-09-30-p13-hits-counts-avg-newlow.csv
1723	SPCC1919.10c	0.937191839	0.141030058	0.379310345	0.122685341	0.615990413	0.253226023	1104	no_change	no_change	no_change	myo52	chromosome_3	myosin type V	2021-09-30-p13-hits-counts-avg-newlow.csv
1724	SPCC1919.11	0.889989761	0.173333545	0.344077922	0.146311793	0.666666667	0.331300906	1474	no_change	no_change	no_change	mug137	chromosome_3	BAR adaptor protein, human endophilin A3-like (predicted)	2021-09-30-p13-hits-counts-avg-newlow.csv
1725	SPCC1919.12c	0.899049612	0.171740397	0.36444638	0.162413934	0.678899083	0.335657615	1342	no_change	no_change	no_change	erm2	chromosome_3	multi-spanning vacuolar membrane protease (predicted)	2021-09-30-p13-hits-counts-avg-newlow.csv
1726	SPCC23B6.01c	0.880774639	0.208483553	0.352459016	0.156116643	0.625954198	0.216422466	2033	no_change	no_change	no_change	osh6	chromosome_3	sterol transfer protein Osh6	2021-09-30-p13-hits-counts-avg-newlow.csv
1727	SPCC23B6.04c	0.872710606	0.170040394	0.319246072	0.183887775	0.702208868	0.305520069	3134	no_change	no_change	no_change	pdr16	chromosome_3	meiotic sec14 cytosolic factor family, phospholipid-intermembrane transfer protein Pdr16 (predicted)	2021-09-30-p13-hits-counts-avg-newlow.csv
1728	SPCC24B10.03	0.906757669	0.168205452	0.3671875	0.153245192	0.659793814	0.30531401	1661	no_change	no_change	no_change		chromosome_3	Schizosaccharomyces specific protein	2021-09-30-p13-hits-counts-avg-newlow.csv
1729	SPCC24B10.11c	0.89464466	0.194604625	0.303867403	0.173359261	0.626760563	0.363342318	1093	no_change	low	no_change	tho7	chromosome_3	THO complex subunit Tho7 (predicted)	2021-09-30-p13-hits-counts-avg-newlow.csv
1730	SPCC24B10.12	0.804545414	0.173067159	0.262711864	0.147149984	0.613445378	0.199778192	1240	low	low	no_change	cgi121	chromosome_3	EKC/KEOPS complex subunit Cgi121 (predicted)	2021-09-30-p13-hits-counts-avg-newlow.csv
1731	SPCC24B10.13	0.820131823	0.185852299	0.277777778	0.180556303	0.6328125	0.249851834	1871	low	low	no_change	skb5	chromosome_3	protein kinase activator Skb5	2021-09-30-p13-hits-counts-avg-newlow.csv
1732	SPCC24B10.16c	0.901849128	0.177173682	0.361904762	0.151322751	0.598425197	0.276119403	937	no_change	no_change	no_change	pac4	chromosome_3	proteasome assembly chaperone Pac4	2021-09-30-p13-hits-counts-avg-newlow.csv
1733	SPCC24B10.17	0.939259757	0.154846523	0.392405063	0.151516257	0.663043478	0.329504014	811	no_change	no_change	no_change	emp24	chromosome_3	COPII-coated vesicle component Emp24 (predicted)	2021-09-30-p13-hits-counts-avg-newlow.csv
1734	SPCC24B10.18	0.915676955	0.169985498	0.379562044	0.139075805	0.65625	0.285926144	1047	no_change	no_change	no_change		chromosome_3	DUF2462 family protein, human Leydig cell tumor 10 kDa protein homolog	2021-09-30-p13-hits-counts-avg-newlow.csv
1735	SPCC24B10.20	0.900038736	0.168553309	0.371134021	0.152305745	0.669421488	0.306666412	1383	no_change	no_change	no_change		chromosome_3	short chain dehydrogenase, unknown specificity (predicted)	2021-09-30-p13-hits-counts-avg-newlow.csv
1736	SPCC24B10.22	0.8991918	0.172681183	0.369565217	0.156578603	0.656483209	0.29320476	1372	no_change	no_change	no_change	pog1	chromosome_3	mitochondrial DNA polymerase, gamma subunit Pog1	2021-09-30-p13-hits-counts-avg-newlow.csv
1737	SPCC285.04	0.899426367	0.176524983	0.369863014	0.151086957	0.673267327	0.287014061	1409	no_change	no_change	no_change		chromosome_3	transthyretin/hydroxyisourate hydrolase (predicted)	2021-09-30-p13-hits-counts-avg-newlow.csv
1738	SPCC285.10c	0.90698971	0.160014982	0.371212121	0.167098634	0.696490148	0.337298164	2350	no_change	no_change	no_change	ear1	chromosome_3	SPRY domain membrane protein, specificity factor required for ubiquitination Ear1 (predicted)	2021-09-30-p13-hits-counts-avg-newlow.csv
1739	SPCC285.14	0.888211801	0.170467601	0.36482237	0.146273089	0.662249912	0.264438372	2090	no_change	no_change	no_change	trs130	chromosome_3	TRAPP II complex subunit Trs130 (predicted)	2021-09-30-p14-hits-counts-avg-newlow.csv
1740	SPCC285.15c	0.978271557	0.152834362	0.417721519	0.147619048	0.556390977	0.225033738	197	high	high	no_change	rps2802	chromosome_3	40S ribosomal protein S28, Rps2802	2021-09-30-p14-hits-counts-avg-newlow.csv
1741	SPCC285.17	0.950680794	0.121059131	0.452941176	0.147755411	0.637362637	0.264886538	131	no_change	high	no_change	spp27	chromosome_3	RNA polymerase I upstream activation factor complex subunit Spp27	2021-09-30-p14-hits-counts-avg-newlow.csv
1742	SPCC297.04c	0.904604768	0.164137579	0.374045802	0.129513722	0.603550296	0.268003908	2001	no_change	no_change	no_change	set7	chromosome_3	histone lysine H3-K37 methyltransferase Set7	2021-09-30-p14-hits-counts-avg-newlow.csv
1743	SPCC297.06c	0.904282566	0.164362997	0.366666667	0.148631423	0.626168224	0.272549794	891	no_change	no_change	no_change		chromosome_3	conserved fungal protein	2021-09-30-p14-hits-counts-avg-newlow.csv
1744	SPCC2H8.02	0.911350148	0.153315009	0.381399616	0.147318131	0.632753078	0.248710921	1286	no_change	no_change	no_change	pho843	chromosome_3	plasma membrane inorganic phosphate transmembrane transporter Pho843	2021-09-30-p14-hits-counts-avg-newlow.csv
1745	SPCC2H8.05c	0.928861923	0.155655643	0.393258427	0.161490683	0.655737705	0.310344828	1105	no_change	no_change	no_change	dbl1	chromosome_3	double strand break localizing Dbl1	2021-09-30-p14-hits-counts-avg-newlow.csv
1746	SPCC306.02c	0.938101994	0.155684029	0.4	0.145004928	0.624580537	0.260933674	786	no_change	no_change	no_change	yip3	chromosome_3	Rab GTPase binding involved in ER to Golgi vesicle transport Yip3 (predicted)	2021-09-30-p14-hits-counts-avg-newlow.csv
1747	SPCC306.05c	0.927414798	0.153815011	0.390490006	0.159270588	0.61086987	0.243154848	506	no_change	no_change	no_change	ins1	chromosome_3	INSIG domain protein	2021-09-30-p14-hits-counts-avg-newlow.csv
1748	SPCC306.11	0.898851754	0.170784951	0.370914335	0.133627868	0.640754717	0.280651494	1026	no_change	no_change	no_change		chromosome_3	Schizosaccharomyces specific protein	2021-09-30-p14-hits-counts-avg-newlow.csv
1749	SPCC31H12.03c	0.778767679	0.17567525	0.224299065	0.173041761	0.70212766	0.316348756	1889	low	low	no_change	mlo1	chromosome_3	RNA binding protein (predicted)	2021-09-30-p14-hits-counts-avg-newlow.csv
1750	SPCC31H12.04c	0.996018492	0.10505466	0.459459459	0.131128593	0.612612613	0.279268018	2112	high	high	no_change	rpl1202	chromosome_3	60S ribosomal protein L12.1/L12A	2021-09-30-p14-hits-counts-avg-newlow.csv
1751	SPCC31H12.05c	0.91171748	0.169029015	0.37037037	0.129539054	0.575	0.204301075	2657	no_change	no_change	no_change	sds21	chromosome_3	serine/threonine protein phosphatase PP1 catalytic subunit Sds21	2021-09-30-p14-hits-counts-avg-newlow.csv
1752	SPCC31H12.06	0.909701805	0.165702305	0.381443299	0.141955646	0.6	0.288483844	799	no_change	no_change	no_change	mug111	chromosome_3	major facilitator family transmembrane transporter Mug111 (predicted)	2021-09-30-p14-hits-counts-avg-newlow.csv
1753	SPCC31H12.08c	0.970505518	0.118106991	0.505347747	0.137727518	0.727272727	0.32834691	2542	high	high	high	ccr4	chromosome_3	CCR4-Not complex 3'-5'-exoribonuclease subunit 6	2021-09-30-p14-hits-counts-avg-newlow.csv
1754	SPCC320.03	0.917398986	0.162657866	0.384	0.157410517	0.685289222	0.3126294	2126	no_change	no_change	no_change		chromosome_3	DNA-binding transcription factor (predicted)	2021-09-30-p14-hits-counts-avg-newlow.csv
1755	SPCC320.05	0.936734205	0.157990734	0.407407407	0.144419976	0.625	0.254671056	1667	no_change	no_change	no_change		chromosome_3	sulfate transmembrane transporter (predicted)	2021-09-30-p14-hits-counts-avg-newlow.csv
1756	SPCC320.06	0.930906096	0.144365345	0.397658817	0.122709702	0.618181818	0.258436639	1650	no_change	no_change	no_change		chromosome_3	conserved fungal protein	2021-09-30-p14-hits-counts-avg-newlow.csv
1757	SPCC330.02	0.872450746	0.163629692	0.335284281	0.145098039	0.638492063	0.294870595	794	no_change	no_change	no_change	rhp7	chromosome_3	Rad7 homolog Rhp7	2021-09-30-p14-hits-counts-avg-newlow.csv
1758	SPCC330.07c	0.893711182	0.176834741	0.363636364	0.138952368	0.641509434	0.258887066	1065	no_change	no_change	no_change		chromosome_3	transmembrane transporter (predicted)	2021-09-30-p14-hits-counts-avg-newlow.csv
[truncated: 1,218 more rows]
