# Supplementary material for: Regulators of rDNA array morphology in fission yeast
Source: PLoS Genet. 2024 Jul 5;20(7):e1011331. doi: 10.1371/journal.pgen.1011331 (PMC11253961; doi:10.1371/journal.pgen.1011331)
Supplement: S2 Table — (CSV) [file pgen.1011331.s018.csv]

	Gene_ID	pombase.id	gene	chromosome_1	product	ortholog	gene.type	synonym
1	SPAC1071.07c	PomBase:SPAC1071.07c	rps1502	chromosome_1	40S ribosomal protein S15 (predicted)	Q9UTQ6	protein coding gene	rps15-2,rps15
2	SPAC1142.05	PomBase:SPAC1142.05	ctr5	chromosome_1	plasma membrane copper transporter complex subunit Ctr5	Q9P7F9	protein coding gene
3	SPAC11E3.13c	PomBase:SPAC11E3.13c	gas5	chromosome_1	cell wall protein 1,3-beta-glucanosyltransferase Gas5 (predicted)	O13692	protein coding gene
4	SPAC13C5.02	PomBase:SPAC13C5.02	dre4	chromosome_1	splicing associated factor Dre4	Q09685	protein coding gene
5	SPAC13G6.10c	PomBase:SPAC13G6.10c	asl1	chromosome_1	cell wall protein Asl1, predicted O-glucosyl hydrolase	Q09788	protein coding gene
6	SPAC13G6.14	PomBase:SPAC13G6.14	aps1	chromosome_1	diadenosine 5',5'''-p1,p6-hexaphosphate hydrolase Aps1	Q09790	protein coding gene	SPAC24B11.03,stw1
7	SPAC13G7.02c	PomBase:SPAC13G7.02c	ssa1	chromosome_1	Hsp70 family heat shock protein Ssa1	Q10265	protein coding gene	hsp70
8	SPAC13G7.11	PomBase:SPAC13G7.11	mba1	chromosome_1	mitochondrial membrane-associated ribosome receptor Mba1 (predicted)	Q10275	protein coding gene
9	SPAC140.01	PomBase:SPAC140.01	sdh2	chromosome_1	succinate dehydrogenase (ubiquinone) iron-sulfur protein subunit (predicted)	P21911	protein coding gene
10	SPAC144.02	PomBase:SPAC144.02	iec1	chromosome_1	Ino80 complex subunit Iec1	Q9UTM0	protein coding gene
11	SPAC144.06	PomBase:SPAC144.06	apl5	chromosome_1	AP-3 adaptor complex subunit Apl5 (predicted)	Q9UTL8	protein coding gene
12	SPAC144.08	PomBase:SPAC144.08	jac1	chromosome_1	mitochondrial (2Fe-2S) cluster assembly co-chaperone Jac1	Q9UTL6	protein coding gene
13	SPAC144.13c	PomBase:SPAC144.13c	srw1	chromosome_1	substrate-specific mitotic G1 APC coactivator Srw1/Ste9	O13286	protein coding gene	ste9
14	SPAC1565.04c	PomBase:SPAC1565.04c	ste4	chromosome_1	MAPK cascade adaptor protein Ste4	P36622	protein coding gene
15	SPAC15E1.06	PomBase:SPAC15E1.06	vps29	chromosome_1	retromer complex subunit Vps29	Q9UTI5	protein coding gene
16	SPAC167.04	PomBase:SPAC167.04	pam17	chromosome_1	TIM23 translocase complex-associated motor subunit Pam17 (predicted)	O94539	protein coding gene
17	SPAC1687.08	PomBase:SPAC1687.08		chromosome_1	Schizosaccharomyces pombe specific protein	O14067	protein coding gene
18	SPAC16A10.03c	PomBase:SPAC16A10.03c		chromosome_1	ubiquitin-protein ligase E3 involved in vesicle docking Pep5/Vps11-like (predicted)	P87295	protein coding gene
19	SPAC16A10.05c	PomBase:SPAC16A10.05c	dad1	chromosome_1	DASH complex subunit Dad1	P87297	protein coding gene
20	SPAC16E8.08	PomBase:SPAC16E8.08	pos1	chromosome_1	Spa2 interacting protein Pos1	O13743	protein coding gene
21	SPAC17D4.01	PomBase:SPAC17D4.01	pex7	chromosome_1	peroxin-7 (predicted)	P78798	protein coding gene	SPAC1834.12
22	SPAC17G8.06c	PomBase:SPAC17G8.06c		chromosome_1	dihydroxy-acid dehydratase (predicted)	Q10318	protein coding gene
23	SPAC17H9.09c	PomBase:SPAC17H9.09c	ras1	chromosome_1	GTPase Ras1	P08647	protein coding gene	ste5
24	SPAC17H9.13c	PomBase:SPAC17H9.13c	pro2	chromosome_1	glutamate 5-kinase Pro2	O13810	protein coding gene
25	SPAC17H9.19c	PomBase:SPAC17H9.19c	cdt2	chromosome_1	WD repeat protein Cdt2	Q10990	protein coding gene	sev1
26	SPAC18B11.07c	PomBase:SPAC18B11.07c	rhp6	chromosome_1	Rad6 homolog, ubiquitin conjugating enzyme E2 Rhp6	P23566	protein coding gene	ubc2,sng1,rad6
27	SPAC19A8.11c	PomBase:SPAC19A8.11c	irc6	chromosome_1	clathrin coat adaptor Irc6	O13827	protein coding gene
28	SPAC19E9.03	PomBase:SPAC19E9.03	pas1	chromosome_1	cyclin Pas1	P87049	protein coding gene	SPAC57A10.01
29	SPAC19G12.11	PomBase:SPAC19G12.11	coq9	chromosome_1	ubiquinone biosynthesis protein Coq9 (predicted)	O13850	protein coding gene
30	SPAC19G12.12	PomBase:SPAC19G12.12	dlp1	chromosome_1	decaprenyl diphosphate synthase subunit 2 Dlp1	O13851	protein coding gene
31	SPAC1A6.09c	PomBase:SPAC1A6.09c	lag1	chromosome_1	sphingosine N-acyltransferase Lag1	P78970	protein coding gene
32	SPAC1B3.05	PomBase:SPAC1B3.05	not3	chromosome_1	CCR4-Not complex NOT box subunit 3/5	O13870	protein coding gene
33	SPAC1B3.16c	PomBase:SPAC1B3.16c	vht1	chromosome_1	plasma membrane vitamin H transmembrane transporter Vht1	O13880	protein coding gene
34	SPAC1D4.13	PomBase:SPAC1D4.13	byr1	chromosome_1	MAP kinase kinase Byr1	P10506	protein coding gene	ste1,ste3
35	SPAC1F3.03	PomBase:SPAC1F3.03	sro7	chromosome_1	Lgl family protein Sro7 (predicted)	Q10408	protein coding gene
36	SPAC1F5.07c	PomBase:SPAC1F5.07c	hem14	chromosome_1	protoporphyrinogen oxidase Hem14 (predicted)	Q10062	protein coding gene
37	SPAC1F5.10	PomBase:SPAC1F5.10	fal1	chromosome_1	exon junction complex subunit, ATP-dependent RNA helicase Fal1 (conflicting process, human yeast)	Q10055	protein coding gene
38	SPAC1F7.01c	PomBase:SPAC1F7.01c	spt6	chromosome_1	nucleosome remodeling protein/ transcription elongation factor Spt6	Q09915	protein coding gene	SPAC694.07c
39	SPAC1F7.13c	PomBase:SPAC1F7.13c	rpl801	chromosome_1	60S ribosomal protein L8/L2 (predicted)	P0CT70	protein coding gene	rpl8-1,rpl18,rpk5a,rpl2-1,SPAC21E11.02c,rpk5
40	SPAC1F8.02c	PomBase:SPAC1F8.02c	shu1	chromosome_1	cell-surface heme acquisition protein Shu1	Q92340	protein coding gene
41	SPAC227.07c	PomBase:SPAC227.07c	pab1	chromosome_1	serine/threonine protein phosphatase PP2A regulatory subunit B-55 Pab1	Q12702	protein coding gene	ret1
42	SPAC22E12.04	PomBase:SPAC22E12.04	ccs1	chromosome_1	superoxide dismutase copper chaperone Ccs1	Q10357	protein coding gene	pccs
43	SPAC22F8.11	PomBase:SPAC22F8.11	plc1	chromosome_1	phosphoinositide phospholipase C Plc1	P40977	protein coding gene
44	SPAC22G7.05	PomBase:SPAC22G7.05	kri1	chromosome_1	ribosome biogenesis protein Kri1 (predicted)	Q09799	protein coding gene
45	SPAC22H10.11c	PomBase:SPAC22H10.11c	crf1	chromosome_1	transcriptional corepressor for ribosomal proteins via TOR signaling pathway Crf1 (predicted)	Q10304	protein coding gene
46	SPAC23A1.11	PomBase:SPAC23A1.11	rpl1602	chromosome_1	60S ribosomal protein L13/L16 (predicted)	O42848	protein coding gene	rpl16-2
47	SPAC23C11.02c	PomBase:SPAC23C11.02c	rps23	chromosome_1	40S ribosomal protein S23 (predicted)	P0CT75	protein coding gene
48	SPAC23C11.15	PomBase:SPAC23C11.15	pst2	chromosome_1	Clr6 histone deacetylase complex subunit Pst2	O13919	protein coding gene
49	SPAC23E2.03c	PomBase:SPAC23E2.03c	ste7	chromosome_1	arrestin family meiotic suppressor protein Ste7	Q10136	protein coding gene
50	SPAC24H6.07	PomBase:SPAC24H6.07	rps901	chromosome_1	40S ribosomal protein S9	Q09757	protein coding gene	rps9-1,rps9a
51	SPAC25B8.17	PomBase:SPAC25B8.17	ypf1	chromosome_1	intramembrane aspartyl protease of the perinuclear ER membrane Ypf1 (predicted)	Q9UTA3	protein coding gene	ppp81
52	SPAC25B8.18	PomBase:SPAC25B8.18		chromosome_1	mitochondrial thioredoxin-related protein (predicted)	Q9UTA2	protein coding gene
53	SPAC25G10.03	PomBase:SPAC25G10.03	zip1	chromosome_1	DNA-binding transcription factor Zip1	Q10424	protein coding gene
54	SPAC25G10.06	PomBase:SPAC25G10.06	rps2801	chromosome_1	40S ribosomal protein S28 (predicted)	P0CT79	protein coding gene	rps28-1
55	SPAC26F1.07	PomBase:SPAC26F1.07		chromosome_1	NADPH-dependent aldo-keto reductase (predicted)	Q10494	protein coding gene
56	SPAC26H5.03	PomBase:SPAC26H5.03	pcf2	chromosome_1	CAF assembly factor (CAF-1) complex subunit B, Pcf2	O13985	protein coding gene	cac2
57	SPAC27D7.14c	PomBase:SPAC27D7.14c	tpr1	chromosome_1	RNA polymerase II associated Paf1 complex subunit Tpr1	O42668	protein coding gene	SPAC637.02c,ctr9
58	SPAC27E2.09	PomBase:SPAC27E2.09	mak2	chromosome_1	phosphorelay sensor kinase Mak2	O14002	protein coding gene	phk1
59	SPAC27E2.11c	PomBase:SPAC27E2.11c		chromosome_1	Schizosaccharomyces specific protein	Q9UTA0	protein coding gene
60	SPAC29B12.05c	PomBase:SPAC29B12.05c	mtq1	chromosome_1	mitochondrial N(5)-glutamine methyltransferase (predicted)	O14028	protein coding gene
61	SPAC2C4.16c	PomBase:SPAC2C4.16c	rps801	chromosome_1	40S ribosomal protein S8 (predicted)	O14049	protein coding gene	rps8-1,rps8
62	SPAC2G11.03c	PomBase:SPAC2G11.03c	vps45	chromosome_1	vacuolar sorting protein Vps45	Q09805	protein coding gene	vas1
63	SPAC31G5.03	PomBase:SPAC31G5.03	rps1101	chromosome_1	40S ribosomal protein S11 (predicted)	P0CT73	protein coding gene	rps11-1
64	SPAC31G5.09c	PomBase:SPAC31G5.09c	spk1	chromosome_1	MAP kinase Spk1	P27638	protein coding gene
65	SPAC343.10	PomBase:SPAC343.10	met11	chromosome_1	methylenetetrahydrofolate reductase Met11	O74927	protein coding gene	mthfr2
66	SPAC3A11.02	PomBase:SPAC3A11.02	cps3	chromosome_1	zf-CCCH type zinc finger protein, unknown biological role Cps3, potential makorin ortholog	P41000	protein coding gene	mug188
67	SPAC3C7.08c	PomBase:SPAC3C7.08c	elf1	chromosome_1	AAA family ATPase Elf1	O14134	protein coding gene
68	SPAC3G6.02	PomBase:SPAC3G6.02	rpn15	chromosome_1	multifunctional proteasome assembly, lid subcomplex subunit Rpn15/Dss1	O14140	protein coding gene	dss1,sem1
69	SPAC3H5.10	PomBase:SPAC3H5.10	rpl3202	chromosome_1	60S ribosomal protein L32 (predicted)	P79015	protein coding gene	rpl32-2,rpl32
70	SPAC3H5.12c	PomBase:SPAC3H5.12c	rpl501	chromosome_1	60S ribosomal protein L5 (predicted)	P52822	protein coding gene	rpl5-1,rpl5
71	SPAC4A8.03c	PomBase:SPAC4A8.03c	ptc4	chromosome_1	serine/threonine protein phosphatase PP2C catalytic subunit Ptc4	O14156	protein coding gene
72	SPAC4F10.04	PomBase:SPAC4F10.04	ypa1	chromosome_1	serine/threonine protein phosphatase PP2A regulatory subunit, PTPA family Ypa1	O36016	protein coding gene	rrd1
73	SPAC4F10.05c	PomBase:SPAC4F10.05c	lip2	chromosome_1	mitochondrial lipoate-protein ligase Lip2	O36017	protein coding gene
74	SPAC4G8.11c	PomBase:SPAC4G8.11c	atp10	chromosome_1	mitochondrial F1-FO ATP synthase chaperone Atp10 (predicted)	Q09836	protein coding gene
75	SPAC56F8.04c	PomBase:SPAC56F8.04c	ppt1	chromosome_1	para-hydroxybenzoate--polyprenyltransferase Ppt1	Q10252	protein coding gene	coq2
76	SPAC57A7.12	PomBase:SPAC57A7.12	ssz1	chromosome_1	heat shock protein Ssz1 (predicted)	P87142	protein coding gene	pdr13
77	SPAC5D6.06c	PomBase:SPAC5D6.06c	alg14	chromosome_1	UDP-GlcNAc transferase associated protein Alg14 (predicted)	O14199	protein coding gene
78	SPAC630.10	PomBase:SPAC630.10	bmt2	chromosome_1	rRNA (adenine) methyltransferase activity Bmt2 (predicted)	Q9UUH2	protein coding gene
79	SPAC637.07	PomBase:SPAC637.07	moe1	chromosome_1	translation initiation factor eIF3d	O94236	protein coding gene	tif304
80	SPAC644.06c	PomBase:SPAC644.06c	cdr1	chromosome_1	serine/threonine protein kinase (NIM1 family) Cdr1/Nim1	P07334	protein coding gene	nim1
81	SPAC652.01	PomBase:SPAC652.01		chromosome_1	BC10 family small membrane protein, unknown biological role, human BLCAP ortholog	Q9P6M5	protein coding gene
82	SPAC6B12.08	PomBase:SPAC6B12.08	epr1	chromosome_1	Atg8-interacting ER-phagy receptor Epr1	O14213	protein coding gene	mug185
83	SPAC6B12.12	PomBase:SPAC6B12.12	tom70	chromosome_1	mitochondrial TOM complex TPR repeat subunit Tom70 (predicted)	O14217	protein coding gene
84	SPAC6B12.15	PomBase:SPAC6B12.15	cpc2	chromosome_1	ribosome-associated signalling scaffold, receptor of activated C kinase (RACK1) ortholog Cpc2	Q10281	protein coding gene	rkp1
85	SPAC750.05c	PomBase:SPAC750.05c	ftm4	chromosome_1	sub-telomeric 5Tm protein family Ftm4	Q9P3E6	protein coding gene
86	SPAC821.11	PomBase:SPAC821.11	pro1	chromosome_1	gamma-glutamyl phosphate reductase Pro1	Q9UT44	protein coding gene
87	SPAC823.05c	PomBase:SPAC823.05c	tlg2	chromosome_1	SNARE Tlg2 (predicted)	Q9P6P1	protein coding gene
88	SPAC8C9.03	PomBase:SPAC8C9.03	cgs1	chromosome_1	cAMP-dependent protein kinase regulatory subunit Cgs1	P36600	protein coding gene	rak1
89	SPAC8C9.19	PomBase:SPAC8C9.19	emr1	chromosome_1	Ermes regulator Emr1	Q4ZGE1	protein coding gene
90	SPAC9E9.09c	PomBase:SPAC9E9.09c	atd1	chromosome_1	aldehyde dehydrogenase (predicted)	O14293	protein coding gene
91	SPAP27G11.14c	PomBase:SPAP27G11.14c		chromosome_1	Schizosaccharomyces pombe specific protein	Q9P7M4	protein coding gene
92	SPAPB17E12.05	PomBase:SPAPB17E12.05	rpl3703	chromosome_1	60S ribosomal protein L37 (predicted)	P59289	protein coding gene	rpl37
93	SPAPB17E12.08	PomBase:SPAPB17E12.08	eos1	chromosome_1	N-glycosylation protein Eos1 (predicted)	Q8TFH6	protein coding gene
94	SPAPB1A10.14	PomBase:SPAPB1A10.14	pof15	chromosome_1	F-box protein (predicted)	Q9HDX6	protein coding gene
95	SPAPB1E7.02c	PomBase:SPAPB1E7.02c	mcl1	chromosome_1	DNA polymerase alpha accessory factor Mcl1	Q9C107	protein coding gene	slr3
96	SPAPB1E7.06c	PomBase:SPAPB1E7.06c	eme1	chromosome_1	Holliday junction resolvase subunit Eme1	Q9C103	protein coding gene	mms4,slx2
97	SPAPB1E7.11c	PomBase:SPAPB1E7.11c	mpa1	chromosome_1	mitochondrial translational activator, Mpa1	Q9C0Z8	protein coding gene
98	SPAPB21F2.03	PomBase:SPAPB21F2.03	slx9	chromosome_1	ribosome biogenesis protein Slx9 (predicted)	Q9C0Z3	protein coding gene
99	SPAPB2B4.06	PomBase:SPAPB2B4.06		chromosome_1	acyl-coenzyme A thioesterase	Q9HDW5	protein coding gene
100	SPAPJ696.01c	PomBase:SPAPJ696.01c	vps17	chromosome_1	retromer complex subunit Vps17	Q9URW7	protein coding gene
101	SPAPYUG7.02c	PomBase:SPAPYUG7.02c	sin1	chromosome_1	MAP kinase and TOR substrate adaptor Sin1	Q9P7Y9	protein coding gene
102	SPAPYUG7.04c	PomBase:SPAPYUG7.04c	rpb9	chromosome_1	DNA-directed RNA polymerase II complex TFIIS subunit Rpb9	O74635	protein coding gene
103	SPBC106.07c	PomBase:SPBC106.07c	nat2	chromosome_2	N alpha-acetylation related protein Nat2 (predicted)	Q9URV4	protein coding gene
104	SPBC106.17c	PomBase:SPBC106.17c	cys2	chromosome_2	homoserine O-acetyltransferase (predicted)	Q10341	protein coding gene
105	SPBC106.19	PomBase:SPBC106.19	ppr10	chromosome_2	mitochondrial PPR repeat protein Ppr10	Q10340	protein coding gene	SPBC582.01
106	SPBC1105.02c	PomBase:SPBC1105.02c	lys4	chromosome_2	homocitrate synthase	Q9Y823	protein coding gene
107	SPBC119.06	PomBase:SPBC119.06	sco1	chromosome_2	mitochondrial copper chaperone for cytochrome c oxidase Sco1 (predicted)	O42899	protein coding gene
108	SPBC1198.06c	PomBase:SPBC1198.06c	dfg501	chromosome_2	mannan endo-1,6-alpha-mannosidase Dfg501 (predicted)	Q9P6I4	protein coding gene	dfg5
109	SPBC11C11.09c	PomBase:SPBC11C11.09c	rpl502	chromosome_2	60S ribosomal protein L5	O74306	protein coding gene	rpl5-2,rpl5b
110	SPBC1271.14	PomBase:SPBC1271.14	aga1	chromosome_2	acetyl-CoA:L-glutamate N-acetyltransferase	O94346	protein coding gene	arg7
111	SPBC1271.15c	PomBase:SPBC1271.15c	mti2	chromosome_2	mitochondrial translation initiation factor IF-2Mt/Mti2	O59683	protein coding gene
112	SPBC1289.01c	PomBase:SPBC1289.01c	chr4	chromosome_2	SEL1/TPR repeat protein1, 3-beta-glucan synthase regulatory factor Chf3/Chr4	O94614	protein coding gene	cfh3,SPBC1539.11c
113	SPBC1289.08	PomBase:SPBC1289.08	uap1	chromosome_2	UDP-N-acetylglucosamine diphosphorylase Uap1/Qri1(predicted)	O94617	protein coding gene	qri1
114	SPBC1289.09	PomBase:SPBC1289.09	tim21	chromosome_2	TIM23 translocase complex subunit Tim21 (predicted)	O94618	protein coding gene
115	SPBC1289.10c	PomBase:SPBC1289.10c	adn2	chromosome_2	DNA-binding transcription factor Adn2 (predicted)	O94619	protein coding gene
116	SPBC1289.11	PomBase:SPBC1289.11	spf38	chromosome_2	U5 snRNP complex subunit Spf38	O94620	protein coding gene	cwf17
117	SPBC1289.13c	PomBase:SPBC1289.13c	gmh6	chromosome_2	alpha-1,2-galactosyltransferase Gmh6	O94622	protein coding gene
118	SPBC1289.14	PomBase:SPBC1289.14		chromosome_2	adducin (predicted)	Q7LKY2	protein coding gene	SPBC8E4.10c
119	SPBC1289.15	PomBase:SPBC1289.15	pfl5	chromosome_2	cell surface glycoprotein, flocculin Pfl5	Q9URU4	protein coding gene	SPBC8E4.07c
120	SPBC12C2.02c	PomBase:SPBC12C2.02c	ste20	chromosome_2	Rictor homolog, Ste20	Q09743	protein coding gene	ste16
121	SPBC12C2.04	PomBase:SPBC12C2.04		chromosome_2	NAD binding dehydrogenase family protein	Q09745	protein coding gene
122	SPBC12C2.05c	PomBase:SPBC12C2.05c	bzz1	chromosome_2	F-BAR domain protein Bzz1	Q09746	protein coding gene
123	SPBC12C2.07c	PomBase:SPBC12C2.07c	srm1	chromosome_2	spermidine synthase Srm1 (predicted)	Q09741	protein coding gene
124	SPBC12C2.08	PomBase:SPBC12C2.08	dnm1	chromosome_2	mitochondrial dynamin family scission GTPase Dnm1	Q09748	protein coding gene
125	SPBC12C2.09c	PomBase:SPBC12C2.09c	izh2	chromosome_2	Haemolysin-III family plasma membrane receptor implicated in zinc ion homeostasis Izh2 (predicted)	Q09749	protein coding gene
126	SPBC12C2.12c	PomBase:SPBC12C2.12c	glo1	chromosome_2	glyoxalase I	Q09751	protein coding gene	SPBC21D10.03c
127	SPBC12D12.02c	PomBase:SPBC12D12.02c	cdm1	chromosome_2	DNA polymerase delta subunit Cdm1	O59835	protein coding gene
128	SPBC12D12.04c	PomBase:SPBC12D12.04c	pck2	chromosome_2	protein kinase C (PKC)-like Pck2	P36583	protein coding gene	sts6,pkc1,mok3
129	SPBC12D12.07c	PomBase:SPBC12D12.07c	trx2	chromosome_2	mitochondrial thioredoxin Trx2	O94504	protein coding gene
130	SPBC12D12.09	PomBase:SPBC12D12.09	rev7	chromosome_2	mitochondrial DNA polymerase, zeta subunit Rev7 (predicted)	Q0E7J8	protein coding gene
131	SPBC1347.01c	PomBase:SPBC1347.01c	rev1	chromosome_2	deoxycytidyl transferase Rev1 (predicted)	O94623	protein coding gene	SPBC215.16c
132	SPBC1347.03	PomBase:SPBC1347.03	meu14	chromosome_2	sporulation specific PIL domain protein Meu14	O94756	protein coding gene
133	SPBC1347.06c	PomBase:SPBC1347.06c	cki1	chromosome_2	serine/threonine protein kinase (CK1 family) Cki1	P40233	protein coding gene	ck1
134	SPBC1347.08c	PomBase:SPBC1347.08c	rnh202	chromosome_2	ribonuclease H2 complex subunit Rnh202 (predicted)	O94627	protein coding gene
135	SPBC1347.09	PomBase:SPBC1347.09		chromosome_2	hexaprenyldihydroxybenzoate methyltransferase, Coq3 variant (predicted)	O94628	protein coding gene
136	SPBC1347.11	PomBase:SPBC1347.11	sro1	chromosome_2	stress responsive orphan 1	O94629	protein coding gene
137	SPBC1347.12	PomBase:SPBC1347.12	arp1	chromosome_2	dynactin complex subunit, centractin family actin-like protein Arp1	O94630	protein coding gene
138	SPBC1347.13c	PomBase:SPBC1347.13c	mrm1	chromosome_2	mitochondrial ribose methyltransferase Mrm1 (predicted)	O94631	protein coding gene
139	SPBC1348.14c	PomBase:SPBC1348.14c	ght7	chromosome_2	plasma membrane hexose transmembrane transporter Ght7	Q8TFG1	protein coding gene	SPBPB8B6.01c
140	SPBC13A2.02	PomBase:SPBC13A2.02	nup82	chromosome_2	nucleoporin, WD repeat Nup82	Q9P382	protein coding gene
141	SPBC13E7.03c	PomBase:SPBC13E7.03c	vts1	chromosome_2	Smaug family RNA-binding protein Vts1 (predicted)	Q9P6R7	protein coding gene
142	SPBC13E7.06	PomBase:SPBC13E7.06	msd1	chromosome_2	microtubule-anchoring factor Msd1	Q9P6R4	protein coding gene	mug172
143	SPBC13E7.07	PomBase:SPBC13E7.07		chromosome_2	Schizosaccharomyces specific protein	Q9P6R3	protein coding gene
144	SPBC13E7.08c	PomBase:SPBC13E7.08c	leo1	chromosome_2	RNA polymerase II associated Paf1 complex subunit Leo1	Q9P6R2	protein coding gene
145	SPBC13E7.09	PomBase:SPBC13E7.09	vrp1	chromosome_2	verprolin	Q9P6R1	protein coding gene
146	SPBC13G1.02	PomBase:SPBC13G1.02	mpg2	chromosome_2	mannose-1-phosphate guanyltransferase (predicted)	O60064	protein coding gene
147	SPBC13G1.04c	PomBase:SPBC13G1.04c	abh1	chromosome_2	tRNA demethylase (predicted)	O60066	protein coding gene
148	SPBC13G1.08c	PomBase:SPBC13G1.08c	ash2	chromosome_2	Ash2-trithorax family protein	O60070	protein coding gene
149	SPBC13G1.14c	PomBase:SPBC13G1.14c	rns1	chromosome_2	exon junction complex subunit, RNA-binding protein Rns1	Q1MTR2	protein coding gene	rnps1
150	SPBC146.02	PomBase:SPBC146.02		chromosome_2	Schizosaccharomyces specific protein	Q9Y807	protein coding gene
151	SPBC146.04	PomBase:SPBC146.04	erv2	chromosome_2	ER thiol oxidase Erv2 (predicted)	Q9Y806	protein coding gene
152	SPBC146.06c	PomBase:SPBC146.06c	fan1	chromosome_2	DNA repair protein Fan1	Q9Y804	protein coding gene
153	SPBC146.09c	PomBase:SPBC146.09c	lsd1	chromosome_2	histone demethylase SWIRM1	Q9Y802	protein coding gene	swm1,saf110
154	SPBC146.10	PomBase:SPBC146.10	mug57	chromosome_2	cell surface fascilin domain protein, implicated in adhesion Mug57	Q9Y801	protein coding gene
155	SPBC146.11c	PomBase:SPBC146.11c	mug97	chromosome_2	meiotically upregulated gene Mug97	Q9Y800	protein coding gene	meu33
156	SPBC146.13c	PomBase:SPBC146.13c	myo1	chromosome_2	myosin type I	Q9Y7Z8	protein coding gene
157	SPBC14C8.03	PomBase:SPBC14C8.03	fma2	chromosome_2	methionine aminopeptidase Fma2 (predicted)	O60085	protein coding gene	ppp22
158	SPBC14C8.04	PomBase:SPBC14C8.04	ilv6	chromosome_2	acetolactate synthase regulatory subunit Ilv6 (predicted)	O60086	protein coding gene
159	SPBC14C8.11c	PomBase:SPBC14C8.11c		chromosome_2	Schizosaccharomyces pombe specific protein	O60092	protein coding gene
160	SPBC14C8.15	PomBase:SPBC14C8.15		chromosome_2	triglyceride lipase-cholesterol esterase (predicted)	O60095	protein coding gene
161	SPBC14C8.16c	PomBase:SPBC14C8.16c	bot1	chromosome_2	mitochondrial ribosomal protein subunit S45	O60096	protein coding gene
162	SPBC14C8.17c	PomBase:SPBC14C8.17c	spt8	chromosome_2	SAGA complex subunit Spt8	O60097	protein coding gene	9-Sep
163	SPBC14F5.03c	PomBase:SPBC14F5.03c	kap123	chromosome_2	karyopherin/importin beta family nuclear import signal receptor Kap123	O60100	protein coding gene
164	SPBC14F5.07	PomBase:SPBC14F5.07	doa10	chromosome_2	ER ubiquitin-protein ligase E3 Doa10 (predicted)	O60103	protein coding gene	ssm4
165	SPBC14F5.09c	PomBase:SPBC14F5.09c	ade8	chromosome_2	adenylosuccinate lyase Ade8	O60105	protein coding gene
166	SPBC14F5.11c	PomBase:SPBC14F5.11c	snx41	chromosome_2	PX domain sorting nexin Snx41	O60107	protein coding gene	mug186
167	SPBC14F5.13c	PomBase:SPBC14F5.13c	pho8	chromosome_2	vacuolar membrane alkaline phosphatase (predicted)	O60109	protein coding gene
168	SPBC1539.02	PomBase:SPBC1539.02		chromosome_2	nuclear protein, human IK ortholog, implicated in meiotic chromosome segregation in fission yeast, splicing or spindle checkpoint in human	Q9Y7Z6	protein coding gene
169	SPBC1539.08	PomBase:SPBC1539.08	arf6	chromosome_2	ADP-ribosylation factor, Arf family Arf6	Q9Y7Z2	protein coding gene
170	SPBC1539.10	PomBase:SPBC1539.10	nop16	chromosome_2	ribosome biogenesis protein Nop16 (predicted)	Q9Y7Z1	protein coding gene
171	SPBC15C4.05	PomBase:SPBC15C4.05	dhx29	chromosome_2	ATP-dependent RNA helicase, human DHX29 ortholog (predicted)	O60114	protein coding gene
172	SPBC15D4.01c	PomBase:SPBC15D4.01c	klp9	chromosome_2	kinesin-6 family microtubule motor protein Klp9	Q1MTQ7	protein coding gene	SPBC2D10.21c
173	SPBC15D4.02	PomBase:SPBC15D4.02	gsf1	chromosome_2	DNA-binding transcription factor, zf-fungal binuclear cluster type Gsf1	O74308	protein coding gene
174	SPBC15D4.03	PomBase:SPBC15D4.03	slm9	chromosome_2	histone H3.3 H4 chaperone, WD repeat protein, hira family Slm9	O74309	protein coding gene
175	SPBC15D4.05	PomBase:SPBC15D4.05		chromosome_2	conserved CobW/HypB/UreG nucleotide binding domain protein (predicted)	O74310	protein coding gene
176	SPBC15D4.06	PomBase:SPBC15D4.06	naa30	chromosome_2	NatC N-acetyltransferase complex catalytic subunit Naa30 (predicted)	O74311	protein coding gene	mak3
177	SPBC15D4.07c	PomBase:SPBC15D4.07c	atg9	chromosome_2	autophagy associated phospholipid scramblase Atg9	O74312	protein coding gene	apg9
178	SPBC15D4.09c	PomBase:SPBC15D4.09c	met3	chromosome_2	cystathionine gamma-synthase Met3	O74314	protein coding gene
179	SPBC15D4.13c	PomBase:SPBC15D4.13c		chromosome_2	activating signal cointegrator 1 complex subunit, human ASCC1 ortholog	A6X982	protein coding gene
180	SPBC15D4.15	PomBase:SPBC15D4.15	pho2	chromosome_2	4-phosphoerythronate phosphastase/2-phosphoglycolate phophatase, involved in detoxification of glycolytic by-products	Q00472	protein coding gene
181	SPBC1604.02c	PomBase:SPBC1604.02c	ppr1	chromosome_2	mitochondrial PPR repeat protein Ppr1	O94368	protein coding gene	ppr11
182	SPBC1604.03c	PomBase:SPBC1604.03c		chromosome_2	conserved fungal protein, implicated in vesicle trafficking or lipid metabolism	O94369	protein coding gene
183	SPBC1604.04	PomBase:SPBC1604.04		chromosome_2	mitochondrial carrier, thiamine pyrophosphate (predicted)	O94370	protein coding gene
184	SPBC1604.07	PomBase:SPBC1604.07	atp4	chromosome_2	F1-FO ATP synthase subunit (predicted)	O94373	protein coding gene
185	SPBC1604.08c	PomBase:SPBC1604.08c	imp1	chromosome_2	importin alpha family nuclear import signal receptor adaptor Imp1	O94374	protein coding gene
186	SPBC1604.09c	PomBase:SPBC1604.09c	rex4	chromosome_2	exoribonuclease Rex4 (predicted)	O94375	protein coding gene
187	SPBC1604.11	PomBase:SPBC1604.11	atp17	chromosome_2	F1-FO ATP synthase subunit F (predicted)	O94377	protein coding gene
188	SPBC1604.16c	PomBase:SPBC1604.16c		chromosome_2	RNA-binding protein, G-patch type, human GPANK1 ortholog	O94728	protein coding gene
189	SPBC1604.20c	PomBase:SPBC1604.20c	tea2	chromosome_2	kinesin family plus-end directed microtubule motor Tea2	Q1MTQ1	protein coding gene	klp4
190	SPBC1652.02	PomBase:SPBC1652.02		chromosome_2	APC amino acid transmembrane transporter (predicted)	Q92367	protein coding gene	SPBC16A3.20c
191	SPBC1683.01	PomBase:SPBC1683.01	pho841	chromosome_2	plasma membrane inorganic phosphate transmembrane transporter Pho841	Q9P6J9	protein coding gene
192	SPBC1683.02	PomBase:SPBC1683.02		chromosome_2	adenine deaminase (predicted)	Q9P6J8	protein coding gene
193	SPBC1683.03c	PomBase:SPBC1683.03c	amf1	chromosome_2	plasma membrane ammonium transmembrane transporter Amf1 (predicted)	Q9P6J7	protein coding gene
194	SPBC1683.04	PomBase:SPBC1683.04		chromosome_2	glycosyl hydrolase family 3 (predicted)	Q9P6J6	protein coding gene
195	SPBC1683.06c	PomBase:SPBC1683.06c	urh1	chromosome_2	uridine ribohydrolase Urh1 (predicted)	Q9P6J4	protein coding gene
196	SPBC1683.07	PomBase:SPBC1683.07	mal1	chromosome_2	maltase alpha-glucosidase Mal1	Q9P6J3	protein coding gene
197	SPBC1683.08	PomBase:SPBC1683.08	ght4	chromosome_2	plasma membrane hexose:proton symporter, unknown specificity Ght4	O59932	protein coding gene
198	SPBC1683.09c	PomBase:SPBC1683.09c	frp1	chromosome_2	plasma membrane ferric-chelate reductase Frp1	Q04800	protein coding gene
199	SPBC1683.12	PomBase:SPBC1683.12		chromosome_2	carboxylic acid transmembrane transporter (predicted)	Q9P6J0	protein coding gene
200	SPBC1683.13c	PomBase:SPBC1683.13c	cha4	chromosome_2	DNA-binding transcription factor Cha4 (predicted)	Q9P6I9	protein coding gene
201	SPBC1685.01	PomBase:SPBC1685.01	pmp1	chromosome_2	dual-specificity MAP kinase phosphatase Pmp1	O13453	protein coding gene	dsp1
202	SPBC1685.02c	PomBase:SPBC1685.02c	rps1202	chromosome_2	40S ribosomal protein S12 (predicted)	O74322	protein coding gene	rps12-2
203	SPBC1685.04	PomBase:SPBC1685.04		chromosome_2	Schizosaccharomyces specific protein	O74324	protein coding gene
204	SPBC1685.06	PomBase:SPBC1685.06	cid11	chromosome_2	poly(A) polymerase Cid11, terminal uridylyl transferase (predicted)	O74326	protein coding gene
205	SPBC1685.08	PomBase:SPBC1685.08	cti6	chromosome_2	histone deacetylase complex PHD finger subunit Cti6	Q1MTR4	protein coding gene
206	SPBC1685.13	PomBase:SPBC1685.13	fhn1	chromosome_2	eisosome assembly protein Fhn1	O74333	protein coding gene
207	SPBC1685.14c	PomBase:SPBC1685.14c	vid27	chromosome_2	WD repeat protein, Vid27 family, conserved in fungi and plants	Q1MTR3	protein coding gene
208	SPBC16A3.03c	PomBase:SPBC16A3.03c	ppr7	chromosome_2	mitochondrial PPR repeat protein Ppr7	O42910	protein coding gene
209	SPBC16A3.07c	PomBase:SPBC16A3.07c	nrm1	chromosome_2	MBF complex corepressor Nrm1	O42913	protein coding gene
210	SPBC16A3.10	PomBase:SPBC16A3.10	ale1	chromosome_2	membrane bound O-acyltransferase, MBOAT Ale1 (predicted)	O42916	protein coding gene
211	SPBC16A3.12c	PomBase:SPBC16A3.12c		chromosome_2	triglyceride lipase-cholesterol esterase (predicted)	P78898	protein coding gene
212	SPBC16A3.13	PomBase:SPBC16A3.13	meu7	chromosome_2	alpha-amylase homolog Aah4	O42918	protein coding gene	aah4
213	SPBC16A3.14	PomBase:SPBC16A3.14		chromosome_2	mitochondrial ribosomal protein subunit (predicted)	O42919	protein coding gene
214	SPBC16A3.17c	PomBase:SPBC16A3.17c		chromosome_2	transmembrane transporter (predicted)	O42922	protein coding gene
215	SPBC16A3.18	PomBase:SPBC16A3.18	cip1	chromosome_2	RNA-binding protein Cip1	O42923	protein coding gene
216	SPBC16A3.19	PomBase:SPBC16A3.19	eaf7	chromosome_2	histone acetyltransferase complex subunit Eaf7	O42924	protein coding gene
217	SPBC16C6.02c	PomBase:SPBC16C6.02c	vps1302	chromosome_2	intermembrane lipid transfer protein, chorein family Vps1302 (predicted)	O42926	protein coding gene	vps13b
218	SPBC16C6.05	PomBase:SPBC16C6.05	tma22	chromosome_2	translation machinery associated protein ortholog Tma22 (predicted)	O42929	protein coding gene
219	SPBC16C6.09	PomBase:SPBC16C6.09	ogm4	chromosome_2	protein O-mannosyltransferase Ogm4	O42933	protein coding gene	oma4
220	SPBC16C6.10	PomBase:SPBC16C6.10	chp2	chromosome_2	heterochromatin (HP1) family chromodomain protein Chp2	O42934	protein coding gene
221	SPBC16D10.01c	PomBase:SPBC16D10.01c		chromosome_2	TPR repeat protein, conserved fungal protein	Q1MTN8	protein coding gene	SPBC418.03c
222	SPBC16D10.07c	PomBase:SPBC16D10.07c	sir2	chromosome_2	histone deacetylase, Sirtuin family, NAD-dependent Sir2	O94640	protein coding gene
223	SPBC16D10.08c	PomBase:SPBC16D10.08c	hsp104	chromosome_2	heat shock protein, disaggregase Hsp104	O94641	protein coding gene
224	SPBC16D10.11c	PomBase:SPBC16D10.11c	rps1801	chromosome_2	40S ribosomal protein S18 (predicted)	P0CT66	protein coding gene	rps18-1
225	SPBC16E9.06c	PomBase:SPBC16E9.06c	uvi31	chromosome_2	mitochondrial [4Fe-4S] cluster transfer protein Uvi31 (predicted)	Q12238	protein coding gene
226	SPBC16E9.07	PomBase:SPBC16E9.07	mug100	chromosome_2	Schizosaccharomyces pombe specific protein Mug100	O14322	protein coding gene
227	SPBC16E9.08	PomBase:SPBC16E9.08	mcp4	chromosome_2	prospore membrane protein Mcp4/Mug101	O14323	protein coding gene	mug101
228	SPBC16E9.12c	PomBase:SPBC16E9.12c	pab2	chromosome_2	poly(A) binding protein Pab2	O14327	protein coding gene	SPBC16E6.12c
229	SPBC16E9.13	PomBase:SPBC16E9.13	ksp1	chromosome_2	serine/threonine protein kinase Ksp1 (predicted)	O14328	protein coding gene	ppk20
230	SPBC16E9.14c	PomBase:SPBC16E9.14c	zrg17	chromosome_2	Golgi zinc importer, CDF family, Zrg17	O14329	protein coding gene
231	SPBC16E9.15	PomBase:SPBC16E9.15		chromosome_2	heat shock factor binding protein, implicated in trancriptional response to stress (predicted)	O14330	protein coding gene
232	SPBC16E9.16c	PomBase:SPBC16E9.16c	lsd90	chromosome_2	Lsd90 protein	A9ZLL8	protein coding gene
233	SPBC16E9.17c	PomBase:SPBC16E9.17c	rem1	chromosome_2	meiosis-specific cyclin Rem1	O14332	protein coding gene
234	SPBC16E9.18	PomBase:SPBC16E9.18	psd1	chromosome_2	phosphatidylserine decarboxylase Psd1	O14333	protein coding gene	SPBC1E8.01
235	SPBC16E9.19	PomBase:SPBC16E9.19	pac3	chromosome_2	proteasome assembly chaperone Pac3 (predicted)	Q9C0X2	protein coding gene
236	SPBC16G5.02c	PomBase:SPBC16G5.02c	rbk1	chromosome_2	ribokinase Rbk1 (predicted)	O60116	protein coding gene
237	SPBC16G5.05c	PomBase:SPBC16G5.05c	scs2	chromosome_2	VAP family protein Scs2	O60119	protein coding gene
238	SPBC16G5.13	PomBase:SPBC16G5.13	ptf2	chromosome_2	Mst2 histone acetytransferase acytyltransferase complex subunit	O60127	protein coding gene
239	SPBC16G5.16	PomBase:SPBC16G5.16		chromosome_2	DNA-binding transcription factor, zf-fungal binuclear cluster type (predicted)	O60130	protein coding gene
240	SPBC16H5.02	PomBase:SPBC16H5.02	pfk1	chromosome_2	6-phosphofructokinase pfk1	O42938	protein coding gene
241	SPBC16H5.03c	PomBase:SPBC16H5.03c	uba2	chromosome_2	SUMO activating enzyme E1-type Uba2	O42939	protein coding gene	fub2
242	SPBC16H5.04	PomBase:SPBC16H5.04	snd301	chromosome_2	SRP-independent ER targeting protein Snd3a (predicted)	O42940	protein coding gene
243	SPBC16H5.05c	PomBase:SPBC16H5.05c	cyp7	chromosome_2	cyclophilin family peptidyl-prolyl cis-trans isomerase Cyp7 (predicted)	O42941	protein coding gene	cwf27
244	SPBC16H5.06	PomBase:SPBC16H5.06	rip1	chromosome_2	ubiquinol-cytochrome-c reductase complex subunit 5, Rip1	Q09154	protein coding gene
245	SPBC16H5.07c	PomBase:SPBC16H5.07c	ppa2	chromosome_2	serine/threonine protein phosphatase PP2A catalytic subunit Ppa2	P23636	protein coding gene
246	SPBC16H5.08c	PomBase:SPBC16H5.08c		chromosome_2	ribosome biogenesis ATPase, Arb family ABCF2-like (predicted)	O42943	protein coding gene
247	SPBC16H5.11c	PomBase:SPBC16H5.11c	skb1	chromosome_2	type II protein arginine N-methyltransferase Skb1	P78963	protein coding gene	rmt5
248	SPBC16H5.12c	PomBase:SPBC16H5.12c		chromosome_2	DUF2433 metallo phosphatase superfamily conserved fungal protein	O42947	protein coding gene	SPNGAF91
249	SPBC1703.04	PomBase:SPBC1703.04	mlh1	chromosome_2	MutL family protein Mlh1 (predicted)	Q9P7W6	protein coding gene
250	SPBC1703.06	PomBase:SPBC1703.06	pof10	chromosome_2	F-box/WD repeat protein Pof10	Q9P7W4	protein coding gene
251	SPBC1703.08c	PomBase:SPBC1703.08c	fau1	chromosome_2	5-formyltetrahydrofolate cyclo-ligase Fau1 (predicted)	Q9P7W2	protein coding gene
252	SPBC1703.11	PomBase:SPBC1703.11	opa3	chromosome_2	mitochondrial outer membrane lipid metabolism regulator Opa3	Q9P7W0	protein coding gene
253	SPBC1703.12	PomBase:SPBC1703.12	ubp9	chromosome_2	ubiquitin C-terminal hydrolase Ubp9	Q9P7V9	protein coding gene
254	SPBC1703.13c	PomBase:SPBC1703.13c		chromosome_2	mitochondrial carrier, inorganic phosphate/copper (predicted)	Q9P7V8	protein coding gene
255	SPBC1703.14c	PomBase:SPBC1703.14c	top1	chromosome_2	DNA topoisomerase I	P07799	protein coding gene
256	SPBC1706.01	PomBase:SPBC1706.01	tea4	chromosome_2	tip elongation aberrant protein Tea4	O60132	protein coding gene	wsh3
257	SPBC1706.03	PomBase:SPBC1706.03	fzo1	chromosome_2	mitochondrial dynamin family fusion GTPase (mitofusin) Fzo1	Q9USY7	protein coding gene	SPBC839.01
258	SPBC1709.01	PomBase:SPBC1709.01	chs2	chromosome_2	chitin synthase homolog Chs2	O74756	protein coding gene	SPBC1734.17
259	SPBC1709.09	PomBase:SPBC1709.09	rrf1	chromosome_2	mitochondrial translation termination factor Rrf1	O74734	protein coding gene
260	SPBC1709.10c	PomBase:SPBC1709.10c	atx1	chromosome_2	copper chaperone Atx1	O74735	protein coding gene
261	SPBC1709.13c	PomBase:SPBC1709.13c	set10	chromosome_2	ribosomal lysine methyltransferase Set10	O74738	protein coding gene
262	SPBC1709.14	PomBase:SPBC1709.14	ngl1	chromosome_2	peptide N-glycanase Ngl1	O74739	protein coding gene	png1
263	SPBC1709.16c	PomBase:SPBC1709.16c		chromosome_2	aromatic ring-opening dioxygenase (predicted)	O74741	protein coding gene
264	SPBC1709.18	PomBase:SPBC1709.18	tif452	chromosome_2	translation initiation factor eIF4E, 4F complex E subunit isoform 2, stress response factor	O74743	protein coding gene	SPBC409.01
265	SPBC1711.01c	PomBase:SPBC1711.01c	mat3-Mi	chromosome_2	mating type M-specific polypeptide Mi at silenced MAT3 locus	P0CY14	protein coding gene	matMi,mat3-Mm-silenced,mat3-Mm
266	SPBC1711.03	PomBase:SPBC1711.03	emc3	chromosome_2	ER membrane protein complex subunit Emc3 (predicted)	Q9P787	protein coding gene	aim27
267	SPBC1711.05	PomBase:SPBC1711.05	srp40	chromosome_2	nucleocytoplasmic transport chaperone Srp40 (predicted)	Q9P785	protein coding gene
268	SPBC1711.06	PomBase:SPBC1711.06	rpl401	chromosome_2	60S ribosomal protein L4 (predicted)	Q9P784	protein coding gene	rpl4-1,rpl4
269	SPBC1718.07c	PomBase:SPBC1718.07c	zfs1	chromosome_2	zf-CCCH tandem zinc finger protein, human Tristetraprolin homolog Zfs1, involved in mRNA catabolism	P47979	protein coding gene	moc4
270	SPBC1734.11	PomBase:SPBC1734.11	mas5	chromosome_2	Hsp40 family DNAJ domain protein Mas5 (predicted)	O74752	protein coding gene
271	SPBC18H10.02	PomBase:SPBC18H10.02	lcf1	chromosome_2	long-chain-fatty-acid-CoA ligase Lcf1	O60135	protein coding gene
272	SPBC18H10.06c	PomBase:SPBC18H10.06c	swd2	chromosome_2	Set1C complex subunit Swd2.1	O60137	protein coding gene	swd2.1
273	SPBC18H10.14	PomBase:SPBC18H10.14	rps1601	chromosome_2	40S ribosomal protein S16 (predicted)	P0CT64	protein coding gene	rps16-1
274	SPBC19G7.06	PomBase:SPBC19G7.06	mbx1	chromosome_2	DNA-binding transcription factor, MADS-box Mbx1	O42954	protein coding gene
275	SPBC19G7.16	PomBase:SPBC19G7.16	iws1	chromosome_2	transcription elongation factor complex subunit Iws1	O42964	protein coding gene
276	SPBC1A4.09	PomBase:SPBC1A4.09	pus7	chromosome_2	tRNA/snRNA/rRNA pseudouridine synthase Pus7 (predicted)	O74343	protein coding gene
277	SPBC1D7.04	PomBase:SPBC1D7.04	mlo3	chromosome_2	RNA binding protein Mlo3	Q09330	protein coding gene	SPBC1D7.04c
278	SPBC1D7.05	PomBase:SPBC1D7.05	byr2	chromosome_2	MAP kinase kinase kinase Byr2	P28829	protein coding gene	ste8,SPBC2F12.01
279	SPBC21.05c	PomBase:SPBC21.05c	ral2	chromosome_2	Ras1-Scd pathway protein Ral2	P15258	protein coding gene
280	SPBC215.08c	PomBase:SPBC215.08c	arg4	chromosome_2	arginine specific carbamoyl-phosphate synthase Arg4	O94313	protein coding gene
281	SPBC216.03	PomBase:SPBC216.03		chromosome_2	NADP binding superfamily conserved fungal protein	Q9Y7K0	protein coding gene
282	SPBC21B10.05c	PomBase:SPBC21B10.05c	pop3	chromosome_2	TORC1/2 complex WD repeat protein Pop3/Wat1/Lst8	O74184	protein coding gene	wat1,lst8
283	SPBC21C3.12c	PomBase:SPBC21C3.12c		chromosome_2	thioredoxin family protein, peroxidase	Q9P7L1	protein coding gene
284	SPBC21C3.13	PomBase:SPBC21C3.13	rps1901	chromosome_2	40S ribosomal protein S19 (predicted)	P58234	protein coding gene	rps19-1
285	SPBC24C6.06	PomBase:SPBC24C6.06	gpa1	chromosome_2	G-protein alpha subunit	P27584	protein coding gene
286	SPBC25B2.10	PomBase:SPBC25B2.10		chromosome_2	Usp (universal stress protein) family protein	O74782	protein coding gene
287	SPBC25H2.15	PomBase:SPBC25H2.15	trs401	chromosome_2	SSU-rRNA maturation protein Tsr4 homolog 1 Tsr401 (predicted)	P87156	protein coding gene	tsr4
288	SPBC26H8.03	PomBase:SPBC26H8.03	cho2	chromosome_2	phosphatidylethanolamine N-methyltransferase Cho2	O74787	protein coding gene
289	SPBC26H8.11c	PomBase:SPBC26H8.11c	the4	chromosome_2	acyl-coenzyme A thioesterase The4	O74793	protein coding gene
290	SPBC27.08c	PomBase:SPBC27.08c	sua1	chromosome_2	sulfate adenylyltransferase	P78937	protein coding gene	SPBC28F2.01c
291	SPBC27B12.10c	PomBase:SPBC27B12.10c	tom7	chromosome_2	mitochondrial TOM complex subunit Tom7 (predicted)	O42999	protein coding gene
292	SPBC29A10.01	PomBase:SPBC29A10.01	ccr1	chromosome_2	NADPH-cytochrome p450 reductase	P36587	protein coding gene	SPBC365.17
293	SPBC29A10.13	PomBase:SPBC29A10.13	atp7	chromosome_2	F1-FO ATP synthase subunit D (predicted)	O94390	protein coding gene
294	SPBC29B5.01	PomBase:SPBC29B5.01	atf1	chromosome_2	DNA-binding transcription factor, Atf-CREB family Atf1	P52890	protein coding gene	mts1,sss1,gad7
295	SPBC2F12.04	PomBase:SPBC2F12.04	rpl1701	chromosome_2	60S ribosomal protein L17	O14339	protein coding gene	rpl17,rpl17-1
296	SPBC2F12.11c	PomBase:SPBC2F12.11c	rep2	chromosome_2	MBF transcription factor activator Rep2	Q09824	protein coding gene
297	SPBC2F12.12c	PomBase:SPBC2F12.12c	cay1	chromosome_2	cactin, spliceosome complex subunit	O14342	protein coding gene
298	SPBC2G2.03c	PomBase:SPBC2G2.03c	sbh1	chromosome_2	translocon beta subunit Sbh1 (predicted)	O43002	protein coding gene
299	SPBC2G2.10c	PomBase:SPBC2G2.10c	mug110	chromosome_2	Schizosaccharomyces specific protein Mug110	O43009	protein coding gene
300	SPBC30D10.10c	PomBase:SPBC30D10.10c	tor1	chromosome_2	TORC2 serine/threonine protein kinase Tor1	O14356	protein coding gene
301	SPBC31F10.15c	PomBase:SPBC31F10.15c	atp15	chromosome_2	F1-FO ATP synthase epsilon subunit (predicted)	P87316	protein coding gene
302	SPBC32F12.11	PomBase:SPBC32F12.11	tdh1	chromosome_2	glyceraldehyde-3-phosphate dehydrogenase Tdh1	P78958	protein coding gene	gpd1
303	SPBC337.16	PomBase:SPBC337.16	cho1	chromosome_2	phosphatidyl-N-dimethylethanolamine N-methyltransferase	O74827	protein coding gene
304	SPBC354.05c	PomBase:SPBC354.05c	sre2	chromosome_2	DNA-binding transcription factor, membrane-tethered Sre2	O43019	protein coding gene
305	SPBC354.12	PomBase:SPBC354.12	gpd3	chromosome_2	glyceraldehyde 3-phosphate dehydrogenase Gpd3	O43026	protein coding gene
306	SPBC365.03c	PomBase:SPBC365.03c	rpl2101	chromosome_2	60S ribosomal protein L21 (predicted)	Q9UUC1	protein coding gene	rpl21,rpl21-1
307	SPBC365.16	PomBase:SPBC365.16		chromosome_2	mitochondrial membrane protein, conserved in yeast and apicomplexa	Q9Y7X4	protein coding gene
308	SPBC3E7.10	PomBase:SPBC3E7.10	fma1	chromosome_2	methionine aminopeptidase Fma1 (predicted)	O59730	protein coding gene	ppp23
309	SPBC409.03	PomBase:SPBC409.03	swi5	chromosome_2	Swi5 protein	Q9UUB7	protein coding gene
310	SPBC409.07c	PomBase:SPBC409.07c	wis1	chromosome_2	MAP kinase kinase Wis1	P33886	protein coding gene	spc2,smf2,sty2
311	SPBC4B4.07c	PomBase:SPBC4B4.07c	usp102	chromosome_2	U1 snRNP-associated protein Usp102	O74968	protein coding gene	mud1,U1A
312	SPBC4F6.10	PomBase:SPBC4F6.10	vps901	chromosome_2	GEF Vps901	O74396	protein coding gene	vps9a
313	SPBC56F2.09c	PomBase:SPBC56F2.09c	arg5	chromosome_2	arginine specific carbamoyl-phosphate synthase subunit Arg5	O60060	protein coding gene
314	SPBC56F2.11	PomBase:SPBC56F2.11	met6	chromosome_2	homoserine O-acetyltransferase Met6	O60062	protein coding gene
315	SPBC56F2.12	PomBase:SPBC56F2.12	ilv5	chromosome_2	acetohydroxyacid reductoisomerase (predicted)	P78827	protein coding gene
316	SPBC577.04	PomBase:SPBC577.04	tho5	chromosome_2	human THOC5 ortholog Tho5 (predicted)	Q9USR5	protein coding gene
317	SPBC577.15c	PomBase:SPBC577.15c	sim3	chromosome_2	NASP family CENP-A chaperone	Q9USQ4	protein coding gene
318	SPBC582.06c	PomBase:SPBC582.06c	mcp6	chromosome_2	horsetail movement protein Hrs1/Mcp6	Q10336	protein coding gene	hrs1,mug3
319	SPBC651.02	PomBase:SPBC651.02	nit1	chromosome_2	bis(5'-adenosyl)-triphosphatase Nit1 (predicted)	O94660	protein coding gene
320	SPBC660.09	PomBase:SPBC660.09	mug168	chromosome_2	Schizosaccharomyces specific protein Mug168	O94428	protein coding gene
321	SPBC685.07c	PomBase:SPBC685.07c	rpl2701	chromosome_2	60S ribosomal protein L27	O14388	protein coding gene	rpl27-1
322	SPBC691.04	PomBase:SPBC691.04	mss116	chromosome_2	mitochondrial ATP-dependent RNA helicase Mss116 (predicted)	O13622	protein coding gene
323	SPBC713.08	PomBase:SPBC713.08	mim1	chromosome_2	mitochondrial MIM complex subunit Mim1	Q9C1W7	protein coding gene	tom13
324	SPBC725.01	PomBase:SPBC725.01	maa1	chromosome_2	mitochondrial aspartate aminotransferase Maa1 (predicted)	O94320	protein coding gene
325	SPBC725.14	PomBase:SPBC725.14	arg6	chromosome_2	acetylglutamate synthase Arg6	O94330	protein coding gene
326	SPBC776.09	PomBase:SPBC776.09	ste13	chromosome_2	ATP-dependent RNA helicase Ste13/Dhh1	Q09181	protein coding gene	dhh1
327	SPBC800.04c	PomBase:SPBC800.04c	rpl4301	chromosome_2	60S ribosomal protein L37a (predicted)	Q9HGL8	protein coding gene	rpl43-1,rpl43,rpl37a-1
328	SPBC83.02c	PomBase:SPBC83.02c	rpl4302	chromosome_2	60S ribosomal protein L37a (predicted)	O94686	protein coding gene	rpl43-2,rpl43,rpl37a-2
329	SPBC839.15c	PomBase:SPBC839.15c	tef103	chromosome_2	translation elongation factor EF-1 alpha Ef1a-c	P0CT55	protein coding gene	ef1a-c,efa13,EF-1aC
330	SPBC887.05c	PomBase:SPBC887.05c	cwf29	chromosome_2	RNA-binding protein Cwf29	O94290	protein coding gene
331	SPBC887.10	PomBase:SPBC887.10	mcs4	chromosome_2	response regulator Mcs4	P87323	protein coding gene
332	SPBC887.18c	PomBase:SPBC887.18c	hfi1	chromosome_2	SAGA complex subunit Hfi1/Ada1	O94301	protein coding gene	ada1
333	SPBC8D2.03c	PomBase:SPBC8D2.03c	hhf2	chromosome_2	histone H4 h4.2	P09322	protein coding gene	ams3,h4.2
334	SPBC947.10	PomBase:SPBC947.10	dsc1	chromosome_2	Golgi Dsc E3 ligase complex subunit Dsc1	O43085	protein coding gene
335	SPBCPT2R1.08c	PomBase:SPBCPT2R1.08c	tlh2	chromosome_2	RecQ type DNA helicase Tlh1	Q1RKN3	protein coding gene
336	SPBP35G2.07	PomBase:SPBP35G2.07	ilv1	chromosome_2	acetolactate synthase catalytic subunit	P36620	protein coding gene
337	SPCC1235.09	PomBase:SPCC1235.09	hif2	chromosome_3	Set3 complex subunit Hif2	O74845	protein coding gene
338	SPCC1235.11	PomBase:SPCC1235.11	mpc1	chromosome_3	mitochondrial carrier, pyruvate Mpc1 (predicted)	O74847	protein coding gene
339	SPCC1322.10	PomBase:SPCC1322.10		chromosome_3	conserved fungal cell surface protein, Kre9/Knh1 family	O94549	protein coding gene	pwp1
340	SPCC1393.08	PomBase:SPCC1393.08	fil1	chromosome_3	DNA-binding transcription factor, zf-GATA type	O94720	protein coding gene
341	SPCC1442.01	PomBase:SPCC1442.01	ste6	chromosome_3	Ras GEF Ste6	P26674	protein coding gene	SPCC1450.17
342	SPCC1450.03	PomBase:SPCC1450.03	utp502	chromosome_3	ribonucleoprotein (RNP) complex Utp502 (predicted)	Q9Y7N1	protein coding gene	utp5
343	SPCC1450.08c	PomBase:SPCC1450.08c	wtf16	chromosome_3	wtf antidote-like meiotic drive suppressor Wtf16 (predicted)	Q9Y7N5	protein coding gene
344	SPCC14G10.04	PomBase:SPCC14G10.04		chromosome_3	Schizosaccharomyces specific protein	O74417	protein coding gene
345	SPCC162.05	PomBase:SPCC162.05	coq3	chromosome_3	hexaprenyldihydroxybenzoate methyltransferase Coq3	O74421	protein coding gene
346	SPCC1682.01	PomBase:SPCC1682.01	qcr9	chromosome_3	ubiquinol-cytochrome-c reductase complex subunit 9 (predicted)	O74433	protein coding gene
347	SPCC1739.10	PomBase:SPCC1739.10	mug33	chromosome_3	Tea1-interacting protein involved in exocytosis	O74472	protein coding gene
348	SPCC1795.06	PomBase:SPCC1795.06	map2	chromosome_3	P-factor pheromone Map2	Q09180	protein coding gene
349	SPCC1840.03	PomBase:SPCC1840.03	sal3	chromosome_3	karyopherin/importin beta family nuclear import signal receptor Sal3	O74476	protein coding gene	pse1
350	SPCC188.13c	PomBase:SPCC188.13c	dcr1	chromosome_3	dicer	Q09884	protein coding gene	SPCC584.10c
351	SPCC18B5.10c	PomBase:SPCC18B5.10c	tex1	chromosome_3	TREX complex subunit Tex1 (predicted)	Q9USL1	protein coding gene
352	SPCC191.07	PomBase:SPCC191.07	cyc1	chromosome_3	cytochrome c	P00046	protein coding gene
353	SPCC1919.15	PomBase:SPCC1919.15	brl1	chromosome_3	ubiquitin-protein ligase E3 Brl1	Q1MTQ0	protein coding gene	SPCC790.01,rfp2
354	SPCC297.03	PomBase:SPCC297.03	ssp1	chromosome_3	calcium/calmodulin-dependent (CaMKK) protein kinase Ssp1	P50526	protein coding gene
355	SPCC306.09c	PomBase:SPCC306.09c	cap1	chromosome_3	adenylyl cyclase-associated protein Cap1	P36621	protein coding gene	cap
356	SPCC338.10c	PomBase:SPCC338.10c	cox5	chromosome_3	cytochrome c oxidase subunit V (predicted)	O74988	protein coding gene
357	SPCC338.16	PomBase:SPCC338.16	pof3	chromosome_3	F-box protein Pof3	O74991	protein coding gene
358	SPCC4B3.17	PomBase:SPCC4B3.17	cbp3	chromosome_3	mitochondrial respiratory chain complex III assembly protein Cbp3	Q9USK6	protein coding gene
359	SPCC548.06c	PomBase:SPCC548.06c	ght8	chromosome_3	plasma membrane hexose:proton symporter, unknown specificity Ght8 (predicted)	Q9P3U7	protein coding gene
360	SPCC553.08c	PomBase:SPCC553.08c	ria1	chromosome_3	GTPase Ria1 (predicted)	O74945	protein coding gene
361	SPCC584.01c	PomBase:SPCC584.01c	met10	chromosome_3	sulfite reductase NADPH flavoprotein subunit (predicted)	Q09878	protein coding gene
362	SPCC613.06	PomBase:SPCC613.06	rpl902	chromosome_3	60S ribosomal protein L9	O74905	protein coding gene	rpl9-2
363	SPCC663.01c	PomBase:SPCC663.01c	ekc1	chromosome_3	serine/threonine protein phosphatase PP6 regulatory subunit Ekc1	O74511	protein coding gene	SPCC777.16c
364	SPCC663.04	PomBase:SPCC663.04	rpl39	chromosome_3	60S ribosomal protein L39	P05767	protein coding gene
365	SPCC736.06	PomBase:SPCC736.06	dar2	chromosome_3	mitochondrial aspartate-tRNA ligase Dar2 (predicted)	O94242	protein coding gene
366	SPCC736.08	PomBase:SPCC736.08	cbf11	chromosome_3	DNA-binding transcription factor, CBF1/Su(H)/LAG-1 family Cbf11	O74954	protein coding gene
367	SPCC736.11	PomBase:SPCC736.11	ago1	chromosome_3	argonaute	O74957	protein coding gene	csp9
368	SPCC74.05	PomBase:SPCC74.05	rpl2702	chromosome_3	60S ribosomal protein L27 (predicted)	O74538	protein coding gene	rpl27-2
369	SPCC777.09c	PomBase:SPCC777.09c	arg1	chromosome_3	acetylornithine aminotransferase	O74548	protein coding gene
370	SPCC790.03	PomBase:SPCC790.03	rbd2	chromosome_3	Golgi rhomboid protease Rbd2	O74926	protein coding gene	ppp75
371	SPCC794.07	PomBase:SPCC794.07	lat1	chromosome_3	dihydrolipoamide S-acetyltransferase E2, Lat1 (predicted)	O59816	protein coding gene
372	SPCC794.12c	PomBase:SPCC794.12c	mae2	chromosome_3	malic enzyme, malate dehydrogenase (oxaloacetate decarboxylating), Mae2	P40375	protein coding gene
373	SPCC895.05	PomBase:SPCC895.05	for3	chromosome_3	formin For3	O94532	protein coding gene
374	SPCP31B10.03c	PomBase:SPCP31B10.03c	med31	chromosome_3	mediator complex subunit Med31	Q9USH1	protein coding gene	soh1,sep10
375	SPAC1093.01	PomBase:SPAC1093.01	ppr5	chromosome_1	mitochondrial PPR repeat protein Ppr5	Q10451	protein coding gene	SPAC12B10.18
376	SPAC11E3.06	PomBase:SPAC11E3.06	map1	chromosome_1	DNA-binding transcription factor, MADS-box Map1	P78926	protein coding gene
377	SPAC1486.08	PomBase:SPAC1486.08	cox16	chromosome_1	mitochondrial copper chaperone for cytochrome c oxidase Cox16 (predicted)	Q9UTK1	protein coding gene
378	SPAC15E1.03	PomBase:SPAC15E1.03	rpl42	chromosome_1	60S ribosomal protein L36/L42	Q9UTI8	protein coding gene	rpl36a
379	SPAC17G8.05	PomBase:SPAC17G8.05	med20	chromosome_1	mediator complex subunit Med20	Q10317	protein coding gene
380	SPAC19D5.01	PomBase:SPAC19D5.01	pyp2	chromosome_1	protein tyrosine phosphatase Pyp2	P32586	protein coding gene
381	SPAC1F7.07c	PomBase:SPAC1F7.07c	fip1	chromosome_1	plasma membrane iron transmembrane transporter Fip1	Q09919	protein coding gene
382	SPAC22E12.18	PomBase:SPAC22E12.18		chromosome_1	human CCNDBP1 ortholog	Q10368	protein coding gene
383	SPAC22F3.09c	PomBase:SPAC22F3.09c	res2	chromosome_1	MBF transcription factor complex subunit Res2	P41412	protein coding gene	mcs1,pct1
384	SPAC23D3.09	PomBase:SPAC23D3.09	arp42	chromosome_1	SWI/SNF and RSC complex subunit Arp42	Q09849	protein coding gene	arp4
385	SPAC24B11.06c	PomBase:SPAC24B11.06c	sty1	chromosome_1	MAP kinase Sty1	Q09892	protein coding gene	spc1,phh1
386	SPAC25B8.06c	PomBase:SPAC25B8.06c	dia4	chromosome_1	mitochondrial serine-tRNA ligase (predicted)	Q9UTB2	protein coding gene
387	SPAC27D7.03c	PomBase:SPAC27D7.03c	mei2	chromosome_1	RNA-binding protein involved in meiosis Mei2	P08965	protein coding gene
388	SPAC29A4.18	PomBase:SPAC29A4.18	prw1	chromosome_1	Clr6 histone deacetylase complex subunit Prw1	O14021	protein coding gene
389	SPAC323.07c	PomBase:SPAC323.07c		chromosome_1	MatE family transmembrane transporter (predicted)	Q9UT92	protein coding gene
390	SPAC3F10.16c	PomBase:SPAC3F10.16c		chromosome_1	GTP binding protein, HSR1-related (predicted)	Q10190	protein coding gene
391	SPAC4G9.16c	PomBase:SPAC4G9.16c	rpl901	chromosome_1	60S ribosomal protein L9	Q10232	protein coding gene	rpl9-1
392	SPAC57A7.05	PomBase:SPAC57A7.05		chromosome_1	transmembrane transporter (predicted)	P87136	protein coding gene
393	SPAPB1A11.01	PomBase:SPAPB1A11.01	mfc1	chromosome_1	prospore membrane copper transmembrane transporter Mfc1	Q9HDX4	protein coding gene	SPAPB24D3.11
394	SPAPB1E7.04c	PomBase:SPAPB1E7.04c		chromosome_1	chitinase (predicted)	Q9C105	protein coding gene
395	SPAPJ698.02c	PomBase:SPAPJ698.02c	rps002	chromosome_1	40S ribosomal protein S0B	Q9P546	protein coding gene	rpsa-2,rps0-2,rps0
396	SPBC1306.02	PomBase:SPBC1306.02	trm734	chromosome_2	tRNA (guanosine 34-2'-O)-methyltransferase regulator Trm734	Q9USZ0	protein coding gene	SPBC4.08,rtt10
397	SPBC1348.02	PomBase:SPBC1348.02	ftm5	chromosome_2	sub-telomeric 5Tm protein family Ftm5	P0CU14	protein coding gene
398	SPBC1539.03c	PomBase:SPBC1539.03c	arg41	chromosome_2	argininosuccinate lyase (predicted)	P50514	protein coding gene
399	SPBC16C6.11	PomBase:SPBC16C6.11	rpl3201	chromosome_2	60S ribosomal protein L32	O42935	protein coding gene	rpl32-1
400	SPBC18E5.04	PomBase:SPBC18E5.04	rpl1001	chromosome_2	60S ribosomal protein L10	Q09127	protein coding gene	rpl10-1,rpl10
401	SPBC29A10.08	PomBase:SPBC29A10.08	gas2	chromosome_2	cell wall 1,3-beta-glucanosyltransferase Gas2	Q9USU5	protein coding gene
402	SPBC29A3.10c	PomBase:SPBC29A3.10c	atp14	chromosome_2	F1-FO ATP synthase subunit H (predicted)	O59673	protein coding gene
403	SPBC405.07	PomBase:SPBC405.07	rpl3602	chromosome_2	60S ribosomal protein L36	O94658	protein coding gene	rpl36-2,rpl36
404	SPBC409.19c	PomBase:SPBC409.19c	mtx2	chromosome_2	metaxin 2 Mtx2 (predicted)	Q9UUA5	protein coding gene
405	SPBC428.02c	PomBase:SPBC428.02c	eca39	chromosome_2	branched chain amino acid aminotransferase Eca39	O14370	protein coding gene	SPBC582.12c
406	SPBC428.05c	PomBase:SPBC428.05c	arg12	chromosome_2	argininosuccinate synthase Arg12	O94354	protein coding gene
407	SPBC56F2.05c	PomBase:SPBC56F2.05c		chromosome_2	DNA-binding transcription factor (predicted)	O60056	protein coding gene
408	SPBC651.10	PomBase:SPBC651.10	nse5	chromosome_2	Smc5-6 complex non-SMC subunit Nse5	O94668	protein coding gene
409	SPBC725.02	PomBase:SPBC725.02	mpr1	chromosome_2	histidine-containing response regulator phosphotransferase Mpr1	O94321	protein coding gene	spy1
410	SPBC947.02	PomBase:SPBC947.02	apl2	chromosome_2	AP-1 adaptor complex beta subunit Apl2	O43079	protein coding gene
411	SPCC1259.01c	PomBase:SPCC1259.01c	rps1802	chromosome_3	40S ribosomal protein S18 (predicted)	P0CT67	protein coding gene	rps18-2,SPCC825.06c
412	SPCC1393.10	PomBase:SPCC1393.10	ctr4	chromosome_3	plasma membrane copper transporter complex subunit Ctr4	O94722	protein coding gene
413	SPCC162.11c	PomBase:SPCC162.11c	urk1	chromosome_3	uridine kinase/uracil phosphoribosyltransferase (predicted)	O74427	protein coding gene
414	SPCC1672.04c	PomBase:SPCC1672.04c	cox19	chromosome_3	mitochondrial copper chaperone for cytochrome c oxidase Cox19 (predicted)	O14056	protein coding gene
415	SPCC16C4.13c	PomBase:SPCC16C4.13c	rpl1201	chromosome_3	60S ribosomal protein L12.1/L12A	P0CT83	protein coding gene	rpl12-1,rpl12.1
416	SPCC16C4.20c	PomBase:SPCC16C4.20c	hap2	chromosome_3	Ino80 complex, HMG box protein Hap2	Q9P7Z9	protein coding gene
417	SPCC1739.12	PomBase:SPCC1739.12	ppe1	chromosome_3	serine/threonine protein phosphatase PP6 catalytic subunit Ppe1	P36614	protein coding gene	esp1,ppx1,eck2
418	SPCC338.12	PomBase:SPCC338.12	pbi2	chromosome_3	vaculoar proteinase B inhibitor Pbi2	O74989	protein coding gene
419	SPCC4B3.06c	PomBase:SPCC4B3.06c		chromosome_3	NADPH-dependent FMN reductase (predicted)	Q9USJ6	protein coding gene
420	SPCC4B3.10c	PomBase:SPCC4B3.10c	ipk1	chromosome_3	inositol 1,3,4,5,6-pentakisphosphate (IP5) kinase	Q9USK0	protein coding gene
421	SPCC576.11	PomBase:SPCC576.11	rpl15	chromosome_3	60S ribosomal protein L15 (predicted)	O74895	protein coding gene
422	SPCC5E4.07	PomBase:SPCC5E4.07	rpl2802	chromosome_3	60S ribosomal protein L27/L28	P36585	protein coding gene	rpl28-2,rpl28
423	SPCC777.13	PomBase:SPCC777.13	vps35	chromosome_3	retromer complex subunit Vps35	O74552	protein coding gene
424	SPCC794.09c	PomBase:SPCC794.09c	tef101	chromosome_3	translation elongation factor EF-1 alpha Ef1a-a	P0CT53	protein coding gene	ef1a-a,efa11,EF-1aA
