# Supplementary material for: Regulators of rDNA array morphology in fission yeast
Source: PLoS Genet. 2024 Jul 5;20(7):e1011331. doi: 10.1371/journal.pgen.1011331 (PMC11253961; doi:10.1371/journal.pgen.1011331)
Supplement: S3 Table — (CSV) [file pgen.1011331.s019.csv]

Number_Initial_Screen	gene_id	gene	median_GFP_intensity_initial	iqr_GFP_intensity_initial	median_rdna_volume_initial	iqr_rdna_volume_initial	median_nucleolar_volume_initial	iqr_nucleolar_volume_initial	cell_number_initial	GFP_intensity_hits_initial	rdna_volume_hits_initial	nucleolar_volume_hits_initial	imaging_plate_initial_screen		Number_Validation_Screen	gene_id	gene	median_GFP_intensity_valid	iqr_GFP_intensity_valid	median_rdna_volume_valid	iqr_rdna_volume_valid	median_nucleolar_volume_valid	iqr_nucleolar_volume_valid	cell_number_valid	GFP_intensity_hits_valid	rdna_volume_hits_valid	nucleolar_volume_hits_valid	imaging_plate_validation_screen
1	SPAC110.02	pds5	0.960051943	0.11721063	0.431192661	0.133975388	0.647887324	0.232100708	245	high	high	no_change	2021-08-06-p1-hits-counts-avg-newlow.csv		1	SPAC110.02	pds5	0.980173453	0.160917113	0.367584213	0.140284085	0.47603211	0.256471096	822	high	no_change	low	p23
2	SPAC1142.07c	vps32	1.03495162	0.141118103	0.459016393	0.281660647	0.636363636	0.506809835	227	high	high	no_change	2021-08-06-p1-hits-counts-avg-newlow.csv		2	SPAC1142.07c	vps32	1.016583529	0.17689647	0.371173071	0.21302684	0.5	0.374024386	2976	high	no_change	low	p23
3	SPAC11G7.02	pub1	1.020322884	0.108549282	0.442028986	0.122586521	0.564356436	0.236281668	311	high	high	no_change	2021-08-06-p1-hits-counts-avg-newlow.csv		3	SPAC11G7.02	pub1	0.982577094	0.128278738	0.420507647	0.11810184	0.521390986	0.202546856	2138	high	no_change	no_change	p23
4	SPAC1250.02	mug95	0.99921459	0.123531264	0.445748855	0.14193995	0.612132353	0.277000922	430	high	high	no_change	2021-08-06-p1-hits-counts-avg-newlow.csv		4	SPAC1250.02	mug95	0.982127382	0.13005165	0.428571429	0.114153544	0.535947712	0.191270372	2859	high	no_change	no_change	p23
5	SPAC12B10.09	pet801	0.989252686	0.120316571	0.428571429	0.139028427	0.623643228	0.35299304	134	high	high	no_change	2021-08-06-p1-hits-counts-avg-newlow.csv		5	SPAC12B10.09	pet801	0.945118976	0.144415995	0.408163265	0.111998747	0.505208333	0.155878084	1169	no_change	no_change	low	p23
6	SPAC12G12.16c		0.97966406	0.119139886	0.428571429	0.136363636	0.621240602	0.313152903	454	high	high	no_change	2021-08-06-p1-hits-counts-avg-newlow.csv		6	SPAC12G12.16c		0.946646004	0.138474574	0.401162791	0.114783654	0.519553073	0.196002012	2521	no_change	no_change	no_change	p23
7	SPAC1399.03	fur4	1.027877067	0.155288411	0.432291667	0.229099218	0.559440559	0.224992076	79	high	high	no_change	2021-08-06-p1-hits-counts-avg-newlow.csv		7	SPAC1399.03	fur4	0.945521137	0.141673761	0.397727273	0.107346967	0.507936508	0.166107103	2251	no_change	no_change	low	p23
8	SPAC13G7.04c	mac1	0.955297339	0.123930515	0.4296875	0.117359343	0.595238095	0.268863725	599	high	high	no_change	2021-08-06-p1-hits-counts-avg-newlow.csv		8	SPAC13G7.04c	mac1	0.941486336	0.143793376	0.391534392	0.127580485	0.513043478	0.200539568	1665	no_change	no_change	no_change	p23
9	SPAC13G7.06	met16	1.006963306	0.083663118	0.523076923	0.255172414	0.972972973	0.560344828	45	high	high	high	2021-08-06-p1-hits-counts-avg-newlow.csv		9	SPAC13G7.06	met16	1	0.139311587	0.438532921	0.204269806	0.595219267	0.424093003	110	high	high	no_change	p23
10	SPAC13G7.12c	eki1	0.959417458	0.156949411	0.4600644	0.102103382	0.607570062	0.194027298	38	high	high	no_change	2021-08-06-p1-hits-counts-avg-newlow.csv		10	SPAC13G7.12c	eki1	0.958457755	0.14012649	0.406988099	0.124762163	0.528978939	0.205875663	2436	no_change	no_change	no_change	p23
11	SPAC140.02	gar2	0.954331811	0.143509031	0.438356164	0.146212121	0.679245283	0.325805693	2641	high	high	no_change	2021-08-06-p1-hits-counts-avg-newlow.csv		11	SPAC140.02	gar2	0.960730939	0.124028612	0.435582822	0.114050734	0.567164179	0.194671356	1915	no_change	no_change	no_change	p23
12	SPAC144.11	rps1102	0.95868878	0.146376777	0.430421661	0.111300256	0.583333333	0.181716157	2528	high	high	no_change	2021-08-06-p1-hits-counts-avg-newlow.csv		12	SPAC144.11	rps1102	0.973685484	0.123046027	0.406779661	0.087552034	0.480916031	0.133705638	2315	high	no_change	low	p23
13	SPAC1486.10	thi1	1.032761685	0.07031252	0.447284852	0.172989085	0.639333493	0.557903012	254	high	high	no_change	2021-08-06-p1-hits-counts-avg-newlow.csv		13	SPAC1486.10	thi1	1.065763247	0.13544594	0.402985075	0.155533637	0.435334134	0.261094318	1284	high	no_change	low	p23
14	SPAC1527.01	mok11	0.995994437	0.125105958	0.420425301	0.13990991	0.60640109	0.222996758	546	high	high	no_change	2021-08-06-p1-hits-counts-avg-newlow.csv		14	SPAC1527.01	mok11	0.947389125	0.149842231	0.390891021	0.128125	0.532420817	0.197921217	2548	no_change	no_change	no_change	p23
15	SPAC15F9.02	seh1	0.981371558	0.124259659	0.414414414	0.203940887	0.644230769	0.417480157	217	high	high	no_change	2021-08-19-p2-hits-counts-avg-newlow.csv		15	SPAC15F9.02	seh1	0.964333882	0.133918543	0.371525097	0.10989011	0.48461498	0.161472514	2182	no_change	no_change	low	p23
16	SPAC1783.08c	rpl1502	0.971912215	0.13531164	0.435923754	0.124795498	0.57868937	0.194416842	416	high	high	no_change	2021-08-19-p2-hits-counts-avg-newlow.csv		16	SPAC1783.08c	rpl1502	0.976868455	0.118692626	0.421052632	0.103728444	0.522988506	0.178981139	1488	high	no_change	no_change	p23
17	SPAC17A5.07c	ulp2	1.018447366	0.109392738	0.462439441	0.145997221	0.638816172	0.301286844	366	high	high	no_change	2021-08-19-p2-hits-counts-avg-newlow.csv		17	SPAC17A5.07c	ulp2	0.998666291	0.147374863	0.419498848	0.128765446	0.540229885	0.212099983	1674	high	no_change	no_change	p23
18	SPAC17A5.10	hua1	1.006641243	0.111522305	0.456108971	0.139216237	0.649244867	0.280576787	350	high	high	no_change	2021-08-19-p2-hits-counts-avg-newlow.csv		18	SPAC17A5.10	hua1	1.000491921	0.146927959	0.425531915	0.125229321	0.542713568	0.218740648	1487	high	no_change	no_change	p23
19	SPAC17G6.05c	bro1	0.959889818	0.134729188	0.428571429	0.17794271	0.781512605	0.496477495	269	high	high	high	2021-08-19-p2-hits-counts-avg-newlow.csv		19	SPAC17G6.05c	bro1	0.968243298	0.121623502	0.425242103	0.107005224	0.530747744	0.19406589	3286	high	no_change	no_change	p23
20	SPAC1805.04	nup132	0.99849355	0.112844582	0.430656934	0.157102944	0.638888889	0.321187584	345	high	high	no_change	2021-08-19-p2-hits-counts-avg-newlow.csv		20	SPAC1805.04	nup132	0.978117186	0.16593241	0.400507614	0.139174277	0.541551565	0.212755949	1486	high	no_change	no_change	p23
21	SPAC1851.03	ckb1	1.022452741	0.099492127	0.491470389	0.181429789	0.661651584	0.333448252	284	high	high	no_change	2021-08-19-p2-hits-counts-avg-newlow.csv		21	SPAC1851.03	ckb1	1	0.118311824	0.435028249	0.376103536	0.70754717	0.685343581	415	high	no_change	high	p23
22	SPAC1952.02	tma23	0.97746253	0.096636394	0.457906205	0.133930496	0.622990468	0.292197405	126	high	high	no_change	2021-08-19-p2-hits-counts-avg-newlow.csv		22	SPAC1952.02	tma23	0.984795009	0.095601419	0.479452055	0.107850912	0.608247423	0.259990371	405	high	high	no_change	p23
23	SPAC23H3.13c	gpa2	1.015740446	0.10548772	0.432	0.176535329	0.610526316	0.284615385	1425	high	high	no_change	2021-08-27-p4-hits-counts-avg-newlow.csv		23	SPAC23H3.13c	gpa2	1.028816787	0.105244699	0.454545455	0.138019323	0.572039072	0.221852491	546	high	high	no_change	p23
24	SPAC25B8.19c	loz1	1.011627931	0.129641653	0.433628319	0.15995671	0.592920354	0.127187766	37	high	high	no_change	2021-08-27-p4-hits-counts-avg-newlow.csv		24	SPAC25B8.19c	loz1	0.980417581	0.123313163	0.392857143	0.111088642	0.5	0.213101246	1413	high	no_change	low	p23
25	SPAC26A3.04	rpl2002	1.011497921	0.111333345	0.466666667	0.107888645	0.571796191	0.189408309	154	high	high	no_change	2021-08-27-p4-hits-counts-avg-newlow.csv		25	SPAC26A3.04	rpl2002	1.001623998	0.098983621	0.452091227	0.097766814	0.568404635	0.174293288	1828	high	high	no_change	p23
26	SPAC3G9.08	png1	1.000682751	0.100834676	0.442622951	0.174287122	0.687405316	0.493353102	702	high	high	no_change	2021-09-02-p5-hits-counts-avg-newlow.csv		26	SPAC3G9.08	png1	1.003186733	0.09549412	0.401437848	0.177291347	0.650203252	0.537467833	2236	high	no_change	high	p23
27	SPAC4F8.03	sdo1	0.959210663	0.146466413	0.41636253	0.119755764	0.577524038	0.308048359	210	high	high	no_change	2021-09-02-p5-hits-counts-avg-newlow.csv		27	SPAC4F8.03	sdo1	0.981664798	0.130847926	0.429530201	0.117364777	0.544	0.204578685	1423	high	no_change	no_change	p23
28	SPAC6G9.09c	rpl2401	0.970377938	0.135304116	0.421428571	0.12223732	0.580645161	0.228437917	1311	high	high	no_change	2021-09-03-p6-hits-counts-avg-newlow.csv		28	SPAC6G9.09c	rpl2401	1.011223683	0.124185831	0.440677966	0.118783319	0.543956044	0.183194553	3619	high	high	no_change	p23
29	SPAC890.05	pxr1	1.012017709	0.087930814	0.505292339	0.115411462	0.637596006	0.262533537	440	high	high	no_change	2021-09-03-p6-hits-counts-avg-newlow.csv		29	SPAC890.05	pxr1	1.010618346	0.099744002	0.491999488	0.104618254	0.606008391	0.20500638	1040	high	high	no_change	p23
30	SPAC8F11.08c		1.004554669	0.116635759	0.441421569	0.182673532	0.682485525	0.411275845	92	high	high	no_change	2021-09-03-p6-hits-counts-avg-newlow.csv		30	SPAC8F11.08c		1.000141088	0.140071733	0.447600036	0.176686765	0.606369897	0.333489938	134	high	high	no_change	p23
31	SPAC959.08	rpl2102	1.002441157	0.101717511	0.4849985	0.134042096	0.673508772	0.370151321	1174	high	high	no_change	2021-09-16-p7-hits-counts-avg-newlow.csv		31	SPAC959.08	rpl2102	0.977327348	0.128477458	0.453916942	0.139775536	0.624465812	0.257110467	718	high	high	no_change	p23
32	SPBC106.10	pka1	1.019732674	0.096495817	0.430143144	0.179555775	0.648232323	0.375480769	672	high	high	no_change	2021-09-16-p7-hits-counts-avg-newlow.csv		32	SPBC106.10	pka1	1.01520405	0.12176667	0.434384832	0.142306679	0.545454545	0.204730327	1220	high	no_change	no_change	p24
33	SPBC11C11.07	rpl1801	1.024877848	0.099604556	0.492965368	0.106524637	0.650706608	0.171428407	224	high	high	no_change	2021-09-16-p7-hits-counts-avg-newlow.csv		33	SPBC11C11.07	rpl1801	0.967961798	0.126951302	0.409836066	0.20826106	0.562962963	0.233964165	223	high	no_change	no_change	p24
34	SPBC2G5.02c	ckb2	0.955469605	0.150505248	0.425806452	0.106920198	0.549364939	0.235912144	494	high	high	low	2021-09-17-p10-hits-counts-avg-newlow.csv		34	SPBC2G5.02c	ckb2	0.959950842	0.141416581	0.40455933	0.109443452	0.5	0.177837988	1296	no_change	no_change	low	p23
35	SPBC336.03	efc25	0.96693662	0.126040893	0.435635793	0.153920102	0.66423091	0.326956301	1088	high	high	no_change	2021-09-17-p10-hits-counts-avg-newlow.csv		35	SPBC336.03	efc25	1.011109265	0.120264552	0.453703704	0.151475963	0.574074074	0.229411765	3822	high	high	no_change	p23
36	SPBC336.14c	ppk26	0.954990033	0.128017173	0.43122133	0.110570519	0.578079841	0.226597486	1510	high	high	no_change	2021-09-17-p10-hits-counts-avg-newlow.csv		36	SPBC336.14c	ppk26	0.998520374	0.11917857	0.456375839	0.122727273	0.555555556	0.209069767	2621	high	high	no_change	p23
37	SPBC1718.03	ker1	1.006127766	0.095770835	0.43537415	0.135477112	0.57480315	0.338493292	445	high	high	no_change	2021-09-17-p9-hits-counts-avg-newlow.csv		37	SPBC1718.03	ker1	1.009464395	0.101103255	0.415841584	0.125319693	0.510344828	0.233739837	1561	high	no_change	low	p23
38	SPBC17A3.06		0.984972632	0.141172098	0.450381679	0.133677753	0.598425197	0.253493222	1557	high	high	no_change	2021-09-17-p9-hits-counts-avg-newlow.csv		38	SPBC17A3.06		0.989763227	0.130424908	0.433121019	0.11071197	0.538461538	0.191124765	2335	high	no_change	no_change	p23
39	SPBC17G9.02c	cdc73	0.978334366	0.122029441	0.445783133	0.123138686	0.588785047	0.252025627	3085	high	high	no_change	2021-09-17-p9-hits-counts-avg-newlow.csv		39	SPBC17G9.02c	cdc73	0.993553884	0.127831082	0.446666667	0.109756098	0.543103448	0.183035714	1801	high	high	no_change	p23
40	SPBC18E5.05c	elp5	0.973121388	0.130856786	0.439220763	0.124238115	0.589647914	0.261286104	1240	high	high	no_change	2021-09-17-p9-hits-counts-avg-newlow.csv		40	SPBC18E5.05c	elp5	0.991390889	0.126113234	0.439189189	0.108695652	0.549019608	0.182957975	1957	high	high	no_change	p23
41	SPBC1D7.03	clg1	1.012978763	0.098275594	0.423076923	0.174601927	0.593917779	0.375127285	1992	high	high	no_change	2021-09-17-p9-hits-counts-avg-newlow.csv		41	SPBC1D7.03	clg1	0.91117639	0.158817197	0.356321839	0.105530833	0.494186047	0.172289157	1731	no_change	no_change	low	p23
42	SPAC19G12.02c	pms1	0.967581956	0.122033367	0.424050633	0.134408602	0.64640884	0.295089092	2681	high	high	no_change	2021-09-23-p3-hits-counts-avg-newlow.csv		42	SPAC19G12.02c	pms1	0.983589535	0.118916517	0.423913043	0.133228409	0.553571429	0.244254826	3475	high	no_change	no_change	p23
43	SPAC1B3.07c	vps28	0.957320457	0.139073813	0.424242424	0.151185718	0.671232877	0.292247535	1453	high	high	no_change	2021-09-23-p3-hits-counts-avg-newlow.csv		43	SPAC1B3.07c	vps28	0.968064231	0.136986467	0.417433516	0.129236274	0.517241379	0.197249165	3378	high	no_change	no_change	p23
44	SPAC1F5.08c	yam8	0.96309247	0.135085668	0.414414414	0.161355807	0.679104478	0.43628475	585	high	high	no_change	2021-09-23-p3-hits-counts-avg-newlow.csv		44	SPAC1F5.08c	yam8	0.963724537	0.139201921	0.414101957	0.115749526	0.525594235	0.199714842	1800	no_change	no_change	no_change	p23
45	SPAC20G8.08c	fft1	0.958888028	0.147005016	0.421875	0.136363506	0.62601626	0.212487355	67	high	high	no_change	2021-09-23-p3-hits-counts-avg-newlow.csv		45	SPAC20G8.08c	fft1	0.977333575	0.124685757	0.419136879	0.097758456	0.5160263	0.183505722	482	high	no_change	no_change	p23
46	SPAC20G8.10c	atg6	0.997801152	0.126717545	0.435906889	0.172451056	0.649178636	0.275729896	1138	high	high	no_change	2021-09-23-p3-hits-counts-avg-newlow.csv		46	SPAC20G8.10c	atg6	0.971690452	0.147463661	0.432049383	0.139495354	0.584745763	0.216658385	2754	high	no_change	no_change	p23
47	SPAC227.18	lys3	0.96268564	0.134233973	0.414213564	0.150857452	0.659416864	0.236013612	1942	high	high	no_change	2021-09-23-p3-hits-counts-avg-newlow.csv		47	SPAC227.18	lys3	0.945895624	0.139179933	0.405334282	0.116733755	0.545945946	0.21555249	2014	no_change	no_change	no_change	p23
48	SPAC22E12.11c	set3	0.961735601	0.127256496	0.414285714	0.158901909	0.686131387	0.321578947	1533	high	high	no_change	2021-09-23-p3-hits-counts-avg-newlow.csv		48	SPAC22E12.11c	set3	0.947515549	0.140622373	0.408163265	0.124079797	0.547945205	0.214521925	1930	no_change	no_change	no_change	p23
49	SPAC22E12.14c	sck2	0.979370621	0.134700377	0.4296875	0.125340171	0.589473684	0.188547098	499	high	high	no_change	2021-09-23-p3-hits-counts-avg-newlow.csv		49	SPAC22E12.14c	sck2	0.972816799	0.122324338	0.411764706	0.120026093	0.531746032	0.225988701	1741	high	no_change	no_change	p23
50	SPAC22F8.02c	pvg5	0.965938498	0.14591876	0.441717791	0.135642975	0.63190184	0.203950679	599	high	high	no_change	2021-09-23-p3-hits-counts-avg-newlow.csv		50	SPAC22F8.02c	pvg5	0.979476042	0.12448476	0.411942959	0.106469031	0.527888889	0.182675691	2050	high	no_change	no_change	p23
51	SPAC22H10.07	scd2	0.99196356	0.144767624	0.444300106	0.157224821	0.626871257	0.24132729	226	high	high	no_change	2021-09-23-p3-hits-counts-avg-newlow.csv		51	SPAC22H10.07	scd2	1.014438615	0.123952629	0.456258095	0.15308064	0.565217391	0.230974265	3100	high	high	no_change	p23
52	SPBC3B9.13c	rpp102	1.004878588	0.109473299	0.459005376	0.08459401	0.587815693	0.180792531	246	high	high	no_change	2021-09-24-p11-hits-counts-avg-newlow.csv		52	SPBC3B9.13c	rpp102	1.019331204	0.111966507	0.440867178	0.110529537	0.523809524	0.168008424	3678	high	high	no_change	p23
53	SPBC3E7.01	fab1	0.973578982	0.148517752	0.44	0.186760055	0.671875	0.351419986	1094	high	high	no_change	2021-09-24-p11-hits-counts-avg-newlow.csv		53	SPBC3E7.01	fab1	0.986829308	0.127369593	0.429953271	0.151929669	0.542857143	0.255835496	2806	high	no_change	no_change	p23
54	SPBC530.06c	clu1	0.953824518	0.143410052	0.414893617	0.114173998	0.614906832	0.296314428	109	high	high	no_change	2021-09-24-p11-hits-counts-avg-newlow.csv		54	SPBC530.06c	clu1	0.959270346	0.144861906	0.42121814	0.148348873	0.581844888	0.270782885	272	no_change	no_change	no_change	p23
55	SPBC557.02c		1.013825664	0.123438956	0.437986367	0.150115645	0.602529323	0.285552118	2294	high	high	no_change	2021-09-24-p11-hits-counts-avg-newlow.csv		55	SPBC557.02c		1	0.160380575	0.405627391	0.141454186	0.528089888	0.21394949	1992	high	no_change	no_change	p23
56	SPBC577.02	rpl3801	0.971289664	0.112718042	0.516129032	0.129845885	0.670212766	0.244876126	59	high	high	no_change	2021-09-24-p11-hits-counts-avg-newlow.csv		56	SPBC577.02	rpl3801	0.986109471	0.119568789	0.470588235	0.112218457	0.592592593	0.189916486	1153	high	high	no_change	p23
57	SPBC776.17	rrp7	0.985390388	0.113184019	0.422018349	0.081785487	0.547945205	0.149814154	59	high	high	low	2021-09-24-p12-hits-counts-avg-newlow.csv		57	SPBC776.17	rrp7	1	0.109570364	0.465408805	0.322668651	0.614035088	0.440934066	305	high	high	no_change	p23
58	SPBC839.13c	rpl1601	0.992296749	0.122973905	0.438709677	0.133903331	0.596242061	0.249425857	3836	high	high	no_change	2021-09-24-p12-hits-counts-avg-newlow.csv		58	SPBC839.13c	rpl1601	1.014578201	0.12112839	0.440559441	0.112789641	0.532608696	0.182930987	2287	high	high	no_change	p23
59	SPBC9B6.07	nop52	0.989956842	0.108568655	0.46875	0.147010048	0.621212121	0.362257947	41	high	high	no_change	2021-09-24-p12-hits-counts-avg-newlow.csv		59	SPBC9B6.07	nop52	1.015724867	0.097820721	0.465116279	0.11303908	0.576423882	0.206404516	1158	high	high	no_change	p23
60	SPBP8B7.13	vac7	1	0.145896121	0.463550892	0.198780157	0.659032258	0.370700256	842	high	high	no_change	2021-09-24-p12-hits-counts-avg-newlow.csv		60	SPBP8B7.13	vac7	1	0.125480859	0.463122572	0.167759134	0.62244898	0.27162298	1490	high	high	no_change	p23
61	SPCC1223.02	nmt1	1	0.106063383	0.413793103	0.167117478	0.603603604	0.319267767	779	high	high	no_change	2021-09-24-p12-hits-counts-avg-newlow.csv		61	SPCC1223.02	nmt1	1.032351092	0.124275346	0.379310345	0.115330848	0.438356164	0.174825175	3541	high	no_change	low	p23
62	SPCC1223.05c	rpl3702	0.986546562	0.103686794	0.479452055	0.171063184	0.769230769	0.483125852	423	high	high	high	2021-09-24-p12-hits-counts-avg-newlow.csv		62	SPCC1223.05c	rpl3702	0.995742076	0.123559771	0.45112782	0.127096383	0.581967213	0.216317493	3277	high	high	no_change	p23
63	SPCC1682.14	rpl1902	0.962581679	0.136163251	0.444444444	0.150310559	0.636363636	0.316666667	1177	high	high	no_change	2021-09-30-p13-hits-counts-avg-newlow.csv		63	SPCC1682.14	rpl1902	0.980055386	0.132340905	0.458333333	0.12	0.589815615	0.196527614	2122	high	high	no_change	p23
64	SPCC1739.14	npp106	0.961128833	0.120390624	0.422947858	0.191415754	0.75	0.515752554	1024	high	high	high	2021-09-30-p13-hits-counts-avg-newlow.csv		64	SPCC1739.14	npp106	0.998885364	0.127521167	0.426747967	0.177184475	0.666666667	0.37110525	2574	high	no_change	high	p23
65	SPCC1753.02c	git3	1.001877065	0.10999861	0.418367347	0.15240518	0.608247423	0.225798991	3378	high	high	no_change	2021-09-30-p13-hits-counts-avg-newlow.csv		65	SPCC1753.02c	git3	0.995778372	0.132584768	0.41025641	0.132144739	0.534090909	0.183136872	2950	high	no_change	no_change	p23
66	SPCC18B5.03	wee1	1.04166866	0.081505358	0.52173913	0.237389771	0.785714286	0.511111111	2809	high	high	high	2021-09-30-p13-hits-counts-avg-newlow.csv		66	SPCC18B5.03	wee1	1.016507145	0.095258923	0.45	0.215006094	0.695652174	0.407506887	4496	high	high	high	p23
67	SPCC18B5.05c		0.976152096	0.123018567	0.412642913	0.12119084	0.573541888	0.246037062	780	high	high	no_change	2021-09-30-p13-hits-counts-avg-newlow.csv		67	SPCC18B5.05c		0.972455673	0.143482432	0.401607074	0.12335267	0.50869631	0.182250365	1822	high	no_change	low	p23
68	SPCC18B5.06	dom34	0.966899384	0.132563276	0.432835821	0.140322581	0.67032967	0.257471264	1577	high	high	no_change	2021-09-30-p13-hits-counts-avg-newlow.csv		68	SPCC18B5.06	dom34	0.974603041	0.129728742	0.430769231	0.120857591	0.557548941	0.21973969	3228	high	no_change	no_change	p23
69	SPCC285.15c	rps2802	0.978271557	0.152834362	0.417721519	0.147619048	0.556390977	0.225033738	197	high	high	no_change	2021-09-30-p14-hits-counts-avg-newlow.csv		69	SPCC285.15c	rps2802	0.971804376	0.140562175	0.423335274	0.109905494	0.528846154	0.16628196	3148	high	no_change	no_change	p23
70	SPCC31H12.04c	rpl1202	0.996018492	0.10505466	0.459459459	0.131128593	0.612612613	0.279268018	2112	high	high	no_change	2021-09-30-p14-hits-counts-avg-newlow.csv		70	SPCC31H12.04c	rpl1202	1.02000624	0.124731848	0.456741518	0.112695021	0.55	0.166449789	2090	high	high	no_change	p23
71	SPCC31H12.08c	ccr4	0.970505518	0.118106991	0.505347747	0.137727518	0.727272727	0.32834691	2542	high	high	high	2021-09-30-p14-hits-counts-avg-newlow.csv		71	SPCC31H12.08c	ccr4	0.977132384	0.12326352	0.464912281	0.144444444	0.6	0.246133417	4045	high	high	no_change	p23
72	SPCC594.02c		0.959237285	0.130487273	0.413690476	0.112632374	0.558635276	0.202124097	106	high	high	no_change	2021-09-30-p14-hits-counts-avg-newlow.csv		72	SPCC594.02c		0.977080574	0.129435672	0.416666667	0.100907029	0.516483516	0.181144068	1729	high	no_change	no_change	p23
73	SPCC594.07c	bqt3	0.961357004	0.109280611	0.433333333	0.128571429	0.675159236	0.323398811	1477	high	high	no_change	2021-09-30-p14-hits-counts-avg-newlow.csv		73	SPCC594.07c	bqt3	0.988982556	0.124912142	0.448563771	0.135823394	0.595625149	0.235698073	2744	high	high	no_change	p23
74	SPCC645.11c	mug117	0.958049832	0.140653558	0.421052632	0.170264175	0.754716981	0.352631579	253	high	high	high	2021-09-30-p14-hits-counts-avg-newlow.csv		74	SPCC645.11c	mug117	0.980140842	0.130351337	0.435294118	0.126086957	0.565789474	0.212709285	2921	high	no_change	no_change	p23
75	SPCC645.14c	sti1	0.969131809	0.148506277	0.416966427	0.159174159	0.6984008	0.284820191	250	high	high	no_change	2021-09-30-p14-hits-counts-avg-newlow.csv		75	SPCC645.14c	sti1	0.979818485	0.131986252	0.424418605	0.137894957	0.546052632	0.222754821	2645	high	no_change	no_change	p23
76	SPCC74.09	mug24	0.96633882	0.110364652	0.4220668	0.1253702	0.57861591	0.158613418	44	high	high	no_change	2021-09-30-p14-hits-counts-avg-newlow.csv		76	SPCC74.09	mug24	0.961923962	0.152005302	0.405263158	0.151736973	0.598290598	0.253635406	2799	no_change	no_change	no_change	p23
77	SPCC757.09c	rnc1	0.989102468	0.137254601	0.438356164	0.156084116	0.621621622	0.332446415	45	high	high	no_change	2021-09-30-p14-hits-counts-avg-newlow.csv		77	SPCC757.09c	rnc1	0.969055584	0.137161903	0.41	0.150888019	0.603603604	0.263002774	2593	high	no_change	no_change	p23
78	SPCC830.06	cnb1	0.987329162	0.131518281	0.459016393	0.144894895	0.653465347	0.34376157	45	high	high	no_change	2021-09-30-p14-hits-counts-avg-newlow.csv		78	SPCC830.06	cnb1	1.038375911	0.137667716	0.428571429	0.130208333	0.494565217	0.192886457	889	high	no_change	low	p23
79	SPAC14C4.06c	nab2	0.980335413	0.112889784	0.44549955	0.172921836	0.689897949	0.407670645	3828	high	high	no_change	2021-10-01-p15-hits-counts-avg-newlow.csv		79	SPAC14C4.06c	nab2	0.994522909	0.127177433	0.443181818	0.119777932	0.596774194	0.231343284	4385	high	high	no_change	p24
80	SPAC16C9.05	cph1	0.999255578	0.128258559	0.425925926	0.137980769	0.614457831	0.227150404	2805	high	high	no_change	2021-10-01-p15-hits-counts-avg-newlow.csv		80	SPAC16C9.05	cph1	1.009032444	0.135823967	0.4375	0.140629728	0.583333333	0.221315193	3414	high	high	no_change	p24
81	SPAC1782.09c	clp1	0.970188633	0.138080677	0.421428571	0.141891892	0.641975309	0.243766102	2578	high	high	no_change	2021-10-01-p15-hits-counts-avg-newlow.csv		81	SPAC1782.09c	clp1	1.016363494	0.112148056	0.454817637	0.171880793	0.601400313	0.290327985	1202	high	high	no_change	p24
82	SPAC19B12.11c	bud20	0.991304974	0.123528781	0.447154472	0.160636125	0.646341463	0.361079865	2969	high	high	no_change	2021-10-01-p15-hits-counts-avg-newlow.csv		82	SPAC19B12.11c	bud20	1.000216583	0.122869972	0.451612903	0.132564103	0.6	0.221311475	2213	high	high	no_change	p24
83	SPAC23H3.09c	gly1	0.99281039	0.124420108	0.432776726	0.148422557	0.620240964	0.232209848	148	high	high	no_change	2021-10-01-p15-hits-counts-avg-newlow.csv		83	SPAC23H3.09c	gly1	1.048358708	0.105507282	0.463768116	0.134571516	0.571428571	0.194489091	1102	high	high	no_change	p24
84	SPAC25A8.01c	fft3	1.015916684	0.075714865	0.461077844	0.208559783	0.714285714	0.480831138	973	high	high	high	2021-10-01-p15-hits-counts-avg-newlow.csv		84	SPAC25A8.01c	fft3	0.995210634	0.135786528	0.396396396	0.18186896	0.591397849	0.367772254	1223	high	no_change	no_change	p24
85	SPCP1E11.04c	pal1	0.980067938	0.13183123	0.43373494	0.160865801	0.656565657	0.263608247	3989	high	high	no_change	2021-10-01-p15-hits-counts-avg-newlow.csv		85	SPCP1E11.04c	pal1	0.992317394	0.122923325	0.445146092	0.156593407	0.602651914	0.265060713	2250	high	high	no_change	p24
86	SPCP1E11.09c	rpp103	0.957857402	0.137975198	0.424	0.14048676	0.597560976	0.289584649	4083	high	high	no_change	2021-10-01-p15-hits-counts-avg-newlow.csv		86	SPCP1E11.09c	rpp103	1.016636738	0.12144961	0.438016529	0.115384615	0.534883721	0.179863148	3225	high	high	no_change	p24
87	SPCP1E11.10	dhm1	1.022974805	0.107348643	0.5	0.117599351	0.618705036	0.198701299	1833	high	high	no_change	2021-10-01-p15-hits-counts-avg-newlow.csv		87	SPCP1E11.10	dhm1	1.013955887	0.110264702	0.478377747	0.116988693	0.603900215	0.225938161	1888	high	high	no_change	p24
88	SPCPB16A4.03c	ade10	0.999363215	0.110603997	0.452554745	0.127326621	0.568181818	0.148310824	47	high	high	no_change	2021-10-01-p15-hits-counts-avg-newlow.csv		88	SPCPB16A4.03c	ade10	1.059604028	0.092446592	0.474993054	0.145471815	0.583179608	0.232454106	584	high	high	no_change	p24
89	SPAC29B12.04	snz1	1.083620558	0.098418632	0.5	0.149309347	0.629032258	0.216238274	35	high	high	no_change	2021-10-01-p16-hits-counts-avg-newlow.csv		89	SPAC29B12.04	snz1	1.0207537	0.103794772	0.439646074	0.276051571	0.535282974	0.566862933	234	high	high	no_change	p24
90	SPAC323.05c	mtq2	0.975793198	0.105061678	0.43030303	0.094886487	0.547190819	0.15759428	608	high	high	low	2021-10-01-p16-hits-counts-avg-newlow.csv		90	SPAC323.05c	mtq2	1.036229474	0.108987105	0.437684911	0.0973826	0.5	0.151975707	2478	high	high	low	p24
91	SPAC3A12.13c	tif310	1.003293174	0.100878046	0.490615836	0.117815431	0.626825397	0.22782242	726	high	high	no_change	2021-10-01-p16-hits-counts-avg-newlow.csv		91	SPAC3A12.13c	tif310	1.014751587	0.101514147	0.490624634	0.157718106	0.61134068	0.236658029	1438	high	high	no_change	p24
92	SPAC4F10.14c	btf3	1.005077592	0.087808126	0.442392784	0.128574071	0.595413165	0.290279638	1164	high	high	no_change	2021-10-01-p16-hits-counts-avg-newlow.csv		92	SPAC4F10.14c	btf3	1.023240047	0.107050828	0.442477876	0.141855288	0.532608696	0.211323883	2539	high	high	no_change	p24
93	SPAC607.02c		0.986489478	0.12834137	0.445598364	0.120970246	0.60952381	0.210673159	2388	high	high	no_change	2021-10-01-p16-hits-counts-avg-newlow.csv		93	SPAC607.02c		0.96786806	0.13877822	0.426829268	0.126373378	0.572463768	0.22173913	3479	high	no_change	no_change	p24
94	SPBC11G11.05	rpa34	1.003043694	0.114346684	0.416297935	0.13374484	0.534768593	0.209362266	1098	high	high	low	2021-10-01-p16-hits-counts-avg-newlow.csv		94	SPBC11G11.05	rpa34	1.028643087	0.122351209	0.439759036	0.112429765	0.52991453	0.161432977	3443	high	high	no_change	p24
95	SPBC14F5.10c		0.955391074	0.131122175	0.416583417	0.120486833	0.557777778	0.21208435	318	high	high	no_change	2021-10-01-p16-hits-counts-avg-newlow.csv		95	SPBC14F5.10c		0.951778261	0.15561521	0.416889483	0.140092231	0.568965517	0.222488541	3460	no_change	no_change	no_change	p24
96	SPBC16G5.17		0.967743486	0.150469032	0.44047619	0.132396694	0.646551724	0.199135536	421	high	high	no_change	2021-10-07-p17-hits-counts-avg-newlow.csv		96	SPBC16G5.17		0.967208379	0.141774341	0.436619718	0.106910039	0.577319588	0.182949108	1765	high	high	no_change	p24
97	SPBC1703.03c	syo2	0.982634788	0.127795735	0.472	0.145702941	0.693548387	0.320079933	855	high	high	no_change	2021-10-07-p17-hits-counts-avg-newlow.csv		97	SPBC1703.03c	syo2	0.992281177	0.116711899	0.477525253	0.132411067	0.612903226	0.226774755	1726	high	high	no_change	p24
98	SPBC19G7.02	abz2	0.971973513	0.127120278	0.432189542	0.151840619	0.694938776	0.331563452	298	high	high	no_change	2021-10-07-p17-hits-counts-avg-newlow.csv		98	SPBC19G7.02	abz2	1.012509651	0.096306489	0.47826087	0.159259326	0.682539683	0.336006929	55	high	high	high	p24
99	SPBC31F10.09c	nut2	1.044538486	0.102302054	0.483183772	0.163104303	0.603288153	0.277090179	364	high	high	no_change	2021-10-07-p17-hits-counts-avg-newlow.csv		99	SPBC31F10.09c	nut2	1.040476483	0.11136067	0.417662338	0.127613612	0.510679538	0.212095034	582	high	no_change	no_change	p24
100	SPBC337.15c	coq7	1.020692436	0.096137738	0.417808219	0.142857143	0.553571429	0.257795345	313	high	high	no_change	2021-10-07-p17-hits-counts-avg-newlow.csv		100	SPBC337.15c	coq7	1.042494204	0.096977557	0.435714286	0.125669611	0.503968504	0.199008768	210	high	no_change	low	p24
101	SPBC3E7.05c	mic60	1.093456129	0.077098082	0.563829787	0.212633693	0.698412698	0.221734627	47	high	high	no_change	2021-10-07-p17-hits-counts-avg-newlow.csv		101	SPBC3E7.05c	mic60	0.922173056	0.162725476	0.390943267	0.139375174	0.572727273	0.218987342	3792	no_change	no_change	no_change	p24
102	SPBC4C3.12	1-Sep	1	0.15506626	0.423076923	0.255870021	0.621301775	0.254939177	49	high	high	no_change	2021-10-07-p17-hits-counts-avg-newlow.csv		102	SPBC4C3.12	1-Sep	0.961849315	0.120230596	0.418367347	0.157744588	0.566473988	0.184819223	53	no_change	no_change	no_change	p24
103	SPCC330.14c	rpl2402	0.974855356	0.131833611	0.432835821	0.125	0.595744681	0.252793401	3597	high	high	no_change	2021-10-07-p18-hits-counts-avg-newlow.csv		103	SPCC330.14c	rpl2402	0.992731747	0.125794531	0.421946674	0.124603634	0.560375259	0.220610414	3896	high	no_change	no_change	p24
104	SPCC4G3.04c	coq5	1	0.090352079	0.414944904	0.125764933	0.647473074	0.314654112	96	high	high	no_change	2021-10-07-p18-hits-counts-avg-newlow.csv		104	SPCC4G3.04c	coq5	1	0.085649769	0.436363636	0.163346672	0.682352941	0.404922726	675	high	no_change	high	p24
105	SPAC1071.02	mms19	1.010764943	0.100834505	0.422222222	0.184509133	0.653465347	0.383858027	1039	high	high	no_change	2021-10-08-p19-hits-counts-avg-newlow.csv		105	SPAC1071.02	mms19	1.022585246	0.148121121	0.383765244	0.165638888	0.489352455	0.322893644	198	high	no_change	low	p23
106	SPAC22F8.09	rrp16	0.989889528	0.128083589	0.448	0.158240088	0.623931624	0.337197508	2177	high	high	no_change	2021-10-08-p19-hits-counts-avg-newlow.csv		106	SPAC22F8.09	rrp16	0.9973829	0.125614154	0.44783893	0.108870512	0.555234425	0.163869099	2006	high	high	no_change	p23
107	SPAC2F7.03c	pom1	1.021423102	0.116359443	0.468468468	0.152631579	0.606299213	0.283665459	2535	high	high	no_change	2021-10-08-p19-hits-counts-avg-newlow.csv		107	SPAC2F7.03c	pom1	1.02390634	0.107221677	0.45628034	0.127591082	0.597068614	0.259803922	1752	high	high	no_change	p23
108	SPAC3H5.07	rpl702	0.985827151	0.145594231	0.437237395	0.140247471	0.575236	0.197109675	1456	high	high	no_change	2021-10-08-p19-hits-counts-avg-newlow.csv		108	SPAC3H5.07	rpl702	0.987935943	0.132637598	0.428571429	0.102004989	0.528985507	0.173487773	1365	high	no_change	no_change	p23
109	SPAC4D7.06c	met8	1.019910791	0.117853114	0.494949495	0.362252163	0.692708333	0.657918206	161	high	high	no_change	2021-10-08-p19-hits-counts-avg-newlow.csv		109	SPAC4D7.06c	met8	NA	NA	NA	NA	NA	NA	NA	NA	NA	NA	NA
110	SPAC4F10.19c	hit1	0.987148903	0.116188925	0.464788732	0.125045883	0.62962963	0.223282443	943	high	high	no_change	2021-10-08-p19-hits-counts-avg-newlow.csv		110	SPAC4F10.19c	hit1	1	0.103564486	0.47267678	0.119115863	0.596987221	0.227019906	1008	high	high	no_change	p23
111	SPAC644.15	rpp101	0.956735837	0.153157569	0.416058394	0.130347402	0.608247423	0.256617647	1137	high	high	no_change	2021-10-08-p20-hits-counts-avg-newlow.csv		111	SPAC644.15	rpp101	0.978305076	0.125019118	0.433628319	0.128415301	0.556451613	0.209447128	2845	high	no_change	no_change	p23
112	SPAP8A3.07c	aro4	0.976285081	0.123138595	0.439371391	0.190610882	0.754385965	0.564941329	2466	high	high	high	2021-10-08-p20-hits-counts-avg-newlow.csv		112	SPAP8A3.07c	aro4	0.988954868	0.123981759	0.428571429	0.125286022	0.556429884	0.222719306	3634	high	no_change	no_change	p24
113	SPBC16C6.03c	rsa1	0.968879453	0.12651924	0.461237981	0.113379016	0.598290598	0.239249816	774	high	high	no_change	2021-10-08-p20-hits-counts-avg-newlow.csv		113	SPBC16C6.03c	rsa1	0.998776172	0.109484832	0.471116055	0.103972767	0.56	0.162944914	994	high	high	no_change	p23
114	SPBC19F8.06c	meu22	0.964662342	0.130731635	0.447483081	0.121235521	0.622155714	0.231236456	466	high	high	no_change	2021-10-08-p20-hits-counts-avg-newlow.csv		114	SPBC19F8.06c	meu22	0.986456964	0.122612719	0.449127169	0.114425664	0.558939324	0.179831762	1804	high	high	no_change	p23
115	SPBC19F8.08	rps401	0.970574168	0.13271572	0.431034483	0.113361702	0.6	0.22826087	1373	high	high	no_change	2021-10-08-p20-hits-counts-avg-newlow.csv		115	SPBC19F8.08	rps401	0.979166309	0.118934214	0.414634146	0.092261905	0.47826087	0.126336898	1807	high	no_change	low	p23
116	SPBC21H7.04	dbp7	0.979383523	0.099945087	0.483070236	0.111055103	0.638077731	0.20405844	132	high	high	no_change	2021-10-08-p20-hits-counts-avg-newlow.csv		116	SPBC21H7.04	dbp7	0.982203898	0.129985191	0.422222222	0.282685677	0.555555556	0.379182811	265	high	no_change	no_change	p23
117	SPBC23G7.08c	rga7	1.016918621	0.133163436	0.440769091	0.161128669	0.631107751	0.2652612	4076	high	high	no_change	2021-10-08-p20-hits-counts-avg-newlow.csv		117	SPBC23G7.08c	rga7	0.983298167	0.133855782	0.415319426	0.121947385	0.505181486	0.190662963	2740	high	no_change	low	p23
118	SPBC2D10.18	abc1	1.041983492	0.085466259	0.432098765	0.112187659	0.576923077	0.132385262	73	high	high	no_change	2021-10-08-p20-hits-counts-avg-newlow.csv		118	SPBC2D10.18	abc1	1.042843684	0.113165183	0.442362429	0.124480423	0.498793909	0.144173009	78	high	high	low	p23
119	SPCC1682.13	laf2	1.031466825	0.095802455	0.441666667	0.144108983	0.588235294	0.248012648	3704	high	high	no_change	2021-10-14-p21-hits-counts-avg-newlow.csv		119	SPCC1682.13	laf2	NA	NA	NA	NA	NA	NA	NA	NA	NA	NA	NA
120	SPCC16C4.10		1.066617124	0.08742104	0.569292885	0.190951447	0.726171593	0.278472219	1688	high	high	high	2021-10-14-p21-hits-counts-avg-newlow.csv		120	SPCC16C4.10		NA	NA	NA	NA	NA	NA	NA	NA	NA	NA	NA
121	SPAC3G9.03	rpl2301	1.010241514	0.093612934	0.457142857	0.181665265	0.655172414	0.471960168	1431	high	high	no_change	2021-10-14-p22-hits-counts-avg-newlow.csv		121	SPAC3G9.03	rpl2301	1.017605128	0.114324517	0.454545455	0.145635896	0.594202899	0.195767196	2103	high	high	no_change	p24
122	SPBC17A3.09c	aim22	0.97668452	0.142933045	0.433333333	0.123331423	0.572949002	0.201441028	1432	high	high	no_change	2021-10-14-p22-hits-counts-avg-newlow.csv		122	SPBC17A3.09c	aim22	NA	NA	NA	NA	NA	NA	NA	NA	NA	NA	NA
123	SPCC364.03	rpl1702	1.007108877	0.122531945	0.435483871	0.123444976	0.566037736	0.174492174	3989	high	high	no_change	2021-10-14-p22-hits-counts-avg-newlow.csv		123	SPCC364.03	rpl1702	1.045641087	0.110182849	0.451923077	0.111697121	0.532184078	0.178558521	3796	high	high	no_change	p24
															124	SPAC1071.07c	rps1502	1	0.107706011	0.459946524	0.121870039	0.548741646	0.188362507	644	high	high	no_change	p23
															125	SPAC1071.08	rpp203	0.975334852	0.134930733	0.416666667	0.113975577	0.528571429	0.195009137	2145	high	no_change	no_change	p23
															126	SPAC1250.05	rpl3002	0.953180103	0.133309712	0.421052632	0.111452541	0.547169811	0.19051561	2321	no_change	no_change	no_change	p23
															127	SPAC1687.06c	rpl44	0.946177067	0.13438692	0.401069519	0.112878588	0.525252525	0.195478486	2311	no_change	no_change	no_change	p23
															128	SPAC17G6.06	rps2401	0.95141214	0.129288624	0.405334282	0.098935661	0.5	0.14147705	2602	no_change	no_change	low	p23
															129	SPAC1F7.13c	rpl801	0.998420295	0.113373113	0.436983769	0.328864871	0.773567119	1.261274745	344	high	high	high	p23
															130	SPAC22A12.04c	rps2201	0.999551903	0.125623602	0.415110112	0.095199703	0.490192308	0.137246622	1640	high	no_change	low	p23
															131	SPAC24H6.07	rps901	0.957742438	0.134846507	0.421428571	0.129033241	0.572815534	0.218185491	3304	no_change	no_change	no_change	p23
															132	SPAC26A3.07c	rpl1101	0.954018135	0.134819345	0.416666667	0.108904336	0.557522124	0.183247885	2148	no_change	no_change	no_change	p23
															133	SPAC31G5.17c	rps1001	0.947877774	0.134076333	0.418604651	0.117114618	0.565615168	0.198802195	2342	no_change	no_change	no_change	p23
															134	SPAC328.10c	rps502	0.994945275	0.129839529	0.422222222	0.097244361	0.495049505	0.135350787	1943	high	no_change	low	p23
															135	SPAC3A12.10	rpl2001	0.969369777	0.146096353	0.380645161	0.129008203	0.512195122	0.189937943	1917	high	no_change	no_change	p23
															136	SPAC3G6.13c	rpl4101	0.945538883	0.141942302	0.406896552	0.123337174	0.5667979	0.228023026	2698	no_change	no_change	no_change	p23
															137	SPAC3H5.10	rpl3202	1.033191148	0.101275441	0.479674797	0.116693457	0.579107831	0.181889075	3016	high	high	no_change	p23
															138	SPAC3H5.12c	rpl501	1.005565411	0.126518227	0.518987342	0.147371082	0.675675676	0.285904491	445	high	high	high	p23
															139	SPAC521.05	rps802	0.967723	0.134032176	0.418803419	0.123845644	0.540810622	0.208375556	3050	high	no_change	no_change	p23
															140	SPAC5D6.01	rps2202	0.970117129	0.135288145	0.417989418	0.104314389	0.523255814	0.157754628	3263	high	no_change	no_change	p23
															141	SPAC806.03c	rps2601	0.998395658	0.132736117	0.428571429	0.103702215	0.508130619	0.136695777	2194	high	no_change	low	p23
															142	SPAC977.11	fex1	0.985669859	0.126200949	0.430509566	0.116130247	0.539695677	0.174985654	2938	high	no_change	no_change	p23
															143	SPAC9E9.15		0.952438349	0.139657237	0.414473684	0.111603585	0.547169811	0.182000936	3262	no_change	no_change	no_change	p23
															144	SPAP27G11.02	mgr3	0.967849666	0.13755442	0.419139662	0.113701874	0.541801075	0.189091155	3144	high	no_change	no_change	p23
															145	SPAP27G11.05c	vps41	1.011206575	0.128481802	0.427672956	0.172540984	0.53038674	0.277843955	493	high	no_change	no_change	p23
															146	SPAP27G11.16		0.974064564	0.132776215	0.420731707	0.106988783	0.530550025	0.178511706	2866	high	no_change	no_change	p23
															147	SPAP32A8.02		0.981628653	0.116357855	0.439220763	0.126935706	0.571428571	0.217593094	2316	high	high	no_change	p23
															148	SPAP7G5.03	prm1	0.967172365	0.14453001	0.416666667	0.12239861	0.529411765	0.196596079	2639	high	no_change	no_change	p23
															149	SPAPB8E5.06c	rpl302	0.967778982	0.12710201	0.417391304	0.1160829	0.537414966	0.207994075	2255	high	no_change	no_change	p23
															150	SPBC1198.08	dug1	0.96083878	0.138723861	0.408822405	0.123997574	0.542980296	0.196440859	2696	no_change	no_change	no_change	p23
															151	SPBC1198.12	mfr1	0.963987435	0.135502277	0.417127578	0.125672976	0.56021978	0.225185566	2638	no_change	no_change	no_change	p23
															152	SPBC11C11.06c		0.95791055	0.137979561	0.41221374	0.122539172	0.52892562	0.199624594	2775	no_change	no_change	no_change	p23
															153	SPBC11C11.08	srp1	0.949982882	0.144320551	0.385114151	0.109316308	0.479104291	0.191097438	2466	no_change	no_change	low	p23
															154	SPBC11C11.09c	rpl502	1.002444446	0.107570151	0.505208333	0.173771327	0.616	0.298449612	273	high	high	no_change	p23
															155	SPBC1271.08c		0.960993937	0.141977232	0.406779661	0.119614986	0.533939444	0.211413974	2950	no_change	no_change	no_change	p23
															156	SPBC1271.09	tgp1	0.964816756	0.13561447	0.411392405	0.126580769	0.534090909	0.217686275	2763	no_change	no_change	no_change	p23
															157	SPBC1685.02c	rps1202	0.946835358	0.138688902	0.395989345	0.111406584	0.536685543	0.190334864	2790	no_change	no_change	no_change	p23
															158	SPBC16D10.11c	rps1801	0.966072577	0.139793565	0.403846154	0.095004688	0.489795918	0.137656172	1559	high	no_change	low	p23
															159	SPBC1711.06	rpl401	0.956693116	0.134254053	0.40776699	0.107901347	0.524137931	0.187907395	2763	no_change	no_change	no_change	p23
															160	SPBC17G9.07	rps2402	0.910322054	0.175328868	0.382608696	0.125860374	0.536723164	0.227114064	2609	no_change	no_change	no_change	p23
															161	SPBC18H10.13	rps1402	0.954311054	0.13096859	0.408333333	0.106374335	0.504	0.1586309	2595	no_change	no_change	low	p23
															162	SPBC1921.01c	rpl35A02	0.979692245	0.124839715	0.424146529	0.103093897	0.525179856	0.17243509	3036	high	no_change	no_change	p23
															163	SPBC19G7.03c	rps3002	0.936841023	0.153162905	0.380368098	0.111128764	0.491712707	0.168071343	2219	no_change	no_change	low	p23
															164	SPBC23G7.15c	rpp202	0.961325423	0.132585716	0.432989691	0.11511471	0.553846154	0.183119658	2629	no_change	no_change	no_change	p23
															165	SPBC29B5.03c	rpl26	0.941776906	0.147680393	0.412672018	0.130358419	0.558421986	0.222603889	2894	no_change	no_change	no_change	p23
															166	SPBC2F12.04	rpl1701	0.953201763	0.145400837	0.407894737	0.135205368	0.550295858	0.222239129	3063	no_change	no_change	no_change	p23
															167	SPBC2G2.05	rpl1603	0.955052478	0.13572022	0.413407821	0.130769231	0.549019608	0.22707137	2813	no_change	no_change	no_change	p23
															168	SPBC30D10.18c	rpl102	0.981166564	0.130415894	0.416666667	0.11900338	0.537634409	0.192679553	2491	high	no_change	no_change	p23
															169	SPBC685.06	rps001	0.996175081	0.123518826	0.432	0.094190004	0.513761468	0.145818772	1763	high	no_change	no_change	p23
															170	SPBC776.01	rpl29	0.982042842	0.127832699	0.432528273	0.116718219	0.563218391	0.200234358	2686	high	no_change	no_change	p23
															171	SPBC776.11	rpl2801	0.988096568	0.125266471	0.449438202	0.118217935	0.56916823	0.203943121	2534	high	high	no_change	p23
															172	SPBC839.05c	rps1701	0.983816535	0.121707845	0.428571429	0.098088362	0.517647059	0.14887218	2252	high	no_change	no_change	p23
															173	SPBP22H7.08	rps1002	0.996101317	0.115766846	0.443037975	0.124100654	0.557692308	0.202774221	3964	high	high	no_change	p23
															174	SPBP4H10.13	rps2302	0.98846269	0.122388022	0.429530201	0.102536747	0.504950495	0.144227694	1925	high	no_change	low	p23
															175	SPBP8B7.06	rpp201	0.99906794	0.125237724	0.45	0.139601128	0.580763757	0.244631422	2510	high	high	no_change	p23
															176	SPCC1322.15	rpl3402	0.960870374	0.137438726	0.418803419	0.122894504	0.557971014	0.208875241	3013	no_change	no_change	no_change	p23
															177	SPCC613.06	rpl902	0.962205439	0.140967666	0.412247221	0.126033989	0.577181208	0.209078981	2510	no_change	no_change	no_change	p23
															178	SPCC74.05	rpl2702	1.007972707	0.122682052	0.47826087	0.128255943	0.614035088	0.212446412	4202	high	high	no_change	p23
															179	SPCC962.04	rps1201	0.972692825	0.130231032	0.425373134	0.105718954	0.515625	0.153116531	2197	high	no_change	no_change	p23
															180	SPAC13G6.02c	rps101	0.976536864	0.136154717	0.402985075	0.10874258	0.503546813	0.161310335	3808	high	no_change	low	p24
															181	SPAC1805.11c	rps2602	0.970074909	0.148243412	0.411556112	0.137597307	0.53429886	0.215622478	3644	high	no_change	no_change	p24
															182	SPAC19B12.04	rps3001	0.966963393	0.155493815	0.396006379	0.125002676	0.509090909	0.180962772	3630	high	no_change	low	p24
															183	SPAC30D11.12	rpl3802	0.960518372	0.14221498	0.423728814	0.12497302	0.577464789	0.197941078	3309	no_change	no_change	no_change	p24
															184	SPAC3F10.18c	rpl4102	0.962303557	0.151338356	0.424	0.135368497	0.559006211	0.20660066	3153	no_change	no_change	no_change	p24
															185	SPAC4G9.16c	rpl901	1.023921571	0.104998088	0.4921875	0.144588745	0.640449438	0.229538122	2561	high	high	high	p24
															186	SPAC664.04c	rps1602	0.96689433	0.140511833	0.412790698	0.100469484	0.520325203	0.147277442	3597	high	no_change	no_change	p24
															187	SPAC694.05c	rps2502	1	0.120498208	0.452380952	0.118362335	0.569578339	0.187505235	3904	high	high	no_change	p24
															188	SPAC959.07	rps403	0.971469243	0.127320773	0.417764869	0.105180921	0.516778523	0.159587714	3262	high	no_change	no_change	p24
															189	SPAC9G1.03c	rpl3001	0.965028967	0.149964851	0.413793103	0.122367886	0.545454545	0.20606643	3583	no_change	no_change	no_change	p24
															190	SPAP7G5.05	rpl1002	0.989597598	0.11995757	0.4375	0.139411224	0.562013633	0.227494159	2996	high	high	no_change	p24
															191	SPAPB17E12.03	pex12	1	0.120241596	0.437837838	0.113095238	0.547826087	0.196323653	3165	high	high	no_change	p24
															192	SPAPB17E12.05	rpl3703	1.024769938	0.117918501	0.488188976	0.136530524	0.633333333	0.251536284	2779	high	high	high	p24
															193	SPAPB1A10.03	nxt1	0.922148073	0.164520417	0.388489209	0.131140351	0.604316547	0.2268669	2675	no_change	no_change	no_change	p24
															194	SPAPB1E7.05	gde1	0.94067292	0.148280339	0.406593407	0.125125741	0.558558559	0.189468212	3391	no_change	no_change	no_change	p24
															195	SPAPB1E7.12	rps602	0.955872481	0.141922287	0.426158232	0.125281374	0.58	0.218559237	3178	no_change	no_change	no_change	p24
															196	SPAPB8E5.10		0.983331428	0.142749477	0.418032787	0.13866883	0.53462233	0.217812436	3630	high	no_change	no_change	p24
															197	SPBC106.07c	nat2	1	0.121265952	0.395348837	0.144100362	0.496296296	0.221289525	633	high	no_change	low	p24
															198	SPBC106.17c	cys2	0.983065554	0.13982136	0.409326425	0.200855092	0.548022599	0.316792929	193	high	no_change	no_change	p24
															199	SPBC1105.18c	pth3	0.975222739	0.143678302	0.427480916	0.127334252	0.557788945	0.202201342	2865	high	no_change	no_change	p24
															200	SPBC115.03		0.964029803	0.143065727	0.414285714	0.121967944	0.536312849	0.195205312	3527	no_change	no_change	no_change	p24
															201	SPBC17G9.10	rpl1102	0.957379272	0.151914253	0.425	0.133821488	0.55872211	0.19858156	3458	no_change	no_change	no_change	p24
															202	SPBC21B10.10	rps402	0.972930353	0.132273119	0.420731707	0.102795912	0.518518519	0.14375799	2775	high	no_change	no_change	p24
															203	SPBC29A3.12	rps902	0.995658609	0.135367574	0.416082888	0.101381953	0.504169272	0.155594132	3342	high	no_change	low	p24
															204	SPBC405.07	rpl3602	0.979729295	0.134174423	0.425866189	0.117232277	0.54986911	0.186683322	3392	high	no_change	no_change	p24
															205	SPBC649.02	rps1902	0.949834844	0.149762496	0.412429379	0.13	0.551282051	0.199136631	3715	no_change	no_change	no_change	p24
															206	SPBC839.04	rpl803	0.978039544	0.133303332	0.462585034	0.112878437	0.609449405	0.191215107	3194	high	high	no_change	p24
															207	SPCC1393.03	rps1501	0.952580465	0.151482587	0.4140625	0.135033758	0.55862069	0.219027005	3097	no_change	no_change	no_change	p24
															208	SPCC24B10.09	rps1702	0.991665731	0.152070562	0.418181818	0.10071475	0.5	0.138544077	905	high	no_change	low	p24
															209	SPCC970.05	rpl3601	0.974998185	0.144491326	0.423423423	0.132508591	0.548672566	0.200995121	3421	high	no_change	no_change	p24
