# Supplementary material for: Regulators of rDNA array morphology in fission yeast
Source: PLoS Genet. 2024 Jul 5;20(7):e1011331. doi: 10.1371/journal.pgen.1011331 (PMC11253961; doi:10.1371/journal.pgen.1011331)
Supplement: S4 Table — The gene name for the first paralog is listed. Columns 2–4 list the average TPM of 3 biological replicates for the first, second, and third paralogous genes. The color scales from low (blue) to high (yellow) expression. *RP strains with the high rDNA activity phenotype including 6 strains from the imaging screen as well as the rpl3602 control strain. (XLSX) [file pgen.1011331.s020.xlsx]

## Sheet: Sheet1
	Paralogs
Gene	1	2	3
rpl1001	3442.82	1391.22
rpl101	3766.35	212.703
rpl1101	1982.31	3361.1
*rpl1201	4175.64	*2339.137
rpl1601	2078.12	2754.85	4.54
rpl1701	3288.19	1891.54
rpl1801	2263.83	5360.33
*rpl1901	3194.19	*1914.547
rpl2001	4013.43	2819.91
*rpl2101	2522.25	*3401.52
rpl2301	2990.77	3309.72
rpl2401	2461.11	3045.1
rpl2501	2030.18	672.217
rpl2701	2809.85	2331.99
rpl2801	2168.41	3833.71
rpl3001	3848.46	218
rpl301	3559.48	1727.74
rpl3201	1414.41	2526.95
rpl3401	3676.85	35.1533
*rpl3601	4473.2	*1491.573
*rpl3702		*2553.413	3676.28
*rpl3801	*1860.29	1631.72
rpl401	1090.67	3487.61
rpl4101	2369.23	911.137
rpl4301	6410.04	3175.78
rpl501	4356.93	4123.37
rpl701	4524.97	1510.89
rpl801	4537.72	1269.24	1851.06
rpl901	1909.12	931.437
*rpp101	*1970.957	3234.53	1674.34
rpp201	5447.26	2826.39	1410.88
rps001	2085.34	2542.14
rps1001	1441.22	1802.23
rps101	1354.61	5233.7
rps1101	3246.45	1543.65
rps1201	3377.34	2506.82
rps1401	487.607	3620.07
rps1501	3281.28	2440.65
rps1601	3096.07	3215.8
rps1701	3401.71	4795.86
rps1801	2071.53	4598.75
rps1901	3144.11	1503.93
rps2201	2957.36	86.8
rps23	6108.83	2137.85
rps2401	1441.2	3809.09
rps2501	1752.93	6818.3
rps2601	1201.46	4082.66
rps2801	4752.39	1544.73
rps3001	733.583	2650.19
rps401	3639.53	1661.22	2263.17
rps5	4186.66	3389.86
rps601	2706.38	3765.15
rps801	4689.02	3495.48
rps901	4764.26	3806.23
