# Supplementary material for: Regulators of rDNA array morphology in fission yeast
Source: PLoS Genet. 2024 Jul 5;20(7):e1011331. doi: 10.1371/journal.pgen.1011331 (PMC11253961; doi:10.1371/journal.pgen.1011331)
Supplement: S5 Table — (CSV) [file pgen.1011331.s021.csv]

number	candidate_id_kanmx	candidate_gene	gene_product	candidate_signaling_pathway	rp_query_name	density_12_5_torin1	density_dmso	fold_change	log2fc	rp_query_phenotype	double_mutant_torin1_phenotype
1	SPAC1093.03	fig4	inositol polyphosphate phosphatase Fig4	PI3K	rpl3602	81484.08	812245.44	0.100319529	-3.317325615	resistant	resistant
2	SPAC1093.03	fig4	inositol polyphosphate phosphatase Fig4	PI3K	rpl3801	117970.05	601459.06	0.196139784	-2.350045902	resistant	resistant
3	SPAC30C2.07	fnp1	folliculin-interacting protein, BFC/FNIP-Folliculin complex subunit subunit Fnp1	TORC1	rpl3602	101895.09	510629.5	0.199547989	-2.325192353	resistant	resistant
4	SPAC30C2.07	fnp1	folliculin-interacting protein, BFC/FNIP-Folliculin complex subunit subunit Fnp1	TORC1	rpl3801	176522.53	620698.56	0.284393329	-1.814040469	resistant	resistant
5	SPAC4C5.02c	ryh1	Rab family GTPase Ryh1	TORC2	rpl3602	1	471451.7	2.12110805836526e-06	-18.84675045	resistant	sensitive
6	SPAC4C5.02c	ryh1	Rab family GTPase Ryh1	TORC2	rpl3801	1	530654.3	1.88446602618692e-06	-19.01741278	resistant	sensitive
7	SPAC890.05	pxr1	ribosome biogenesis protein regulation	ribosome biogenesis protein regulation	rpl3602	282529.8	674480.5	0.418885053	-1.255373689	resistant	resistant
8	SPAC890.05	pxr1	ribosome biogenesis protein regulation	ribosome biogenesis protein regulation	rpl3801	369408.62	678557.25	0.544403026	-0.87725301	resistant	resistant
9	SPBC215.04	git11	heterotrimeric G protein gamma subunit Git11	cAMP	rpl3602	1	712123.56	1.40425068930454e-06	-19.44176806	resistant	sensitive
10	SPBC215.04	git11	heterotrimeric G protein gamma subunit Git11	cAMP	rpl3801	128950.03	923278.2	0.139665412	-2.839953314	resistant	resistant
11	SPBC2G5.02c	ckb2	regulation of transcription by RNA pol I	regulation of transcription by RNA pol I	rpl3602	59616.08	420377.97	0.141815424	-2.817913646	resistant	resistant
12	SPBC2G5.02c	ckb2	regulation of transcription by RNA pol I	regulation of transcription by RNA pol I	rpl3801	107171.81	488375.88	0.219445338	-2.188066474	resistant	resistant
13	SPBC577.13	syj2	inositol-polyphosphate 5-phosphatase, synaptojanin homolog 2	PI3K	rpl3602	111125.016	514890.5	0.215822619	-2.212082025	resistant	resistant
14	SPBC577.13	syj2	inositol-polyphosphate 5-phosphatase, synaptojanin homolog 2	PI3K	rpl3801	115882.56	926990.6	0.125009423	-2.999891248	resistant	resistant
15	SPCC1753.02c	git3	G-protein coupled receptor Git3	cAMP	rpl3602	1	954979.75	1.04714262265771e-06	-19.86511062	resistant	sensitive
16	SPCC1753.02c	git3	G-protein coupled receptor Git3	cAMP	rpl3801	1	792664.5	1.26156778813735e-06	-19.59635084	resistant	sensitive
17	SPCC757.09c	rnc1	KH domain RNA-binding protein Rnc1	MAPK	rpl3602	26103.797	414405.25	0.06299099	-3.988710702	resistant	resistant
18	SPCC757.09c	rnc1	KH domain RNA-binding protein Rnc1	MAPK	rpl3801	171993.84	630009.6	0.273001935	-1.873016917	resistant	resistant
19	SPCC285.09c	cgs2	dual-specifity cAMP/cGMP phosphodiesterase Cgs2	cAMP	rpl3801	303829.38	786637.9	0.386237912	-1.372438313	resistant	resistant
20	SPBC405.07	rpl3602	60S	60S	rpl3602	384560.53	692170.7	0.555586259	-0.847917176	resistant	resistant
21	SPBC405.07	rpl3602	60S	60S	rpl3801	318808.44	595795.1	0.535097452	-0.902126435	resistant	resistant
22	SPAC21E11.03c	pcr1	DNA-binding transcription factor Pcr1	cAMP	rpl3602	244569.44	546691.8	0.447362554	-1.160483592	resistant	resistant
23	SPAC21E11.03c	pcr1	DNA-binding transcription factor Pcr1	cAMP	rpl3801	347517.6	613114.1	0.566807385	-0.819069538	resistant	resistant
24	SPAC27E2.09	mak2	phosphorelay sensor kinase Mak2	MAPK	rpl3602	260206.66	507986.53	0.512231417	-0.965132354	resistant	resistant
25	SPAC27E2.09	mak2	phosphorelay sensor kinase Mak2	MAPK	rpl3801	286517.78	579953.7	0.49403561	-1.01731306	resistant	resistant
26	SPAC4F8.11	sea2	GATOR2-SEACAT complex WD repeat subunit Sea2	TORC1	rpl3602	310113	597114.25	0.519352871	-0.945212993	resistant	resistant
27	SPAC4F8.11	sea2	GATOR2-SEACAT complex WD repeat subunit Sea2	TORC1	rpl3801	353922.2	671589.5	0.52699186	-0.924147416	resistant	resistant
28	SPAC821.10c	sod1	superoxide dismutase Sod1	Response to ROS	rpl3602	359996.1	637289.8	0.564886022	-0.823968293	resistant	resistant
29	SPAC821.10c	sod1	superoxide dismutase Sod1	Response to ROS	rpl3801	374283.88	680428.94	0.550070489	-0.862311589	resistant	resistant
30	SPBC1685.01	pmp1	dual-specificity MAP kinase phosphatase Pmp1	MAPK	rpl3602	348970.44	612990.3	0.569291945	-0.812759409	resistant	resistant
31	SPBC1685.01	pmp1	dual-specificity MAP kinase phosphatase Pmp1	MAPK	rpl3801	444263.3	736560.5	0.603159279	-0.729389064	resistant	resistant
32	SPBC21B10.05c	pop3	TORC1/2 complex WD repeat protein Pop3/Wat1/Lst8	TORC2	rpl3602	251329.44	646013.1	0.389046971	-1.361983746	resistant	resistant
33	SPBC21B10.05c	pop3	TORC1/2 complex WD repeat protein Pop3/Wat1/Lst8	TORC2	rpl3801	377972.7	767095	0.492732582	-1.021123222	resistant	resistant
34	SPBC32F12.03c	gpx1	H2O2 scavenger glutathione peroxidase Gpx1	Response to ROS	rpl3602	170492.2	681035.56	0.250342581	-1.998024392	resistant	resistant
35	SPBC32F12.03c	gpx1	H2O2 scavenger glutathione peroxidase Gpx1	Response to ROS	rpl3801	344265.8	702875.9	0.489795994	-1.029747121	resistant	resistant
36	SPBC887.10	mcs4	response regulator Mcs4	MAPK	rpl3602	396485.44	613256.9	0.646524222	-0.629223674	resistant	resistant
37	SPBC887.10	mcs4	response regulator Mcs4	MAPK	rpl3801	446237.3	683481.8	0.652888343	-0.615091811	resistant	resistant
38	SPAC1071.04c	spc2	signal peptidase subunit Spc2	MAPK	rpl3602	154490.89	440233	0.350929826	-1.510745526	resistant	resistant
39	SPAC1071.04c	spc2	signal peptidase subunit Spc2	MAPK	rpl3801	334195.7	837379.44	0.399097093	-1.325188326	resistant	resistant
40	SPCC1919.01	ckk2	calcium/calmodulin-dependent (CaMKK) protein kinase kinase Ckk2/Ppk34	TORC1	rpl3801	295684.94	615901.25	0.480084981	-1.058638291	resistant	resistant
41	SPAC11E3.05	sea3	GATOR2-SEACAT complex/GATOR1-SEACIT GTPase complex ubiquitin-protein ligase E3 subunit Sea3	TORC1	rpl3602	359899.56	832373.9	0.432377277	-1.20963739	resistant	resistant
42	SPAC11E3.05	sea3	GATOR2-SEACAT complex/GATOR1-SEACIT GTPase complex ubiquitin-protein ligase E3 subunit Sea3	TORC1	rpl3801	520154	633201.5	0.821466784	-0.283725853	resistant	resistant
43	SPAC1851.04c	ric1	Rab-specific(Ryh1/Ypt6) Ric1-Rgp1 guanyl-nucleotide exchange factor subunit Ric1/Sat4	TORC2	rpl3602	269279.4	569626.75	0.472729555	-1.08091303	resistant	resistant
44	SPAC1851.04c	ric1	Rab-specific(Ryh1/Ypt6) Ric1-Rgp1 guanyl-nucleotide exchange factor subunit Ric1/Sat4	TORC2	rpl3801	358343.75	604394.5	0.592897106	-0.75414634	resistant	resistant
45	SPAC22F3.12c	rgs1	regulator of G-protein signaling Rgs1	MAPK	rpl3602	353947.88	584814.1	0.60523144	-0.724441161	resistant	resistant
46	SPAC22F3.12c	rgs1	regulator of G-protein signaling Rgs1	MAPK	rpl3801	449427.22	599706.94	0.749411404	-0.416170163	resistant	resistant
47	SPAC2F7.03c	pom1	DYRK family cell polarity protein kinase Pom1	MAPK	rpl3801	600084	819741	0.732040974	-0.450003693	resistant	resistant
48	SPAC6B12.03c	bit2	HbrB family protein involved in TOR signaling Bit2	TORC2	rpl3602	331699.44	546984.25	0.606414974	-0.721622716	resistant	resistant
49	SPAC6B12.03c	bit2	HbrB family protein involved in TOR signaling Bit2	TORC2	rpl3801	414016.34	653059	0.63396468	-0.657525629	resistant	resistant
50	SPAC9G1.10c	inp53	inositol polyphosphate phosphatase Inp53	PI3K	rpl3602	473910.44	569949.75	0.831495127	-0.266220286	resistant	resistant
51	SPAC9G1.10c	inp53	inositol polyphosphate phosphatase Inp53	PI3K	rpl3801	418631.8	621328.5	0.673768868	-0.569674326	resistant	resistant
52	SPBC16A3.14	1	mitochondrial ribosomal protein subunit	Response to ROS	rpl3602	275957.97	646297.25	0.426983048	-1.2277493	resistant	resistant
53	SPBC16A3.14	1	mitochondrial ribosomal protein subunit	Response to ROS	rpl3801	419306.53	761027.06	0.550974534	-0.859942455	resistant	resistant
54	SPBC23G7.08c	rga7	RhoGAP Rga7	MAPK	rpl3602	470053.53	592069.75	0.793915801	-0.332942084	resistant	resistant
55	SPBC23G7.08c	rga7	RhoGAP Rga7	MAPK	rpl3801	640762.5	761921.1	0.840982747	-0.249851891	resistant	resistant
56	SPBC337.04	ppk27	calcium/calmodulin-dependent protein kinase Ppk27	MAPK	rpl3602	235309.12	610168.1	0.385646382	-1.37464952	resistant	resistant
57	SPBC337.04	ppk27	calcium/calmodulin-dependent protein kinase Ppk27	MAPK	rpl3801	483760.38	807159.5	0.599336785	-0.73856117	resistant	resistant
58	SPBP18G5.03	toc1	Tor complex Tor2 interacting protein 1	TORC1	rpl3602	560772.4	602996.94	0.929975532	-0.104735336	resistant	resistant
59	SPBP18G5.03	toc1	Tor complex Tor2 interacting protein 1	TORC1	rpl3801	851987.1	770792.3	1.105339402	0.144489427	resistant	resistant
60	SPCC306.09c	cap1	adenylyl cyclase-associated protein Cap1	cAMP	rpl3602	78814.59	942876.5	0.083589516	-3.580534188	resistant	resistant
61	SPCC306.09c	cap1	adenylyl cyclase-associated protein Cap1	cAMP	rpl3801	1	40887.094	2.44575953478132e-05	-15.31935791	resistant	sensitive
62	SPAC1006.09	win1	MAP kinase kinase kinase Win1	MAPK	rpl3602	100082.09	504927.12	0.198210962	-2.334891345	resistant	resistant
63	SPAC1006.09	win1	MAP kinase kinase kinase Win1	MAPK	rpl3801	68662.016	538390.75	0.127531938	-2.971069501	resistant	resistant
64	SPBC13A2.04c	ptr2	plasma membrane PTR family peptide transmembrane transporter Ptr2	TORC1	rpl3602	80374.93	359371.12	0.223654394	-2.160656994	resistant	resistant
65	SPBC13A2.04c	ptr2	plasma membrane PTR family peptide transmembrane transporter Ptr2	TORC1	rpl3801	248750.25	515686.66	0.482367044	-1.05179675	resistant	resistant
66	SPCC24B10.07	gad8	serine/threonine protein kinase (AGC family) Gad8	TORC2	rpl3602	210541.69	653958.2	0.321949767	-1.63509249	resistant	resistant
67	SPCC24B10.07	gad8	serine/threonine protein kinase (AGC family) Gad8	TORC2	rpl3801	271378	534446.75	0.507773693	-0.977742442	resistant	resistant
68	SPAC1296.03c	sxa2	serine carboxypeptidase Sxa2	MAPK	rpl3602	213358.31	519328.8	0.410834735	-1.283369931	resistant	resistant
69	SPAC1296.03c	sxa2	serine carboxypeptidase Sxa2	MAPK	rpl3801	355940.2	604683.2	0.588639142	-0.764544616	resistant	resistant
70	SPAC1952.02	tma23	ribosome biogenesis protein regulation	ribosome biogenesis protein regulation	rpl3602	395756.8	510207.2	0.775678587	-0.366469119	resistant	resistant
71	SPAC1952.02	tma23	ribosome biogenesis protein regulation	ribosome biogenesis protein regulation	rpl3801	521966	579088.8	0.901357443	-0.149828759	resistant	resistant
72	SPAC22E12.14c	sck2	serine/threonine protein kinase S6K family Sck2	TORC1	rpl3602	166278.48	336379.6	0.494317967	-1.01648875	resistant	resistant
73	SPAC22E12.14c	sck2	serine/threonine protein kinase S6K family Sck2	TORC1	rpl3801	248459.58	387479.88	0.641219307	-0.64111023	resistant	resistant
74	SPAC2G11.07c	ptc3	serine/threonine protein phosphatase PP2C catalytic subunit Ptc3	MAPK	rpl3602	161454.11	421958	0.382630759	-1.385975239	resistant	resistant
75	SPAC2G11.07c	ptc3	serine/threonine protein phosphatase PP2C catalytic subunit Ptc3	MAPK	rpl3801	275397.16	542370.6	0.50776565	-0.977765295	resistant	resistant
76	SPAC6B12.15	cpc2	ribosome-associated signalling scaffold, receptor of activated C kinase (RACK1) ortholog Cpc2	MAPK	rpl3602	175470.31	711437.3	0.246641988	-2.019509672	resistant	resistant
77	SPAC6B12.15	cpc2	ribosome-associated signalling scaffold, receptor of activated C kinase (RACK1) ortholog Cpc2	MAPK	rpl3801	652125.4	685307.1	0.951581269	-0.071601221	resistant	resistant
78	SPAC9G1.02	wis4	MAP kinase kinase kinase Wis4	MAPK	rpl3602	591026.9	603631.25	0.979119123	-0.030443701	resistant	resistant
79	SPAC9G1.02	wis4	MAP kinase kinase kinase Wis4	MAPK	rpl3801	709897.94	630060.2	1.126714463	0.172121948	resistant	resistant
80	SPBC1773.02c	bcp1	thioredoxin peroxidase Bcp1	Response to ROS	rpl3602	327155.7	629294.8	0.519876694	-0.943758615	resistant	resistant
81	SPBC1773.02c	bcp1	thioredoxin peroxidase Bcp1	Response to ROS	rpl3801	564173.94	833771.25	0.676653147	-0.563511599	resistant	resistant
82	SPBC23E6.08	rgp1	Rab-specific(Ryh1/Ypt6) Ric1-Rgp1 guanyl-nucleotide exchange factor subunit Rgp1/Sat1	TORC2	rpl3602	1	257830.4	3.87851859206672e-06	-17.97606285	resistant	sensitive
83	SPBC2G2.02	syj1	inositol-polyphosphate 5-phosphatase, synaptojanin homolog 1	PI3K	rpl3602	349684.72	626112.7	0.558501241	-0.840367608	resistant	resistant
84	SPBC2G2.02	syj1	inositol-polyphosphate 5-phosphatase, synaptojanin homolog 1	PI3K	rpl3801	462781.25	717181.2	0.645277999	-0.632007257	resistant	resistant
85	SPCC1020.09	gnr1	heterotrimeric G protein beta (WD repeat) subunit Gnr1	MAPK	rpl3602	330824.8	698199.56	0.473825564	-1.077572059	resistant	resistant
86	SPCC1020.09	gnr1	heterotrimeric G protein beta (WD repeat) subunit Gnr1	MAPK	rpl3801	420442.38	854713.94	0.491910054	-1.023533554	resistant	resistant
87	SPCC4F11.02	ptc1	serine/threonine protein phosphatase PP2C catalytic subunit Ptc1	MAPK	rpl3602	1	57984.555	1.72459717936958e-05	-15.82338105	resistant	sensitive
88	SPCC4F11.02	ptc1	serine/threonine protein phosphatase PP2C catalytic subunit Ptc1	MAPK	rpl3801	1	84100.375	1.18905534012185e-05	-16.35982461	resistant	sensitive
89	SPBC11G11.05	rpa34	RNA pol I subunit	RNA pol I	rpl3602	72860.42	467327.25	0.155908777	-2.681225947	resistant	resistant
90	SPBC11G11.05	rpa34	RNA pol I subunit	RNA pol I	rpl3801	145544.69	474525.4	0.306716332	-1.705023107	resistant	resistant
91	SPAC12G12.01c	sea4	GATOR2-SEACAT complex ubiquitin-protein ligase E3 subunit Sea4	TORC1	rpl3602	213230.61	558142.25	0.382036318	-1.388218302	resistant	resistant
92	SPAC12G12.01c	sea4	GATOR2-SEACAT complex ubiquitin-protein ligase E3 subunit Sea4	TORC1	rpl3801	387008.3	587190.94	0.659084249	-0.601465201	resistant	resistant
93	SPAC23H3.13c	gpa2	heterotrimeric G protein alpha-2 subunit Gpa2	cAMP	rpl3602	61767.86	435460.03	0.141845074	-2.81761205	resistant	resistant
94	SPAC23H3.13c	gpa2	heterotrimeric G protein alpha-2 subunit Gpa2	cAMP	rpl3801	1	31939.348	3.13093429458861e-05	-14.96304724	resistant	sensitive
95	SPAC3F10.10c	map3	pheromone M-factor receptor Map3	MAPK	rpl3602	289937.5	549374.5	0.527759297	-0.922048006	resistant	resistant
96	SPAC3F10.10c	map3	pheromone M-factor receptor Map3	MAPK	rpl3801	356248.4	550278.6	0.647396428	-0.62727869	resistant	resistant
97	SPAC630.13c	tsc2	Rheb GAP, tuberin Tsc2	TORC1	rpl3602	603807.56	698819.5	0.864039369	-0.210831046	resistant	resistant
98	SPAC630.13c	tsc2	Rheb GAP, tuberin Tsc2	TORC1	rpl3801	555719.6	619386.44	0.897209826	-0.156482675	resistant	resistant
99	SPAPB8E5.05	mfm1	M-factor precursor Mfm1	MAPK	rpl3602	236682.61	520450.28	0.454765074	-1.136806636	resistant	resistant
100	SPAPB8E5.05	mfm1	M-factor precursor Mfm1	MAPK	rpl3801	385379.53	657912.5	0.58576107	-0.771615781	resistant	resistant
101	SPBC1718.03	ker1	RNA pol I subunit	RNA pol I subunit	rpl3602	1	666221.5	1.50100229428201e-06	-19.34564239	resistant	sensitive
102	SPBC1718.03	ker1	RNA pol I subunit	RNA pol I subunit	rpl3801	34193.395	723344.75	0.047271229	-4.40289383	resistant	resistant
103	SPBC32F12.11	tdh1	glyceraldehyde-3-phosphate dehydrogenase Tdh1	MAPK	rpl3602	66855.7	820965.25	0.081435481	-3.618198684	resistant	resistant
104	SPBC32F12.11	tdh1	glyceraldehyde-3-phosphate dehydrogenase Tdh1	MAPK	rpl3801	233235.56	451909.2	0.516111555	-0.954245164	resistant	resistant
105	SPBPJ4664.03	mfm3	M-factor precursor Mfm3	MAPK	rpl3602	244037.3	656725.8	0.371596944	-1.42818946	resistant	resistant
106	SPBPJ4664.03	mfm3	M-factor precursor Mfm3	MAPK	rpl3801	314342.94	806575.3	0.389725473	-1.359469865	resistant	resistant
107	SPBC32H8.07	git5	heterotrimeric G protein beta (WD repeat) subunit Git5	cAMP	rpl3602	33926.023	527424.6	0.06432393	-3.958500638	resistant	resistant
108	SPBC32H8.07	git5	heterotrimeric G protein beta (WD repeat) subunit Git5	cAMP	rpl3801	1	579194.3	1.72653632813721e-06	-19.14368788	resistant	sensitive
109	SPCC23B6.03c	tel1	ATM checkpoint kinase	TORC1	rpl3602	260330.94	485461.1	0.536254996	-0.899008913	resistant	resistant
110	SPCC23B6.03c	tel1	ATM checkpoint kinase	TORC1	rpl3801	231042.56	489700.12	0.471804173	-1.083739917	resistant	resistant
111	SPAC1486.01	sod2	mitochondrial superoxide dismutase Sod2	Response to ROS	rpl3602	118064.68	550120.4	0.214616073	-2.220169968	resistant	resistant
112	SPAC1486.01	sod2	mitochondrial superoxide dismutase Sod2	Response to ROS	rpl3801	158606.6	460292.38	0.34457794	-1.537097753	resistant	resistant
113	SPAC1B9.02c	sck1	serine/threonine protein kinase S6K family Sck1	cAMP/TORC1	rpl3602	250195	787288.25	0.317793388	-1.653838988	resistant	resistant
114	SPAC1B9.02c	sck1	serine/threonine protein kinase S6K family Sck1	cAMP/TORC1	rpl3801	249987.47	477731.44	0.523280339	-0.93434404	resistant	resistant
115	SPAC23H3.03c	npr2	GATOR1-SEACIT GTPase complex subunit Npr2	TORC1	rpl3602	1	524073.94	1.90812769663762e-06	-18.99941085	resistant	sensitive
116	SPAC23H3.03c	npr2	GATOR1-SEACIT GTPase complex subunit Npr2	TORC1	rpl3801	1	651325.44	1.5353307864038e-06	-19.31301905	resistant	sensitive
117	SPAC3C7.01c	sac12	inositol polyphosphate phosphatase	PI3K	rpl3602	248053.73	489733.8	0.50650727	-0.981345119	resistant	resistant
118	SPAC3C7.01c	sac12	inositol polyphosphate phosphatase	PI3K	rpl3801	458686.12	603473.6	0.76007653	-0.395783408	resistant	resistant
119	SPAC7D4.03c	ahk1	MAP kinase cascade scaffold protein Ahk1	MAPK	rpl3602	612613.5	736925.1	0.8313104	-0.266540834	resistant	resistant
120	SPAC7D4.03c	ahk1	MAP kinase cascade scaffold protein Ahk1	MAPK	rpl3801	626329.06	696059.6	0.899821021	-0.152290024	resistant	resistant
121	SPBC106.10	pka1	cAMP-dependent protein kinase catalytic subunit Pka1	cAMP	rpl3602	113540.266	474096.66	0.239487589	-2.061977203	resistant	resistant
122	SPBC106.10	pka1	cAMP-dependent protein kinase catalytic subunit Pka1	cAMP	rpl3801	37623.63	392827.62	0.095776438	-3.384185415	resistant	resistant
123	SPBC1778.05c	lam2	Ragulator complex Rag GEF subunit	TORC1	rpl3602	1	990641.2	1.00944721459192e-06	-19.9180031	resistant	sensitive
124	SPBC1778.05c	lam2	Ragulator complex Rag GEF subunit	TORC1	rpl3801	1	651254.4	1.53549826304436e-06	-19.31286169	resistant	sensitive
125	SPBC24C6.08c	bhd1	folliculin, BFC/FNIP-Folliculin complex subunit Bhd1	TORC1	rpl3602	305733.06	726679	0.420726428	-1.249045651	resistant	resistant
126	SPBC24C6.08c	bhd1	folliculin, BFC/FNIP-Folliculin complex subunit Bhd1	TORC1	rpl3801	421817.06	759176.5	0.555624496	-0.84781789	resistant	resistant
127	SPBC30D10.10c	tor1	TORC2 serine/threonine protein kinase Tor1	TORC2	rpl3602	134747.66	1039109.3	0.129676118	-2.947015289	resistant	resistant
128	SPBC30D10.10c	tor1	TORC2 serine/threonine protein kinase Tor1	TORC2	rpl3801	1	815014.2	1.22697248710513e-06	-19.63646567	resistant	sensitive
129	SPCC1393.08	fil1	DNA-binding transcription factor, zf-GATA type	TORC1	rpl3801	1	188960.6	5.29210851362665e-06	-17.52772593	resistant	sensitive
130	SPCC777.08c	bit61	Protor homolog, Bit61	TORC2	rpl3602	61490.812	414694.12	0.148279923	-2.753604828	resistant	resistant
131	SPCC777.08c	bit61	Protor homolog, Bit61	TORC2	rpl3801	151757.64	671739.25	0.225917482	-2.14613218	resistant	resistant
132	SPAC22F3.13	tsc1	Rheb GAP, hamartin Tsc1	TORC1	rpl3602	188746.72	792159.44	0.238268599	-2.069339261	resistant	resistant
133	SPAC22F3.13	tsc1	Rheb GAP, hamartin Tsc1	TORC1	rpl3801	184864.22	846602.94	0.218360002	-2.195219477	resistant	resistant
134	SPCC4B3.08	lsg1	regulation of transcription by RNA pol I	regulation of transcription by RNA pol I	rpl3602	44649.766	435931.2	0.102423882	-3.287375943	resistant	resistant
135	SPCC4B3.08	lsg1	regulation of transcription by RNA pol I	regulation of transcription by RNA pol I	rpl3801	162444.72	487861.03	0.332973347	-1.586521394	resistant	resistant
136	SPAC15E1.09	grx2	glutaredoxin Grx2	Response to ROS	rpl3602	355194.7	620336.7	0.572583728	-0.804441424	resistant	resistant
137	SPAC15E1.09	grx2	glutaredoxin Grx2	Response to ROS	rpl3801	244377.05	474792.75	0.514702573	-0.958189101	resistant	resistant
138	SPAC1F5.09c	shk2	PAK-related kinase Shk2	MAPK	rpl3602	350360.72	535104.94	0.654751421	-0.610980809	resistant	resistant
139	SPAC1F5.09c	shk2	PAK-related kinase Shk2	MAPK	rpl3801	209271.88	377443.03	0.55444627	-0.850880437	resistant	resistant
140	SPAC26F1.10c	pyp1	protein tyrosine phosphatase Pyp1	MAPK	rpl3602	26538.113	576573.25	0.046027305	-4.441366209	resistant	resistant
141	SPAC26F1.10c	pyp1	protein tyrosine phosphatase Pyp1	MAPK	rpl3801	1	347704.5	2.87600534361793e-06	-18.40750221	resistant	sensitive
142	SPAC3G9.05	spa2	Arf GAP, GTPase-activating protein Spa2	MAPK	rpl3602	344106.16	615208.7	0.559332402	-0.838222187	resistant	resistant
143	SPAC3G9.05	spa2	Arf GAP, GTPase-activating protein Spa2	MAPK	rpl3801	411394.1	632910.5	0.650003595	-0.621480399	resistant	resistant
144	SPAC8C9.03	cgs1	cAMP-dependent protein kinase regulatory subunit Cgs1	cAMP	rpl3602	45882.812	478372.75	0.095914351	-3.382109493	resistant	resistant
145	SPAC8C9.03	cgs1	cAMP-dependent protein kinase regulatory subunit Cgs1	cAMP	rpl3801	1	326795.94	3.06001353627588e-06	-18.31803053	resistant	sensitive
146	SPBC119.08	pmk1	MAP kinase Pmk1	MAPK	rpl3602	1	441072.28	2.26720210120663e-06	-18.75065557	resistant	sensitive
147	SPBC119.08	pmk1	MAP kinase Pmk1	MAPK	rpl3801	1	535622.1	1.86698793795103e-06	-19.03085596	resistant	sensitive
148	SPCC757.07c	ctt1	catalase	Response to ROS	rpl3602	59211.87	553400.2	0.106996474	-3.224364843	resistant	resistant
149	SPCC757.07c	ctt1	catalase	Response to ROS	rpl3801	93327.88	643293.2	0.145078294	-2.785096409	resistant	resistant
150	SPBC543.07	pek1	MAP kinase kinase Pek1	MAPK	rpl3602	1	414517.7	2.4124422189933e-06	-18.66107418	resistant	sensitive
151	SPBC543.07	pek1	MAP kinase kinase Pek1	MAPK	rpl3801	1	506508.78	1.97429943860006e-06	-18.95022775	resistant	sensitive
152	SPCC4G3.08	psk1	serine/threonine protein kinase S6K family Psk1	TORC1	rpl3602	126118.266	343205.03	0.367472079	-1.444293457	resistant	resistant
153	SPCC4G3.08	psk1	serine/threonine protein kinase S6K family Psk1	TORC1	rpl3801	186967.53	557268.06	0.33550735	-1.575583723	resistant	resistant
154	SPAC15F9.02	seh1	GATOR2-SEACAT complex WD repeat subunit Seh1	TORC1	rpl3602	108372.83	560485.9	0.193355141	-2.370674974	resistant	resistant
155	SPAC15F9.02	seh1	GATOR2-SEACAT complex WD repeat subunit Seh1	TORC1	rpl3801	185690.67	509638.44	0.364357661	-1.456572769	resistant	resistant
156	SPAC19A8.03	ymr1	phosphatidylinositol-3-phosphatase, myotubularin family	PI3K	rpl3602	244200.14	595513.8	0.410066299	-1.286070913	resistant	resistant
157	SPAC19A8.03	ymr1	phosphatidylinositol-3-phosphatase, myotubularin family	PI3K	rpl3801	115230.88	382806.75	0.3010158	-1.732088882	resistant	resistant
158	SPAC27D7.12c	but1	thioredoxin family protein But1	Response to ROS	rpl3602	273689.56	680669.94	0.402088507	-1.314414995	resistant	resistant
159	SPAC27D7.12c	but1	thioredoxin family protein But1	Response to ROS	rpl3801	146537.02	522551.25	0.280426121	-1.834307356	resistant	resistant
160	SPAC688.04c	gst3	glutathione S-transferase Gst3	Response to ROS	rpl3602	244636.19	803836.9	0.304335606	-1.716264962	resistant	resistant
161	SPAC688.04c	gst3	glutathione S-transferase Gst3	Response to ROS	rpl3801	127741.64	554485.06	0.230378867	-2.117919711	resistant	resistant
162	SPBC21C3.20c	git1	C2 domain protein Git1	cAMP	rpl3602	231252.06	798168.9	0.289728227	-1.787227849	resistant	resistant
163	SPBC21C3.20c	git1	C2 domain protein Git1	cAMP	rpl3801	223197.1	746812.1	0.298866475	-1.74242702	resistant	resistant
164	SPBC28E12.03	rga4	RhoGAP Rga4	MAPK	rpl3602	120303.375	654510.7	0.183806583	-2.443739661	resistant	resistant
165	SPBC28E12.03	rga4	RhoGAP Rga4	MAPK	rpl3801	47760.188	552184.4	0.086493186	-3.53126971	resistant	resistant
166	SPBC609.02	ptn1	phosphatidylinositol-3,4,5-trisphosphate3-phosphatase Ptn1	PI3K	rpl3602	1	485052.12	2.06163411882418e-06	-18.88778025	resistant	sensitive
167	SPBC609.02	ptn1	phosphatidylinositol-3,4,5-trisphosphate3-phosphatase Ptn1	PI3K	rpl3801	63052.445	602479.75	0.104654878	-3.256288531	resistant	resistant
168	SPCC162.12	tco89	TORC1 subunit Tco89	TORC1	rpl3602	1	549974.4	1.81826645022023e-06	-19.06900494	resistant	sensitive
169	SPCC162.12	tco89	TORC1 subunit Tco89	TORC1	rpl3801	1	358726.7	2.78763749673498e-06	-18.4525256	resistant	sensitive
170	SPCC74.06	mak3	phosphorelay sensor kinase Mak3	MAPK	rpl3602	1	377237.03	2.65085323145503e-06	-18.52511177	resistant	sensitive
171	SPCC74.06	mak3	phosphorelay sensor kinase Mak3	MAPK	rpl3801	79141.44	701149.5	0.112873845	-3.147216869	resistant	resistant
172	SPBP23A10.10	ppk32	serine/threonine protein kinase Ppk32	TORC1	rpl3602	115358.55	493612.66	0.233702576	-2.097254461	resistant	resistant
173	SPBP23A10.10	ppk32	serine/threonine protein kinase Ppk32	TORC1	rpl3801	257068	686249.3	0.374598561	-1.416582739	resistant	resistant
174	SPCC74.03c	ssp2	serine/threonine protein kinase AMPK catalytic (alpha) subunit Ssp2	TORC1	rpl3602	60317.766	469523.03	0.128466044	-2.960541022	resistant	resistant
175	SPCC74.03c	ssp2	serine/threonine protein kinase AMPK catalytic (alpha) subunit Ssp2	TORC1	rpl3801	165024.12	629138.7	0.262301651	-1.930701204	resistant	resistant
176	SPAC1093.03	fig4	inositol polyphosphate phosphatase Fig4	PI3K	rpl3702	41045.82	665436.9	0.061682513	-4.018994655	resistant	resistant
177	SPAC1093.03	fig4	inositol polyphosphate phosphatase Fig4	PI3K	rpl1902	139206.08	737023.6	0.188876014	-2.404488592	resistant	resistant
178	SPAC30C2.07	fnp1	folliculin-interacting protein, BFC/FNIP-Folliculin complex subunit subunit Fnp1	TORC1	rpl3702	102945.17	675317.1	0.15243975	-2.713688946	resistant	resistant
179	SPAC30C2.07	fnp1	folliculin-interacting protein, BFC/FNIP-Folliculin complex subunit subunit Fnp1	TORC1	rpl1902	139292.23	708043.75	0.196728281	-2.345723723	resistant	resistant
180	SPAC4C5.02c	ryh1	Rab family GTPase Ryh1	TORC2	rpl3702	1	565532.1	1.76824622333551e-06	-19.10924939	resistant	sensitive
181	SPAC4C5.02c	ryh1	Rab family GTPase Ryh1	TORC2	rpl1902	1	737536.6	1.35586491572079e-06	-19.49235512	resistant	sensitive
182	SPAC890.05	pxr1	ribosome biogenesis protein regulation	ribosome biogenesis protein regulation	rpl3702	141658.5	573803.06	0.246876515	-2.018138491	resistant	resistant
183	SPAC890.05	pxr1	ribosome biogenesis protein regulation	ribosome biogenesis protein regulation	rpl1902	350159.25	696588.56	0.502677291	-0.992295581	resistant	resistant
184	SPBC215.04	git11	heterotrimeric G protein gamma subunit Git11	cAMP	rpl3702	1	719829.25	1.38921834587855e-06	-19.4572952	resistant	sensitive
185	SPBC215.04	git11	heterotrimeric G protein gamma subunit Git11	cAMP	rpl1902	1	777977.6	1.28538405218865e-06	-19.56936909	resistant	sensitive
186	SPBC2G5.02c	ckb2	regulation of transcription by RNA pol I	regulation of transcription by RNA pol I	rpl3702	1	593719.7	1.68429647862451e-06	-19.17942246	resistant	sensitive
187	SPBC2G5.02c	ckb2	regulation of transcription by RNA pol I	regulation of transcription by RNA pol I	rpl1902	88846.34	631489.1	0.140693386	-2.829373581	resistant	resistant
188	SPBC577.13	syj2	inositol-polyphosphate 5-phosphatase, synaptojanin homolog 2	PI3K	rpl3702	124532.17	747621	0.166571257	-2.585788616	resistant	resistant
189	SPBC577.13	syj2	inositol-polyphosphate 5-phosphatase, synaptojanin homolog 2	PI3K	rpl1902	196448.89	794921	0.24713008	-2.016657475	resistant	resistant
190	SPCC1753.02c	git3	G-protein coupled receptor Git3	cAMP	rpl3702	1	543983.56	1.83829084834843e-06	-19.05320353	resistant	sensitive
191	SPCC1753.02c	git3	G-protein coupled receptor Git3	cAMP	rpl1902	1	677923.8	1.47509203836773e-06	-19.3707636	resistant	sensitive
192	SPCC757.09c	rnc1	KH domain RNA-binding protein Rnc1	MAPK	rpl3702	1	480161.62	2.0826320937521e-06	-18.87316057	resistant	sensitive
193	SPCC757.09c	rnc1	KH domain RNA-binding protein Rnc1	MAPK	rpl1902	39539.516	589659.4	0.067054839	-3.898514747	resistant	resistant
194	SPAC4F10.20	grx1	glutaredoxin Grx1	Response to ROS	rpl3702	33030.4	621349.25	0.053159153	-4.233538065	resistant	resistant
195	SPAC4F10.20	grx1	glutaredoxin Grx1	Response to ROS	rpl1902	159988.77	660567.7	0.2421989	-2.045735785	resistant	resistant
196	SPCC285.09c	cgs2	dual-specifity cAMP/cGMP phosphodiesterase Cgs2	cAMP	rpl3702	60623.203	628595.4	0.096442327	-3.374189731	resistant	resistant
197	SPCC285.09c	cgs2	dual-specifity cAMP/cGMP phosphodiesterase Cgs2	cAMP	rpl1902	48456.734	667806.4	0.072561051	-3.784660845	resistant	resistant
198	SPBC405.07	rpl3602	60S	60S	rpl3702	147147.47	683668.4	0.215232224	-2.216034006	resistant	resistant
199	SPBC405.07	rpl3602	60S	60S	rpl1902	216499.02	650652.4	0.332741445	-1.587526519	resistant	resistant
200	SPAC11H11.04	mam2	pheromone p-factor receptor Mam2	MAPK	rpl3702	38954.6	581916.5	0.066941907	-3.900946548	resistant	resistant
201	SPAC11H11.04	mam2	pheromone p-factor receptor Mam2	MAPK	rpl1902	73265.63	725154.4	0.101034525	-3.307079734	resistant	resistant
202	SPAC21E11.03c	pcr1	DNA-binding transcription factor Pcr1	cAMP	rpl3702	48638.062	566934.25	0.085791363	-3.543023778	resistant	resistant
203	SPAC21E11.03c	pcr1	DNA-binding transcription factor Pcr1	cAMP	rpl1902	112848.08	573707.6	0.196699643	-2.345933757	resistant	resistant
204	SPAC27E2.09	mak2	phosphorelay sensor kinase Mak2	MAPK	rpl3702	66565.89	523725.22	0.127100792	-2.97595508	resistant	resistant
205	SPAC27E2.09	mak2	phosphorelay sensor kinase Mak2	MAPK	rpl1902	285528.56	692480.8	0.412327042	-1.278139013	resistant	resistant
206	SPAC4F8.11	sea2	GATOR2-SEACAT complex WD repeat subunit Sea2	TORC1	rpl3702	116478	626961.9	0.185781624	-2.428320285	resistant	resistant
207	SPAC4F8.11	sea2	GATOR2-SEACAT complex WD repeat subunit Sea2	TORC1	rpl1902	230907.8	715650.06	0.322654623	-1.6319374	resistant	resistant
208	SPAC821.10c	sod1	superoxide dismutase Sod1	Response to ROS	rpl3702	176044.95	690429	0.254979078	-1.97154922	resistant	resistant
209	SPAC821.10c	sod1	superoxide dismutase Sod1	Response to ROS	rpl1902	291367.1	762361.2	0.382190358	-1.387636713	resistant	resistant
210	SPBC1685.01	pmp1	dual-specificity MAP kinase phosphatase Pmp1	MAPK	rpl3702	197003.22	678401.94	0.290393067	-1.783921085	resistant	resistant
211	SPBC1685.01	pmp1	dual-specificity MAP kinase phosphatase Pmp1	MAPK	rpl1902	266464.9	825749.56	0.322694571	-1.631758789	resistant	resistant
212	SPBC21B10.05c	pop3	TORC1/2 complex WD repeat protein Pop3/Wat1/Lst8	TORC2	rpl3702	83355.055	700250.06	0.119036127	-3.070528604	resistant	resistant
213	SPBC21B10.05c	pop3	TORC1/2 complex WD repeat protein Pop3/Wat1/Lst8	TORC2	rpl1902	216414.5	751578.4	0.287946673	-1.796126441	resistant	resistant
214	SPBC32F12.03c	gpx1	H2O2 scavenger glutathione peroxidase Gpx1	Response to ROS	rpl3702	49502.08	688180.75	0.0719318	-3.797226486	resistant	resistant
215	SPBC32F12.03c	gpx1	H2O2 scavenger glutathione peroxidase Gpx1	Response to ROS	rpl1902	177333.16	747751	0.237155363	-2.0760956	resistant	resistant
216	SPBC887.10	mcs4	response regulator Mcs4	MAPK	rpl3702	271189.75	621499.56	0.436347453	-1.196450719	resistant	resistant
217	SPBC887.10	mcs4	response regulator Mcs4	MAPK	rpl1902	341057.06	767643.56	0.444290915	-1.170423453	resistant	resistant
218	SPAC1071.04c	spc2	signal peptidase subunit Spc2	MAPK	rpl3702	226818.36	738162.3	0.307274376	-1.702400632	resistant	resistant
219	SPAC1071.04c	spc2	signal peptidase subunit Spc2	MAPK	rpl1902	371598.9	844731.2	0.439901948	-1.184746107	resistant	resistant
220	SPAC513.03	mfm2	M-factor precursor Mfm2	MAPK	rpl3702	1	528627.4	1.89169157709192e-06	-19.01189168	resistant	sensitive
221	SPAC513.03	mfm2	M-factor precursor Mfm2	MAPK	rpl1902	133179.56	562433.44	0.236791682	-2.078309695	resistant	resistant
222	SPCC1919.01	ckk2	calcium/calmodulin-dependent (CaMKK) protein kinase kinase Ckk2/Ppk34	TORC1	rpl3702	42815.79	426464	0.100397196	-3.316209111	resistant	resistant
223	SPCC1919.01	ckk2	calcium/calmodulin-dependent (CaMKK) protein kinase kinase Ckk2/Ppk34	TORC1	rpl1902	145902.84	590364.56	0.247140242	-2.016598152	resistant	resistant
224	SPAC11E3.05	sea3	GATOR2-SEACAT complex/GATOR1-SEACIT GTPase complex ubiquitin-protein ligase E3 subunit Sea3	TORC1	rpl3702	317147	573324.06	0.553172319	-0.854199129	resistant	resistant
225	SPAC11E3.05	sea3	GATOR2-SEACAT complex/GATOR1-SEACIT GTPase complex ubiquitin-protein ligase E3 subunit Sea3	TORC1	rpl1902	430782.56	578954.75	0.74406948	-0.42649075	resistant	resistant
226	SPAC1851.04c	ric1	Rab-specific(Ryh1/Ypt6) Ric1-Rgp1 guanyl-nucleotide exchange factor subunit Ric1/Sat4	TORC2	rpl3702	108642.82	551926.56	0.196842892	-2.34488348	resistant	resistant
227	SPAC1851.04c	ric1	Rab-specific(Ryh1/Ypt6) Ric1-Rgp1 guanyl-nucleotide exchange factor subunit Ric1/Sat4	TORC2	rpl1902	202240.19	578527.9	0.349577246	-1.516316812	resistant	resistant
228	SPAC22F3.12c	rgs1	regulator of G-protein signaling Rgs1	MAPK	rpl3702	123396.91	510786.3	0.241582262	-2.049413562	resistant	resistant
229	SPAC22F3.12c	rgs1	regulator of G-protein signaling Rgs1	MAPK	rpl1902	322314.9	589656.8	0.546614403	-0.871404619	resistant	resistant
230	SPAC2F7.03c	pom1	DYRK family cell polarity protein kinase Pom1	MAPK	rpl3702	143257.77	530271.56	0.270159256	-1.888117985	resistant	resistant
231	SPAC2F7.03c	pom1	DYRK family cell polarity protein kinase Pom1	MAPK	rpl1902	211134.45	574428.2	0.367555858	-1.443964579	resistant	resistant
232	SPAC6B12.03c	bit2	HbrB family protein involved in TOR signaling Bit2	TORC2	rpl3702	89334.17	611251.3	0.146149661	-2.774481617	resistant	resistant
233	SPAC6B12.03c	bit2	HbrB family protein involved in TOR signaling Bit2	TORC2	rpl1902	204293.08	661337.5	0.308908961	-1.694746373	resistant	resistant
234	SPAC9G1.10c	inp53	inositol polyphosphate phosphatase Inp53	PI3K	rpl3702	424002.97	562681.8	0.753539514	-0.40824493	resistant	resistant
235	SPAC9G1.10c	inp53	inositol polyphosphate phosphatase Inp53	PI3K	rpl1902	543502.3	673082.44	0.807482513	-0.308497078	resistant	resistant
236	SPBC16A3.14	1	mitochondrial ribosomal protein subunit	Response to ROS	rpl3702	161740.69	707121.1	0.228731246	-2.128274638	resistant	resistant
237	SPBC16A3.14	1	mitochondrial ribosomal protein subunit	Response to ROS	rpl1902	295609.9	735250.44	0.402053347	-1.314541156	resistant	resistant
238	SPBC23G7.08c	rga7	RhoGAP Rga7	MAPK	rpl3702	339084.7	710853.06	0.477010959	-1.067905683	resistant	resistant
239	SPBC23G7.08c	rga7	RhoGAP Rga7	MAPK	rpl1902	626450.9	991785.25	0.631639662	-0.662826331	resistant	resistant
240	SPBC337.04	ppk27	calcium/calmodulin-dependent protein kinase Ppk27	MAPK	rpl3702	151193.7	772553.1	0.195706548	-2.353236071	resistant	resistant
241	SPBC337.04	ppk27	calcium/calmodulin-dependent protein kinase Ppk27	MAPK	rpl1902	227322.23	745712.2	0.304839092	-1.713880171	resistant	resistant
242	SPBP18G5.03	toc1	Tor complex Tor2 interacting protein 1	TORC1	rpl3702	795648	726761.6	1.094785415	0.13064812	resistant	resistant
243	SPBP18G5.03	toc1	Tor complex Tor2 interacting protein 1	TORC1	rpl1902	831994.9	844041.06	0.985727993	-0.020738498	resistant	resistant
244	SPCC306.09c	cap1	adenylyl cyclase-associated protein Cap1	cAMP	rpl3702	1	39119.42	2.55627511859838e-05	-15.25559736	resistant	sensitive
245	SPAC1006.09	win1	MAP kinase kinase kinase Win1	MAPK	rpl3702	146070.88	721145.5	0.202553964	-2.303621772	resistant	resistant
246	SPAC1006.09	win1	MAP kinase kinase kinase Win1	MAPK	rpl1902	137659.22	673066	0.204525589	-2.28964674	resistant	resistant
247	SPBC13A2.04c	ptr2	plasma membrane PTR family peptide transmembrane transporter Ptr2	TORC1	rpl3702	31394.227	379977.88	0.082621196	-3.597344241	resistant	resistant
248	SPBC13A2.04c	ptr2	plasma membrane PTR family peptide transmembrane transporter Ptr2	TORC1	rpl1902	129586.914	542397.8	0.238914896	-2.065431288	resistant	resistant
249	SPCC24B10.07	gad8	serine/threonine protein kinase (AGC family) Gad8	TORC2	rpl3702	83051.2	495751.66	0.167525813	-2.577544684	resistant	resistant
250	SPCC24B10.07	gad8	serine/threonine protein kinase (AGC family) Gad8	TORC2	rpl1902	314943.03	609456.2	0.516760729	-0.952431659	resistant	resistant
251	SPAC1296.03c	sxa2	serine carboxypeptidase Sxa2	MAPK	rpl3702	56490.016	574922.06	0.098256825	-3.347298574	resistant	resistant
252	SPAC1296.03c	sxa2	serine carboxypeptidase Sxa2	MAPK	rpl1902	217730.55	583963	0.372849907	-1.423333115	resistant	resistant
253	SPAC1952.02	tma23	ribosome biogenesis protein regulation	ribosome biogenesis protein regulation	rpl3702	182405.02	438096.06	0.416358504	-1.264101805	resistant	resistant
254	SPAC1952.02	tma23	ribosome biogenesis protein regulation	ribosome biogenesis protein regulation	rpl1902	302973.4	461900.06	0.655928471	-0.608389598	resistant	resistant
255	SPAC22E12.14c	sck2	serine/threonine protein kinase S6K family Sck2	TORC1	rpl3702	100768.63	427605.44	0.23565797	-2.08523362	resistant	resistant
256	SPAC22E12.14c	sck2	serine/threonine protein kinase S6K family Sck2	TORC1	rpl1902	185019.89	430307.47	0.429971364	-1.217687514	resistant	resistant
257	SPAC2G11.07c	ptc3	serine/threonine protein phosphatase PP2C catalytic subunit Ptc3	MAPK	rpl3702	47034.555	510144.03	0.09219858	-3.439111664	resistant	resistant
258	SPAC2G11.07c	ptc3	serine/threonine protein phosphatase PP2C catalytic subunit Ptc3	MAPK	rpl1902	67843.95	510082.3	0.133005889	-2.910437966	resistant	resistant
259	SPAC6B12.15	cpc2	ribosome-associated signalling scaffold, receptor of activated C kinase (RACK1) ortholog Cpc2	MAPK	rpl3702	231435.39	479131.44	0.483031107	-1.049811993	resistant	resistant
260	SPAC6B12.15	cpc2	ribosome-associated signalling scaffold, receptor of activated C kinase (RACK1) ortholog Cpc2	MAPK	rpl1902	582016.75	744806.9	0.78143308	-0.355805765	resistant	resistant
261	SPAC9G1.02	wis4	MAP kinase kinase kinase Wis4	MAPK	rpl3702	367714.88	533222.5	0.689608709	-0.5361501	resistant	resistant
262	SPAC9G1.02	wis4	MAP kinase kinase kinase Wis4	MAPK	rpl1902	496298.7	717299.44	0.691898909	-0.531366829	resistant	resistant
263	SPBC1773.02c	bcp1	thioredoxin peroxidase Bcp1	Response to ROS	rpl3702	173502.77	686638.5	0.252684302	-1.984592056	resistant	resistant
264	SPBC1773.02c	bcp1	thioredoxin peroxidase Bcp1	Response to ROS	rpl1902	458312.16	854172.06	0.53655719	-0.898196144	resistant	resistant
265	SPBC23E6.08	rgp1	Rab-specific(Ryh1/Ypt6) Ric1-Rgp1 guanyl-nucleotide exchange factor subunit Rgp1/Sat1	TORC2	rpl3702	1	544512.94	1.83650364672693e-06	-19.05460681	resistant	sensitive
266	SPBC23E6.08	rgp1	Rab-specific(Ryh1/Ypt6) Ric1-Rgp1 guanyl-nucleotide exchange factor subunit Rgp1/Sat1	TORC2	rpl1902	1	689798.56	1.4496985902667e-06	-19.39581559	resistant	sensitive
267	SPBC2G2.02	syj1	inositol-polyphosphate 5-phosphatase, synaptojanin homolog 1	PI3K	rpl3702	242703.52	659446.06	0.368041504	-1.442059625	resistant	resistant
268	SPBC2G2.02	syj1	inositol-polyphosphate 5-phosphatase, synaptojanin homolog 1	PI3K	rpl1902	263574.94	704540.8	0.374108838	-1.418470046	resistant	resistant
269	SPCC1020.09	gnr1	heterotrimeric G protein beta (WD repeat) subunit Gnr1	MAPK	rpl3702	120309.78	795891.25	0.151163592	-2.725817391	resistant	resistant
270	SPCC1020.09	gnr1	heterotrimeric G protein beta (WD repeat) subunit Gnr1	MAPK	rpl1902	241480.02	825161.5	0.292645767	-1.772772684	resistant	resistant
271	SPCC4F11.02	ptc1	serine/threonine protein phosphatase PP2C catalytic subunit Ptc1	MAPK	rpl3702	1	400446.8	2.49721061574222e-06	-18.61125107	resistant	sensitive
272	SPCC4F11.02	ptc1	serine/threonine protein phosphatase PP2C catalytic subunit Ptc1	MAPK	rpl1902	1	787515.75	1.2698158735238e-06	-19.58694925	resistant	sensitive
273	SPBC11G11.05	rpa34	RNA pol I subunit	RNA pol I	rpl3702	48691.42	510088.7	0.095456771	-3.389008661	resistant	resistant
274	SPBC11G11.05	rpa34	RNA pol I subunit	RNA pol I	rpl1902	44573.047	543731.94	0.081976143	-3.608652086	resistant	resistant
275	SPAC12G12.01c	sea4	GATOR2-SEACAT complex ubiquitin-protein ligase E3 subunit Sea4	TORC1	rpl3702	31503.227	543434.4	0.057970616	-4.10853437	resistant	resistant
276	SPAC12G12.01c	sea4	GATOR2-SEACAT complex ubiquitin-protein ligase E3 subunit Sea4	TORC1	rpl1902	165541.62	613366.44	0.269890247	-1.889555252	resistant	resistant
277	SPAC23H3.13c	gpa2	heterotrimeric G protein alpha-2 subunit Gpa2	cAMP	rpl3702	1	319897.34	3.12600286079278e-06	-18.28724947	resistant	sensitive
278	SPAC23H3.13c	gpa2	heterotrimeric G protein alpha-2 subunit Gpa2	cAMP	rpl1902	1	318920.2	3.13558062487105e-06	-18.28283595	resistant	sensitive
279	SPAC3F10.10c	map3	pheromone M-factor receptor Map3	MAPK	rpl3702	57125.203	519076.44	0.11005162	-3.183747716	resistant	resistant
280	SPAC3F10.10c	map3	pheromone M-factor receptor Map3	MAPK	rpl1902	218002.62	648792.94	0.336012627	-1.573412647	resistant	resistant
281	SPAC630.13c	tsc2	Rheb GAP, tuberin Tsc2	TORC1	rpl3702	180711.22	590466	0.306048477	-1.708167906	resistant	resistant
282	SPAC630.13c	tsc2	Rheb GAP, tuberin Tsc2	TORC1	rpl1902	264302.62	578859.56	0.456591958	-1.131022645	resistant	resistant
283	SPAPB8E5.05	mfm1	M-factor precursor Mfm1	MAPK	rpl3702	81932.3	629541.3	0.130146029	-2.941796807	resistant	resistant
284	SPAPB8E5.05	mfm1	M-factor precursor Mfm1	MAPK	rpl1902	262781.9	666633.9	0.394192225	-1.343028775	resistant	resistant
285	SPBC1718.03	ker1	RNA pol I subunit	RNA pol I subunit	rpl3702	1	611890.6	1.63427906884008e-06	-19.22291421	resistant	sensitive
286	SPBC1718.03	ker1	RNA pol I subunit	RNA pol I subunit	rpl1902	1	791706	1.26309513885205e-06	-19.59460526	resistant	sensitive
287	SPBC32F12.11	tdh1	glyceraldehyde-3-phosphate dehydrogenase Tdh1	MAPK	rpl1902	94827.29	304410.4	0.311511335	-1.682643437	resistant	resistant
288	SPBPJ4664.03	mfm3	M-factor precursor Mfm3	MAPK	rpl3702	108345.2	828862	0.130715608	-2.935496683	resistant	resistant
289	SPBPJ4664.03	mfm3	M-factor precursor Mfm3	MAPK	rpl1902	262672.22	863783.75	0.304094885	-1.717406546	resistant	resistant
290	SPBC32H8.07	git5	heterotrimeric G protein beta (WD repeat) subunit Git5	cAMP	rpl3702	1	459309.12	2.17718298299847e-06	-18.8091059	resistant	sensitive
291	SPBC32H8.07	git5	heterotrimeric G protein beta (WD repeat) subunit Git5	cAMP	rpl1902	1	497872.62	2.00854588067124e-06	-18.92541715	resistant	sensitive
292	SPCC23B6.03c	tel1	ATM checkpoint kinase	TORC1	rpl3702	38497.664	534059.9	0.072084918	-3.794158751	resistant	resistant
293	SPCC23B6.03c	tel1	ATM checkpoint kinase	TORC1	rpl1902	115493.77	600606.4	0.19229527	-2.378604817	resistant	resistant
294	SPAC1486.01	sod2	mitochondrial superoxide dismutase Sod2	Response to ROS	rpl3702	1	516065.62	1.93773807292181e-06	-18.977195	resistant	sensitive
295	SPAC1486.01	sod2	mitochondrial superoxide dismutase Sod2	Response to ROS	rpl1902	33608.53	513064.44	0.065505475	-3.93224069	resistant	resistant
296	SPAC1B9.02c	sck1	serine/threonine protein kinase S6K family Sck1	cAMP/TORC1	rpl3702	1	547357.25	1.82696036272471e-06	-19.06212324	resistant	sensitive
297	SPAC1B9.02c	sck1	serine/threonine protein kinase S6K family Sck1	cAMP/TORC1	rpl1902	92832.25	534167.8	0.173788555	-2.524595021	resistant	resistant
298	SPAC23H3.03c	npr2	GATOR1-SEACIT GTPase complex subunit Npr2	TORC1	rpl3702	1	423003.25	2.36404803036383e-06	-18.69030922	resistant	sensitive
299	SPAC23H3.03c	npr2	GATOR1-SEACIT GTPase complex subunit Npr2	TORC1	rpl1902	1	389156.56	2.56965988187376e-06	-18.56999115	resistant	sensitive
300	SPAC3C7.01c	sac12	inositol polyphosphate phosphatase	PI3K	rpl3702	81004.14	625869.3	0.129426607	-2.949793862	resistant	resistant
301	SPAC3C7.01c	sac12	inositol polyphosphate phosphatase	PI3K	rpl1902	146893.22	644759.44	0.227826397	-2.133993182	resistant	resistant
302	SPAC7D4.03c	ahk1	MAP kinase cascade scaffold protein Ahk1	MAPK	rpl3702	47666.742	580253.56	0.082148125	-3.605628543	resistant	resistant
303	SPAC7D4.03c	ahk1	MAP kinase cascade scaffold protein Ahk1	MAPK	rpl1902	161330.34	673410.1	0.239572201	-2.06146758	resistant	resistant
304	SPBC106.10	pka1	cAMP-dependent protein kinase catalytic subunit Pka1	cAMP	rpl3702	1	377495.8	2.64903609523603e-06	-18.52610107	resistant	sensitive
305	SPBC106.10	pka1	cAMP-dependent protein kinase catalytic subunit Pka1	cAMP	rpl1902	1	328630.03	3.04293554669973e-06	-18.32610479	resistant	sensitive
306	SPBC1778.05c	lam2	Ragulator complex Rag GEF subunit	TORC1	rpl3702	1	686557.75	1.45654171116705e-06	-19.38902155	resistant	sensitive
307	SPBC1778.05c	lam2	Ragulator complex Rag GEF subunit	TORC1	rpl1902	1	771643.75	1.29593481447883e-06	-19.55757542	resistant	sensitive
308	SPBC24C6.08c	bhd1	folliculin, BFC/FNIP-Folliculin complex subunit Bhd1	TORC1	rpl3702	89266.85	731184.06	0.122085334	-3.034038197	resistant	resistant
309	SPBC24C6.08c	bhd1	folliculin, BFC/FNIP-Folliculin complex subunit Bhd1	TORC1	rpl1902	208095.6	818428.44	0.254262425	-1.975609818	resistant	resistant
310	SPBC30D10.10c	tor1	TORC2 serine/threonine protein kinase Tor1	TORC2	rpl3702	1	780260.1	1.2816239097706e-06	-19.5735956	resistant	sensitive
311	SPBC30D10.10c	tor1	TORC2 serine/threonine protein kinase Tor1	TORC2	rpl1902	1	671437.75	1.48934134251463e-06	-19.35689413	resistant	sensitive
312	SPCC1393.08	fil1	DNA-binding transcription factor, zf-GATA type	TORC1	rpl3702	1	33203.617	3.01172007856855e-05	-15.01905279	resistant	sensitive
313	SPCC1393.08	fil1	DNA-binding transcription factor, zf-GATA type	TORC1	rpl1902	1	68479.43	1.46029252871994e-05	-16.06338307	resistant	sensitive
314	SPCC777.08c	bit61	Protor homolog, Bit61	TORC2	rpl3702	68344.84	743693.9	0.091899154	-3.443804614	resistant	resistant
315	SPCC777.08c	bit61	Protor homolog, Bit61	TORC2	rpl1902	151506.52	834513.1	0.181550799	-2.461554816	resistant	resistant
316	SPAC22F3.13	tsc1	Rheb GAP, hamartin Tsc1	TORC1	rpl3702	133399.02	825885.2	0.161522473	-2.63019319	resistant	resistant
317	SPAC22F3.13	tsc1	Rheb GAP, hamartin Tsc1	TORC1	rpl1902	215682.5	890330	0.242250065	-2.045431045	resistant	resistant
318	SPCC4B3.08	lsg1	regulation of transcription by RNA pol I	regulation of transcription by RNA pol I	rpl3702	25820.664	499973.22	0.051644094	-4.275252816	resistant	resistant
319	SPCC4B3.08	lsg1	regulation of transcription by RNA pol I	regulation of transcription by RNA pol I	rpl1902	1	493742.62	2.02534672822046e-06	-18.91339966	resistant	sensitive
320	SPAC15E1.09	grx2	glutaredoxin Grx2	Response to ROS	rpl3702	36707.14	598034.1	0.061379677	-4.026095132	resistant	resistant
321	SPAC15E1.09	grx2	glutaredoxin Grx2	Response to ROS	rpl1902	150526.28	579951.25	0.259549885	-1.945916249	resistant	resistant
322	SPAC1F5.09c	shk2	PAK-related kinase Shk2	MAPK	rpl3702	43688.375	481460.6	0.09074133	-3.46209639	resistant	resistant
323	SPAC1F5.09c	shk2	PAK-related kinase Shk2	MAPK	rpl1902	112400.4	464110.94	0.242184336	-2.045822535	resistant	resistant
324	SPAC26F1.10c	pyp1	protein tyrosine phosphatase Pyp1	MAPK	rpl3702	1	472858.9	2.11479576677102e-06	-18.85105023	resistant	sensitive
325	SPAC26F1.10c	pyp1	protein tyrosine phosphatase Pyp1	MAPK	rpl1902	1	485273.56	2.06069335407435e-06	-18.88843873	resistant	sensitive
326	SPAC3G9.05	spa2	Arf GAP, GTPase-activating protein Spa2	MAPK	rpl3702	116331.73	652797.6	0.178204898	-2.488391101	resistant	resistant
327	SPAC3G9.05	spa2	Arf GAP, GTPase-activating protein Spa2	MAPK	rpl1902	157256.64	665471.56	0.236308581	-2.081256077	resistant	resistant
328	SPAC8C9.03	cgs1	cAMP-dependent protein kinase regulatory subunit Cgs1	cAMP	rpl3702	1	330424.75	3.02640767678571e-06	-18.33396223	resistant	sensitive
329	SPAC8C9.03	cgs1	cAMP-dependent protein kinase regulatory subunit Cgs1	cAMP	rpl1902	1	358742.88	2.78751176887469e-06	-18.45259067	resistant	sensitive
330	SPBC119.08	pmk1	MAP kinase Pmk1	MAPK	rpl3702	1	752052.2	1.32969493341021e-06	-19.52047328	resistant	sensitive
331	SPBC119.08	pmk1	MAP kinase Pmk1	MAPK	rpl1902	1	711219.56	1.40603557078773e-06	-19.43993548	resistant	sensitive
332	SPCC757.07c	ctt1	catalase	Response to ROS	rpl3702	29867.293	657387.7	0.045433301	-4.460106072	resistant	resistant
333	SPCC757.07c	ctt1	catalase	Response to ROS	rpl1902	213642.58	846406.3	0.252411377	-1.986151154	resistant	resistant
334	SPBC543.07	pek1	MAP kinase kinase Pek1	MAPK	rpl3702	1	446761.06	2.23833294692246e-06	-18.76914392	resistant	sensitive
335	SPBC543.07	pek1	MAP kinase kinase Pek1	MAPK	rpl1902	1	558893.5	1.78924965131997e-06	-19.09221387	resistant	sensitive
336	SPCC4G3.08	psk1	serine/threonine protein kinase S6K family Psk1	TORC1	rpl3702	37656.133	412100.5	0.091376092	-3.452039455	resistant	resistant
337	SPCC4G3.08	psk1	serine/threonine protein kinase S6K family Psk1	TORC1	rpl1902	133950.94	439046.8	0.305094901	-1.712670026	resistant	resistant
338	SPAC15F9.02	seh1	GATOR2-SEACAT complex WD repeat subunit Seh1	TORC1	rpl3702	25003.297	537639.06	0.04650573	-4.426447705	resistant	resistant
339	SPAC15F9.02	seh1	GATOR2-SEACAT complex WD repeat subunit Seh1	TORC1	rpl1902	88170.05	555056.25	0.158848855	-2.6542734	resistant	resistant
340	SPAC19A8.03	ymr1	phosphatidylinositol-3-phosphatase, myotubularin family	PI3K	rpl3702	28459.023	398921.3	0.071339943	-3.809146117	resistant	resistant
341	SPAC19A8.03	ymr1	phosphatidylinositol-3-phosphatase, myotubularin family	PI3K	rpl1902	115768.83	534793.56	0.216473867	-2.207735223	resistant	resistant
342	SPAC27D7.12c	but1	thioredoxin family protein But1	Response to ROS	rpl3702	27793.57	572147.2	0.048577656	-4.363563305	resistant	resistant
343	SPAC27D7.12c	but1	thioredoxin family protein But1	Response to ROS	rpl1902	88720.875	649947.6	0.136504658	-2.872977911	resistant	resistant
344	SPAC688.04c	gst3	glutathione S-transferase Gst3	Response to ROS	rpl3702	43481.28	729779.6	0.059581386	-4.068994507	resistant	resistant
345	SPAC688.04c	gst3	glutathione S-transferase Gst3	Response to ROS	rpl1902	90819.36	788156.94	0.115230045	-3.117411156	resistant	resistant
346	SPBC21C3.20c	git1	C2 domain protein Git1	cAMP	rpl3702	41752.723	863793.4	0.048336469	-4.370744099	resistant	resistant
347	SPBC21C3.20c	git1	C2 domain protein Git1	cAMP	rpl1902	144994.38	840227.56	0.172565608	-2.534783126	resistant	resistant
348	SPBC28E12.03	rga4	RhoGAP Rga4	MAPK	rpl3702	31546.996	675892.56	0.046674572	-4.421219395	resistant	resistant
349	SPBC28E12.03	rga4	RhoGAP Rga4	MAPK	rpl1902	1	646933.3	1.54575440775734e-06	-19.30325745	resistant	sensitive
350	SPBC609.02	ptn1	phosphatidylinositol-3,4,5-trisphosphate3-phosphatase Ptn1	PI3K	rpl3702	65714.84	783033.2	0.08392344	-3.57478237	resistant	resistant
351	SPBC609.02	ptn1	phosphatidylinositol-3,4,5-trisphosphate3-phosphatase Ptn1	PI3K	rpl1902	102260.78	831102.6	0.123042305	-3.022773654	resistant	resistant
352	SPCC162.12	tco89	TORC1 subunit Tco89	TORC1	rpl3702	1	415597.28	2.40617551683688e-06	-18.66482669	resistant	sensitive
353	SPCC162.12	tco89	TORC1 subunit Tco89	TORC1	rpl1902	1	778045.5	1.28527187677327e-06	-19.569495	resistant	sensitive
354	SPCC74.06	mak3	phosphorelay sensor kinase Mak3	MAPK	rpl3702	1	727602.8	1.37437623934377e-06	-19.47279157	resistant	sensitive
355	SPCC74.06	mak3	phosphorelay sensor kinase Mak3	MAPK	rpl1902	90521.22	894409.7	0.10120778	-3.304607901	resistant	resistant
356	SPBP23A10.10	ppk32	serine/threonine protein kinase Ppk32	TORC1	rpl3702	43206.08	592851.8	0.072878382	-3.778365258	resistant	resistant
357	SPBP23A10.10	ppk32	serine/threonine protein kinase Ppk32	TORC1	rpl1902	374301.5	667486.9	0.560762316	-0.834538693	resistant	resistant
358	SPCC74.03c	ssp2	serine/threonine protein kinase AMPK catalytic (alpha) subunit Ssp2	TORC1	rpl3702	34916.875	572212.1	0.061020861	-4.034553654	resistant	resistant
359	SPCC74.03c	ssp2	serine/threonine protein kinase AMPK catalytic (alpha) subunit Ssp2	TORC1	rpl1902	62383.65	596739.94	0.104540765	-3.257862469	resistant	resistant
360	SPAC1093.03	fig4	inositol polyphosphate phosphatase Fig4	PI3K	rpl2102	337884.97	808238.2	0.418051225	-1.258248363	sensitive	resistant
361	SPAC1093.03	fig4	inositol polyphosphate phosphatase Fig4	PI3K	rps1402	1	700508.6	1.42753422299169e-06	-19.41804324	sensitive	resistant
362	SPAC30C2.07	fnp1	folliculin-interacting protein, BFC/FNIP-Folliculin complex subunit subunit Fnp1	TORC1	rpl2102	278447.88	620749.6	0.448567152	-1.156604118	sensitive	resistant
363	SPAC30C2.07	fnp1	folliculin-interacting protein, BFC/FNIP-Folliculin complex subunit subunit Fnp1	TORC1	rps1402	1	707032.9	1.41436134018657e-06	-19.43141782	sensitive	resistant
364	SPAC4C5.02c	ryh1	Rab family GTPase Ryh1	TORC2	rps1402	1	432843.94	2.31030149111017e-06	-18.72348744	sensitive	resistant
365	SPAC890.05	pxr1	ribosome biogenesis protein regulation	ribosome biogenesis protein regulation	rpl2102	263190.94	629306	0.418224107	-1.257651871	sensitive	resistant
366	SPAC890.05	pxr1	ribosome biogenesis protein regulation	ribosome biogenesis protein regulation	rps1402	59805.75	700121.9	0.08542191	-3.549250032	sensitive	resistant
367	SPBC215.04	git11	heterotrimeric G protein gamma subunit Git11	cAMP	rpl2102	27201.328	637295.94	0.042682412	-4.550214478	sensitive	resistant
368	SPBC215.04	git11	heterotrimeric G protein gamma subunit Git11	cAMP	rps1402	1	723638.1	1.38190623185816e-06	-19.46490884	sensitive	resistant
369	SPBC2G5.02c	ckb2	regulation of transcription by RNA pol I	regulation of transcription by RNA pol I	rpl2102	72876.92	522335.44	0.139521301	-2.8414427	sensitive	resistant
370	SPBC2G5.02c	ckb2	regulation of transcription by RNA pol I	regulation of transcription by RNA pol I	rps1402	1	610825	1.63713011091557e-06	-19.22039958	sensitive	resistant
371	SPBC577.13	syj2	inositol-polyphosphate 5-phosphatase, synaptojanin homolog 2	PI3K	rpl2102	279859.56	555101.75	0.50415903	-0.98804921	sensitive	resistant
372	SPBC577.13	syj2	inositol-polyphosphate 5-phosphatase, synaptojanin homolog 2	PI3K	rps1402	91109.266	747690.44	0.121854261	-3.036771395	sensitive	resistant
373	SPCC1753.02c	git3	G-protein coupled receptor Git3	cAMP	rpl2102	1	553024.75	1.80823733476666e-06	-19.07698452	sensitive	sensitive
374	SPCC1753.02c	git3	G-protein coupled receptor Git3	cAMP	rps1402	1	686437.7	1.45679644343543e-06	-19.38876926	sensitive	resistant
375	SPCC757.09c	rnc1	KH domain RNA-binding protein Rnc1	MAPK	rpl2102	1	323093.56	3.09507871342282e-06	-18.30159247	sensitive	sensitive
376	SPCC757.09c	rnc1	KH domain RNA-binding protein Rnc1	MAPK	rps1402	1	627830.75	1.59278595385779e-06	-19.26001617	sensitive	resistant
377	SPAC4F10.20	grx1	glutaredoxin Grx1	Response to ROS	rpl2102	167774.88	505235.88	0.332072378	-1.590430372	sensitive	resistant
378	SPAC4F10.20	grx1	glutaredoxin Grx1	Response to ROS	rps1402	1	616682.25	1.62158064384049e-06	-19.2341678	sensitive	resistant
379	SPCC285.09c	cgs2	dual-specifity cAMP/cGMP phosphodiesterase Cgs2	cAMP	rpl2102	27633.79	366876.47	0.075321783	-3.730789031	sensitive	resistant
380	SPCC285.09c	cgs2	dual-specifity cAMP/cGMP phosphodiesterase Cgs2	cAMP	rps1402	51030.188	616200.3	0.082814286	-3.593976523	sensitive	resistant
381	SPBC405.07	rpl3602	60S	60S	rpl2102	365943.75	559182.9	0.65442586	-0.611698337	sensitive	resistant
382	SPBC405.07	rpl3602	60S	60S	rps1402	82481.33	647369.94	0.127409886	-2.972450876	sensitive	resistant
383	SPAC11H11.04	mam2	pheromone p-factor receptor Mam2	MAPK	rpl2102	289170.6	519630.06	0.55649321	-0.845564011	sensitive	resistant
384	SPAC11H11.04	mam2	pheromone p-factor receptor Mam2	MAPK	rps1402	1	647505.3	1.54438890307153e-06	-19.30453248	sensitive	resistant
385	SPAC21E11.03c	pcr1	DNA-binding transcription factor Pcr1	cAMP	rpl2102	227414.4	498246	0.456429956	-1.131534614	sensitive	resistant
386	SPAC21E11.03c	pcr1	DNA-binding transcription factor Pcr1	cAMP	rps1402	1	581241.25	1.72045600686462e-06	-19.14877757	sensitive	resistant
387	SPAC27E2.09	mak2	phosphorelay sensor kinase Mak2	MAPK	rpl2102	267194.72	630418.8	0.423836853	-1.23841906	sensitive	resistant
388	SPAC27E2.09	mak2	phosphorelay sensor kinase Mak2	MAPK	rps1402	1	541350.7	1.84723137884554e-06	-19.04620398	sensitive	resistant
389	SPAC4F8.11	sea2	GATOR2-SEACAT complex WD repeat subunit Sea2	TORC1	rpl2102	382563.88	646354.7	0.591879165	-0.756625423	sensitive	resistant
390	SPAC4F8.11	sea2	GATOR2-SEACAT complex WD repeat subunit Sea2	TORC1	rps1402	41401.9	718934.56	0.057587856	-4.118091575	sensitive	resistant
391	SPAC821.10c	sod1	superoxide dismutase Sod1	Response to ROS	rpl2102	435873.4	626849	0.695340345	-0.524208795	sensitive	resistant
392	SPAC821.10c	sod1	superoxide dismutase Sod1	Response to ROS	rps1402	105765.14	693429.6	0.152524698	-2.712885225	sensitive	resistant
393	SPBC1685.01	pmp1	dual-specificity MAP kinase phosphatase Pmp1	MAPK	rpl2102	693721.56	932007.2	0.744330688	-0.425984378	sensitive	resistant
394	SPBC1685.01	pmp1	dual-specificity MAP kinase phosphatase Pmp1	MAPK	rps1402	197267.72	743944.7	0.265164494	-1.915040486	sensitive	resistant
395	SPBC21B10.05c	pop3	TORC1/2 complex WD repeat protein Pop3/Wat1/Lst8	TORC2	rpl2102	361349.56	714075.3	0.506038453	-0.982681078	sensitive	resistant
396	SPBC21B10.05c	pop3	TORC1/2 complex WD repeat protein Pop3/Wat1/Lst8	TORC2	rps1402	1	735652.06	1.35933827195427e-06	-19.48866405	sensitive	resistant
397	SPBC32F12.03c	gpx1	H2O2 scavenger glutathione peroxidase Gpx1	Response to ROS	rpl2102	181683.47	552501.8	0.328837788	-1.604551999	sensitive	resistant
398	SPBC32F12.03c	gpx1	H2O2 scavenger glutathione peroxidase Gpx1	Response to ROS	rps1402	38881.195	741017.4	0.052470016	-4.252362954	sensitive	resistant
399	SPBC887.10	mcs4	response regulator Mcs4	MAPK	rpl2102	554536.75	806593	0.687505037	-0.540557812	sensitive	resistant
400	SPBC887.10	mcs4	response regulator Mcs4	MAPK	rps1402	166180.58	627941.44	0.264643436	-1.917878226	sensitive	resistant
401	SPAC1071.04c	spc2	signal peptidase subunit Spc2	MAPK	rpl2102	191922.4	527688.44	0.363704007	-1.459163275	sensitive	resistant
402	SPAC1071.04c	spc2	signal peptidase subunit Spc2	MAPK	rps1402	127563.766	881254.3	0.144752503	-2.788339797	sensitive	resistant
403	SPAC513.03	mfm2	M-factor precursor Mfm2	MAPK	rpl2102	135754.95	453104.38	0.299610765	-1.738838633	sensitive	resistant
404	SPAC513.03	mfm2	M-factor precursor Mfm2	MAPK	rps1402	30084.406	551956	0.05450508	-4.197465488	sensitive	resistant
405	SPCC1919.01	ckk2	calcium/calmodulin-dependent (CaMKK) protein kinase kinase Ckk2/Ppk34	TORC1	rpl2102	149186.47	453265.94	0.329136732	-1.603241055	sensitive	resistant
406	SPCC1919.01	ckk2	calcium/calmodulin-dependent (CaMKK) protein kinase kinase Ckk2/Ppk34	TORC1	rps1402	86274.44	600300.2	0.143718826	-2.798679039	sensitive	resistant
407	SPAC11E3.05	sea3	GATOR2-SEACAT complex/GATOR1-SEACIT GTPase complex ubiquitin-protein ligase E3 subunit Sea3	TORC1	rpl2102	505420.44	512975.38	0.985272315	-0.021405576	sensitive	resistant
408	SPAC11E3.05	sea3	GATOR2-SEACAT complex/GATOR1-SEACIT GTPase complex ubiquitin-protein ligase E3 subunit Sea3	TORC1	rps1402	444827.47	554895.8	0.801641443	-0.318971	sensitive	resistant
409	SPAC1851.04c	ric1	Rab-specific(Ryh1/Ypt6) Ric1-Rgp1 guanyl-nucleotide exchange factor subunit Ric1/Sat4	TORC2	rpl2102	395351.6	534508.5	0.739654468	-0.435076627	sensitive	resistant
410	SPAC1851.04c	ric1	Rab-specific(Ryh1/Ypt6) Ric1-Rgp1 guanyl-nucleotide exchange factor subunit Ric1/Sat4	TORC2	rps1402	62544.383	523955.9	0.119369556	-3.06649316	sensitive	resistant
411	SPAC22F3.12c	rgs1	regulator of G-protein signaling Rgs1	MAPK	rpl2102	364766.38	540595.25	0.67474951	-0.567576071	sensitive	resistant
412	SPAC22F3.12c	rgs1	regulator of G-protein signaling Rgs1	MAPK	rps1402	36264.008	518112.44	0.069992544	-3.836654934	sensitive	resistant
413	SPAC2F7.03c	pom1	DYRK family cell polarity protein kinase Pom1	MAPK	rpl2102	203727.4	537323.4	0.379152295	-1.399150641	sensitive	resistant
414	SPAC2F7.03c	pom1	DYRK family cell polarity protein kinase Pom1	MAPK	rps1402	303475.75	531362.6	0.571127418	-0.808115448	sensitive	resistant
415	SPAC6B12.03c	bit2	HbrB family protein involved in TOR signaling Bit2	TORC2	rpl2102	311750.6	632856.1	0.492608983	-1.021485158	sensitive	resistant
416	SPAC6B12.03c	bit2	HbrB family protein involved in TOR signaling Bit2	TORC2	rps1402	36292.523	614573.44	0.059053191	-4.08184116	sensitive	resistant
417	SPAC9G1.10c	inp53	inositol polyphosphate phosphatase Inp53	PI3K	rpl2102	627267.75	613142.56	1.023037367	0.032858841	sensitive	resistant
418	SPAC9G1.10c	inp53	inositol polyphosphate phosphatase Inp53	PI3K	rps1402	289500.53	640940.4	0.45168089	-1.14662422	sensitive	resistant
419	SPBC16A3.14	1	mitochondrial ribosomal protein subunit	Response to ROS	rpl2102	56257.008	440247.7	0.127784899	-2.968210736	sensitive	resistant
420	SPBC16A3.14	1	mitochondrial ribosomal protein subunit	Response to ROS	rps1402	1	554923.7	1.80204954302727e-06	-19.08192989	sensitive	resistant
421	SPBC23G7.08c	rga7	RhoGAP Rga7	MAPK	rpl2102	973090.9	1016052.1	0.957717523	-0.062327897	sensitive	resistant
422	SPBC23G7.08c	rga7	RhoGAP Rga7	MAPK	rps1402	470948.9	814601.06	0.578134406	-0.790523162	sensitive	resistant
423	SPBC337.04	ppk27	calcium/calmodulin-dependent protein kinase Ppk27	MAPK	rpl2102	287267.16	638757.8	0.449727831	-1.152875928	sensitive	resistant
424	SPBC337.04	ppk27	calcium/calmodulin-dependent protein kinase Ppk27	MAPK	rps1402	53554.977	762654.9	0.07022177	-3.831937828	sensitive	resistant
425	SPBP18G5.03	toc1	Tor complex Tor2 interacting protein 1	TORC1	rpl2102	782846.4	622693.6	1.257193586	0.330206817	sensitive	resistant
426	SPBP18G5.03	toc1	Tor complex Tor2 interacting protein 1	TORC1	rps1402	929075	788131	1.178833214	0.237359615	sensitive	resistant
427	SPCC306.09c	cap1	adenylyl cyclase-associated protein Cap1	cAMP	rpl2102	1	129361.39	7.73028180974246e-06	-16.98104756	sensitive	sensitive
428	SPAC1006.09	win1	MAP kinase kinase kinase Win1	MAPK	rpl2102	216252.45	702813.5	0.307695356	-1.700425426	sensitive	resistant
429	SPAC1006.09	win1	MAP kinase kinase kinase Win1	MAPK	rps1402	112102.625	702617.1	0.159550095	-2.647918628	sensitive	resistant
430	SPBC13A2.04c	ptr2	plasma membrane PTR family peptide transmembrane transporter Ptr2	TORC1	rpl2102	133891.75	428666.16	0.312345043	-1.678787463	sensitive	resistant
431	SPBC13A2.04c	ptr2	plasma membrane PTR family peptide transmembrane transporter Ptr2	TORC1	rps1402	26549.328	450321.75	0.058956353	-4.08420891	sensitive	resistant
432	SPCC24B10.07	gad8	serine/threonine protein kinase (AGC family) Gad8	TORC2	rpl2102	305216.1	484081	0.630506258	-0.665417404	sensitive	resistant
433	SPCC24B10.07	gad8	serine/threonine protein kinase (AGC family) Gad8	TORC2	rps1402	109055.1	502845.2	0.216876088	-2.205057098	sensitive	resistant
434	SPAC1296.03c	sxa2	serine carboxypeptidase Sxa2	MAPK	rpl2102	263256.62	524626.5	0.501798175	-0.994820873	sensitive	resistant
435	SPAC1296.03c	sxa2	serine carboxypeptidase Sxa2	MAPK	rps1402	55767.61	546695.2	0.102008596	-3.29323736	sensitive	resistant
436	SPAC1952.02	tma23	ribosome biogenesis protein regulation	ribosome biogenesis protein regulation	rpl2102	388823.2	537391.7	0.723537784	-0.466859736	sensitive	resistant
437	SPAC1952.02	tma23	ribosome biogenesis protein regulation	ribosome biogenesis protein regulation	rps1402	43628.97	359802.88	0.121257979	-3.043848415	sensitive	resistant
438	SPAC22E12.14c	sck2	serine/threonine protein kinase S6K family Sck2	TORC1	rpl2102	335169.28	515219.84	0.650536439	-0.620298225	sensitive	resistant
439	SPAC22E12.14c	sck2	serine/threonine protein kinase S6K family Sck2	TORC1	rps1402	1	419521.44	2.3836684008331e-06	-18.67838502	sensitive	resistant
440	SPAC2G11.07c	ptc3	serine/threonine protein phosphatase PP2C catalytic subunit Ptc3	MAPK	rpl2102	314954.25	803330.7	0.392060518	-1.350851732	sensitive	resistant
441	SPAC2G11.07c	ptc3	serine/threonine protein phosphatase PP2C catalytic subunit Ptc3	MAPK	rps1402	1	435359.47	2.29695244713524e-06	-18.73184758	sensitive	resistant
442	SPAC6B12.15	cpc2	ribosome-associated signalling scaffold, receptor of activated C kinase (RACK1) ortholog Cpc2	MAPK	rpl2102	298383.88	681502.75	0.437832246	-1.191549882	sensitive	resistant
443	SPAC6B12.15	cpc2	ribosome-associated signalling scaffold, receptor of activated C kinase (RACK1) ortholog Cpc2	MAPK	rps1402	49535.72	561505.1	0.088219537	-3.502757999	sensitive	resistant
444	SPAC9G1.02	wis4	MAP kinase kinase kinase Wis4	MAPK	rpl2102	946506.4	842086.5	1.124001394	0.168643825	sensitive	resistant
445	SPAC9G1.02	wis4	MAP kinase kinase kinase Wis4	MAPK	rps1402	161198.1	534796	0.301419794	-1.730153936	sensitive	resistant
446	SPBC1773.02c	bcp1	thioredoxin peroxidase Bcp1	Response to ROS	rpl2102	422358.3	679279.25	0.621774182	-0.685537382	sensitive	resistant
447	SPBC1773.02c	bcp1	thioredoxin peroxidase Bcp1	Response to ROS	rps1402	31626.023	678997.75	0.046577508	-4.424222742	sensitive	resistant
448	SPBC23E6.08	rgp1	Rab-specific(Ryh1/Ypt6) Ric1-Rgp1 guanyl-nucleotide exchange factor subunit Rgp1/Sat1	TORC2	rpl2102	1	518745.84	1.9277263023449e-06	-18.98466834	sensitive	sensitive
449	SPBC23E6.08	rgp1	Rab-specific(Ryh1/Ypt6) Ric1-Rgp1 guanyl-nucleotide exchange factor subunit Rgp1/Sat1	TORC2	rps1402	1	576866.94	1.73350201001292e-06	-19.13787906	sensitive	resistant
450	SPBC2G2.02	syj1	inositol-polyphosphate 5-phosphatase, synaptojanin homolog 1	PI3K	rpl2102	297529.03	616785.5	0.482386551	-1.05173841	sensitive	resistant
451	SPBC2G2.02	syj1	inositol-polyphosphate 5-phosphatase, synaptojanin homolog 1	PI3K	rps1402	107693.19	731458.94	0.14723067	-2.763849858	sensitive	resistant
452	SPCC1020.09	gnr1	heterotrimeric G protein beta (WD repeat) subunit Gnr1	MAPK	rpl2102	179552.81	628184.9	0.285827962	-1.806781033	sensitive	resistant
453	SPCC1020.09	gnr1	heterotrimeric G protein beta (WD repeat) subunit Gnr1	MAPK	rps1402	1	782008.7	1.27875815192337e-06	-19.57682513	sensitive	resistant
454	SPCC4F11.02	ptc1	serine/threonine protein phosphatase PP2C catalytic subunit Ptc1	MAPK	rpl2102	1	125322.78	7.97939528631586e-06	-16.93528915	sensitive	sensitive
455	SPBC11G11.05	rpa34	RNA pol I subunit	RNA pol I	rpl2102	142125.83	491229.5	0.28932674	-1.789228428	sensitive	resistant
456	SPBC11G11.05	rpa34	RNA pol I subunit	RNA pol I	rps1402	1	568586.06	1.75874871079323e-06	-19.1170192	sensitive	resistant
457	SPAC12G12.01c	sea4	GATOR2-SEACAT complex ubiquitin-protein ligase E3 subunit Sea4	TORC1	rpl2102	206806.11	518986.94	0.398480374	-1.327419424	sensitive	resistant
458	SPAC12G12.01c	sea4	GATOR2-SEACAT complex ubiquitin-protein ligase E3 subunit Sea4	TORC1	rps1402	1	553455.4	1.80683032453925e-06	-19.07810754	sensitive	resistant
459	SPAC23H3.13c	gpa2	heterotrimeric G protein alpha-2 subunit Gpa2	cAMP	rpl2102	1	33591.645	2.97693072191017e-05	-15.03581483	sensitive	sensitive
460	SPAC23H3.13c	gpa2	heterotrimeric G protein alpha-2 subunit Gpa2	cAMP	rps1402	1	369447.38	2.70674540986053e-06	-18.49500937	sensitive	resistant
461	SPAC3F10.10c	map3	pheromone M-factor receptor Map3	MAPK	rpl2102	328409.75	579297	0.566910842	-0.818806235	sensitive	resistant
462	SPAC3F10.10c	map3	pheromone M-factor receptor Map3	MAPK	rps1402	1	528326.94	1.89276738377187e-06	-19.01107145	sensitive	resistant
463	SPAC630.13c	tsc2	Rheb GAP, tuberin Tsc2	TORC1	rpl2102	123820.125	400298.6	0.309319406	-1.692830749	sensitive	resistant
464	SPAC630.13c	tsc2	Rheb GAP, tuberin Tsc2	TORC1	rps1402	38423.73	422244.28	0.090998817	-3.458008398	sensitive	resistant
465	SPAPB8E5.05	mfm1	M-factor precursor Mfm1	MAPK	rpl2102	269754.75	705644.06	0.382281614	-1.387292281	sensitive	resistant
466	SPAPB8E5.05	mfm1	M-factor precursor Mfm1	MAPK	rps1402	1	614938.2	1.62617967138812e-06	-19.2300819	sensitive	resistant
467	SPBC1718.03	ker1	RNA pol I subunit	RNA pol I subunit	rpl2102	39951.65	901266.4	0.044328347	-4.495626614	sensitive	resistant
468	SPBC1718.03	ker1	RNA pol I subunit	RNA pol I subunit	rps1402	59580.164	603078.5	0.098793381	-3.339441804	sensitive	resistant
469	SPBC32F12.11	tdh1	glyceraldehyde-3-phosphate dehydrogenase Tdh1	MAPK	rpl2102	174966.47	526592	0.332261922	-1.589607129	sensitive	resistant
470	SPBC32F12.11	tdh1	glyceraldehyde-3-phosphate dehydrogenase Tdh1	MAPK	rps1402	1	252191.33	3.96524337295814e-06	-17.94415915	sensitive	resistant
471	SPBPJ4664.03	mfm3	M-factor precursor Mfm3	MAPK	rpl2102	191111.19	649783.56	0.294115151	-1.765546989	sensitive	resistant
472	SPBPJ4664.03	mfm3	M-factor precursor Mfm3	MAPK	rps1402	1	827527.1	1.20841963967101e-06	-19.65844703	sensitive	resistant
473	SPBC32H8.07	git5	heterotrimeric G protein beta (WD repeat) subunit Git5	cAMP	rpl2102	163280.44	398549.34	0.409686891	-1.287406364	sensitive	resistant
474	SPBC32H8.07	git5	heterotrimeric G protein beta (WD repeat) subunit Git5	cAMP	rps1402	1	509188.53	1.96390912419021e-06	-18.9578404	sensitive	resistant
475	SPCC23B6.03c	tel1	ATM checkpoint kinase	TORC1	rpl2102	278547.6	477612.8	0.583207988	-0.777917616	sensitive	resistant
476	SPCC23B6.03c	tel1	ATM checkpoint kinase	TORC1	rps1402	1	616329.4	1.6225090024912e-06	-19.23334209	sensitive	resistant
477	SPAC1486.01	sod2	mitochondrial superoxide dismutase Sod2	Response to ROS	rpl2102	1	493077.53	2.02807862690478e-06	-18.91145498	sensitive	sensitive
478	SPAC1486.01	sod2	mitochondrial superoxide dismutase Sod2	Response to ROS	rps1402	1	482794.53	2.07127450263366e-06	-18.88104981	sensitive	resistant
479	SPAC1B9.02c	sck1	serine/threonine protein kinase S6K family Sck1	cAMP/TORC1	rpl2102	217026.66	519677.47	0.417617989	-1.259744237	sensitive	resistant
480	SPAC1B9.02c	sck1	serine/threonine protein kinase S6K family Sck1	cAMP/TORC1	rps1402	1	532701	1.87722568570361e-06	-19.02296646	sensitive	resistant
481	SPAC23H3.03c	npr2	GATOR1-SEACIT GTPase complex subunit Npr2	TORC1	rpl2102	1	398733.62	2.50794001268315e-06	-18.60506573	sensitive	sensitive
482	SPAC23H3.03c	npr2	GATOR1-SEACIT GTPase complex subunit Npr2	TORC1	rps1402	1	432040.34	2.31459867844748e-06	-18.7208065	sensitive	resistant
483	SPAC3C7.01c	sac12	inositol polyphosphate phosphatase	PI3K	rpl2102	236157.55	605140.9	0.390252171	-1.357521437	sensitive	resistant
484	SPAC3C7.01c	sac12	inositol polyphosphate phosphatase	PI3K	rps1402	1	640317.44	1.56172538420943e-06	-19.28842778	sensitive	resistant
485	SPAC7D4.03c	ahk1	MAP kinase cascade scaffold protein Ahk1	MAPK	rpl2102	1	612490.8	1.63267758470821e-06	-19.22432865	sensitive	sensitive
486	SPAC7D4.03c	ahk1	MAP kinase cascade scaffold protein Ahk1	MAPK	rps1402	1	614033.1	1.62857670050686e-06	-19.2279569	sensitive	resistant
487	SPBC106.10	pka1	cAMP-dependent protein kinase catalytic subunit Pka1	cAMP	rpl2102	1	467284.88	2.14002216378155e-06	-18.83394283	sensitive	sensitive
488	SPBC106.10	pka1	cAMP-dependent protein kinase catalytic subunit Pka1	cAMP	rps1402	1	304066.66	3.2887525386703e-06	-18.21402811	sensitive	resistant
489	SPBC1778.05c	lam2	Ragulator complex Rag GEF subunit	TORC1	rpl2102	1	1009146.4	9.90936498410934e-07	-19.94470406	sensitive	sensitive
490	SPBC1778.05c	lam2	Ragulator complex Rag GEF subunit	TORC1	rps1402	1	541687.7	1.84608216136346e-06	-19.04710181	sensitive	resistant
491	SPBC24C6.08c	bhd1	folliculin, BFC/FNIP-Folliculin complex subunit Bhd1	TORC1	rpl2102	193409.58	622734.06	0.310581342	-1.686956932	sensitive	resistant
492	SPBC24C6.08c	bhd1	folliculin, BFC/FNIP-Folliculin complex subunit Bhd1	TORC1	rps1402	1	728255.06	1.37314528236852e-06	-19.47408429	sensitive	resistant
493	SPBC30D10.10c	tor1	TORC2 serine/threonine protein kinase Tor1	TORC2	rpl2102	36086.375	924025.6	0.039053436	-4.67840669	sensitive	resistant
494	SPBC30D10.10c	tor1	TORC2 serine/threonine protein kinase Tor1	TORC2	rps1402	1	585016.1	1.70935466562373e-06	-19.1581168	sensitive	resistant
495	SPCC1393.08	fil1	DNA-binding transcription factor, zf-GATA type	TORC1	rpl2102	1	373040.56	2.68067365114399e-06	-18.50897297	sensitive	sensitive
496	SPCC1393.08	fil1	DNA-binding transcription factor, zf-GATA type	TORC1	rps1402	1	111376.99	8.97851522114218e-06	-16.76509168	sensitive	resistant
497	SPCC777.08c	bit61	Protor homolog, Bit61	TORC2	rpl2102	156867.45	681137.56	0.230302158	-2.118400165	sensitive	resistant
498	SPCC777.08c	bit61	Protor homolog, Bit61	TORC2	rps1402	1	774692.7	1.29083441731154e-06	-19.56326462	sensitive	resistant
499	SPAC22F3.13	tsc1	Rheb GAP, hamartin Tsc1	TORC1	rpl2102	70117.59	481503.97	0.145622039	-2.779699378	sensitive	resistant
500	SPAC22F3.13	tsc1	Rheb GAP, hamartin Tsc1	TORC1	rps1402	1	694737.56	1.43939245202174e-06	-19.40610857	sensitive	resistant
501	SPCC4B3.08	lsg1	regulation of transcription by RNA pol I	regulation of transcription by RNA pol I	rpl2102	35838.727	307095.5	0.116702221	-3.099096073	sensitive	resistant
502	SPCC4B3.08	lsg1	regulation of transcription by RNA pol I	regulation of transcription by RNA pol I	rps1402	1	443936.03	2.25257679580547e-06	-18.75999228	sensitive	resistant
503	SPAC15E1.09	grx2	glutaredoxin Grx2	Response to ROS	rpl2102	174049.1	527536.3	0.329928196	-1.599776016	sensitive	resistant
504	SPAC15E1.09	grx2	glutaredoxin Grx2	Response to ROS	rps1402	76540.38	545725.5	0.140254359	-2.833882489	sensitive	resistant
505	SPAC1F5.09c	shk2	PAK-related kinase Shk2	MAPK	rpl2102	179735.39	454925.88	0.395087195	-1.339757005	sensitive	resistant
506	SPAC1F5.09c	shk2	PAK-related kinase Shk2	MAPK	rps1402	1	457152.3	2.18745481538647e-06	-18.80231535	sensitive	resistant
507	SPAC26F1.10c	pyp1	protein tyrosine phosphatase Pyp1	MAPK	rpl2102	1	563347.5	1.77510328882262e-06	-19.1036656	sensitive	sensitive
508	SPAC26F1.10c	pyp1	protein tyrosine phosphatase Pyp1	MAPK	rps1402	1	430823.16	2.32113798153284e-06	-18.71673628	sensitive	resistant
509	SPAC3G9.05	spa2	Arf GAP, GTPase-activating protein Spa2	MAPK	rpl2102	196603.78	614846.8	0.319760597	-1.644935922	sensitive	resistant
510	SPAC3G9.05	spa2	Arf GAP, GTPase-activating protein Spa2	MAPK	rps1402	1	619369.3	1.61454563537457e-06	-19.24044035	sensitive	resistant
511	SPAC8C9.03	cgs1	cAMP-dependent protein kinase regulatory subunit Cgs1	cAMP	rpl2102	1	449095.16	2.22669957075467e-06	-18.77666165	sensitive	sensitive
512	SPAC8C9.03	cgs1	cAMP-dependent protein kinase regulatory subunit Cgs1	cAMP	rps1402	1	292756.3	3.41581035147664e-06	-18.15934069	sensitive	resistant
513	SPBC119.08	pmk1	MAP kinase Pmk1	MAPK	rpl2102	1	479825.12	2.08409263775102e-06	-18.87214916	sensitive	sensitive
514	SPBC119.08	pmk1	MAP kinase Pmk1	MAPK	rps1402	1	796633.6	1.2552822276138e-06	-19.6035568	sensitive	resistant
515	SPCC757.07c	ctt1	catalase	Response to ROS	rpl2102	45140.36	621923	0.072581911	-3.784246143	sensitive	resistant
516	SPCC757.07c	ctt1	catalase	Response to ROS	rps1402	1	827926.3	1.20783697775998e-06	-19.65914282	sensitive	resistant
517	SPBC543.07	pek1	MAP kinase kinase Pek1	MAPK	rpl2102	1	320710.28	3.11807903382455e-06	-18.29091107	sensitive	sensitive
518	SPBC543.07	pek1	MAP kinase kinase Pek1	MAPK	rps1402	1	482090.84	2.07429786469289e-06	-18.87894549	sensitive	resistant
519	SPCC4G3.08	psk1	serine/threonine protein kinase S6K family Psk1	TORC1	rpl2102	200536.22	370831.78	0.540774094	-0.886902053	sensitive	resistant
520	SPCC4G3.08	psk1	serine/threonine protein kinase S6K family Psk1	TORC1	rps1402	1	447053.97	2.23686638997972e-06	-18.77008948	sensitive	resistant
521	SPAC15F9.02	seh1	GATOR2-SEACAT complex WD repeat subunit Seh1	TORC1	rpl2102	49081.93	668563.06	0.073414062	-3.767799759	sensitive	resistant
522	SPAC15F9.02	seh1	GATOR2-SEACAT complex WD repeat subunit Seh1	TORC1	rps1402	1	641212.44	1.559545538449e-06	-19.29044289	sensitive	resistant
523	SPAC19A8.03	ymr1	phosphatidylinositol-3-phosphatase, myotubularin family	PI3K	rpl2102	169423.67	523295.06	0.323763175	-1.626989194	sensitive	resistant
524	SPAC19A8.03	ymr1	phosphatidylinositol-3-phosphatase, myotubularin family	PI3K	rps1402	1	520590.56	1.92089537697341e-06	-18.98978963	sensitive	resistant
525	SPAC27D7.12c	but1	thioredoxin family protein But1	Response to ROS	rpl2102	139369.66	554437.94	0.251371073	-1.992109455	sensitive	resistant
526	SPAC27D7.12c	but1	thioredoxin family protein But1	Response to ROS	rps1402	1	582396.5	1.71704328580271e-06	-19.15164216	sensitive	resistant
527	SPAC688.04c	gst3	glutathione S-transferase Gst3	Response to ROS	rpl2102	72574.47	706552.44	0.102716325	-3.283262604	sensitive	resistant
528	SPAC688.04c	gst3	glutathione S-transferase Gst3	Response to ROS	rps1402	1	723313.5	1.38252638724426e-06	-19.46426155	sensitive	resistant
529	SPBC21C3.20c	git1	C2 domain protein Git1	cAMP	rpl2102	81109.336	721957.7	0.112346383	-3.153974422	sensitive	resistant
530	SPBC21C3.20c	git1	C2 domain protein Git1	cAMP	rps1402	1	856007	1.16821474590745e-06	-19.70726307	sensitive	resistant
531	SPBC28E12.03	rga4	RhoGAP Rga4	MAPK	rpl2102	104499.41	629494.56	0.166005263	-2.590699114	sensitive	resistant
532	SPBC28E12.03	rga4	RhoGAP Rga4	MAPK	rps1402	1	712640.8	1.40323147369615e-06	-19.44281556	sensitive	resistant
533	SPBC609.02	ptn1	phosphatidylinositol-3,4,5-trisphosphate3-phosphatase Ptn1	PI3K	rpl2102	62418.36	620574.6	0.100581558	-3.313562292	sensitive	resistant
534	SPBC609.02	ptn1	phosphatidylinositol-3,4,5-trisphosphate3-phosphatase Ptn1	PI3K	rps1402	1	781714.25	1.27923982452667e-06	-19.57628181	sensitive	resistant
535	SPCC162.12	tco89	TORC1 subunit Tco89	TORC1	rpl2102	1	472324.66	2.11718778350468e-06	-18.84941933	sensitive	sensitive
536	SPCC162.12	tco89	TORC1 subunit Tco89	TORC1	rps1402	1	814678.7	1.22747777743545e-06	-19.63587166	sensitive	resistant
537	SPCC74.06	mak3	phosphorelay sensor kinase Mak3	MAPK	rpl2102	32157.746	568806.75	0.056535451	-4.144700392	sensitive	resistant
538	SPCC74.06	mak3	phosphorelay sensor kinase Mak3	MAPK	rps1402	1	884639.6	1.1304038390323e-06	-19.7547303	sensitive	resistant
539	SPBP23A10.10	ppk32	serine/threonine protein kinase Ppk32	TORC1	rpl2102	168454.52	462631.28	0.364122633	-1.457503675	sensitive	resistant
540	SPBP23A10.10	ppk32	serine/threonine protein kinase Ppk32	TORC1	rps1402	1	604451.8	1.65439163221948e-06	-19.20526778	sensitive	resistant
541	SPCC74.03c	ssp2	serine/threonine protein kinase AMPK catalytic (alpha) subunit Ssp2	TORC1	rpl2102	1	465663.53	2.14747330545727e-06	-18.82892837	sensitive	sensitive
542	SPCC74.03c	ssp2	serine/threonine protein kinase AMPK catalytic (alpha) subunit Ssp2	TORC1	rps1402	1	620267.9	1.61220659653675e-06	-19.24253194	sensitive	resistant
543	SPAC1093.03	fig4	inositol polyphosphate phosphatase Fig4	PI3K	rps1602	1	644397.1	1.551838144523e-06	-19.29759048	sensitive	resistant
544	SPAC1093.03	fig4	inositol polyphosphate phosphatase Fig4	PI3K	rpl26	39426.08	832023.25	0.047385791	-4.399401663	sensitive	resistant
545	SPAC30C2.07	fnp1	folliculin-interacting protein, BFC/FNIP-Folliculin complex subunit subunit Fnp1	TORC1	rps1602	1	670083.9	1.49235043552009e-06	-19.35398222	sensitive	resistant
546	SPAC30C2.07	fnp1	folliculin-interacting protein, BFC/FNIP-Folliculin complex subunit subunit Fnp1	TORC1	rpl26	1	724423.25	1.38040848357642e-06	-19.46647332	sensitive	resistant
547	SPAC4C5.02c	ryh1	Rab family GTPase Ryh1	TORC2	rps1602	1	585776.2	1.70713661633914e-06	-19.15999005	sensitive	resistant
548	SPAC4C5.02c	ryh1	Rab family GTPase Ryh1	TORC2	rpl26	1	582390.9	1.71705979609228e-06	-19.15162829	sensitive	resistant
549	SPAC890.05	pxr1	ribosome biogenesis protein regulation	ribosome biogenesis protein regulation	rps1602	1	630002.3	1.58729579241219e-06	-19.26499757	sensitive	resistant
550	SPAC890.05	pxr1	ribosome biogenesis protein regulation	ribosome biogenesis protein regulation	rpl26	1	601576.2	1.66229980507872e-06	-19.19838797	sensitive	resistant
551	SPBC12C2.02c	ste20	Rictor homolog, Ste20	TORC2	rps1602	1	107344.984	9.31575899252079e-06	-16.71189525	sensitive	resistant
552	SPBC215.04	git11	heterotrimeric G protein gamma subunit Git11	cAMP	rps1602	1	728541.6	1.3726052156802e-06	-19.47465183	sensitive	resistant
553	SPBC215.04	git11	heterotrimeric G protein gamma subunit Git11	cAMP	rpl26	1	632870.3	1.58010258974074e-06	-19.27155034	sensitive	resistant
554	SPBC2G5.02c	ckb2	regulation of transcription by RNA pol I	regulation of transcription by RNA pol I	rps1602	1	585938.8	1.70666288015062e-06	-19.16039046	sensitive	resistant
555	SPBC2G5.02c	ckb2	regulation of transcription by RNA pol I	regulation of transcription by RNA pol I	rpl26	1	605318.8	1.65202204193889e-06	-19.20733563	sensitive	resistant
556	SPBC577.13	syj2	inositol-polyphosphate 5-phosphatase, synaptojanin homolog 2	PI3K	rps1602	1	684852.44	1.46016855835397e-06	-19.38543365	sensitive	resistant
557	SPBC577.13	syj2	inositol-polyphosphate 5-phosphatase, synaptojanin homolog 2	PI3K	rpl26	1	729530	1.37074554850383e-06	-19.47660778	sensitive	resistant
558	SPCC1753.02c	git3	G-protein coupled receptor Git3	cAMP	rps1602	1	602079.2	1.66091105621985e-06	-19.19959375	sensitive	resistant
559	SPCC1753.02c	git3	G-protein coupled receptor Git3	cAMP	rpl26	1	578315.75	1.72915920066158e-06	-19.14149787	sensitive	resistant
560	SPCC757.09c	rnc1	KH domain RNA-binding protein Rnc1	MAPK	rps1602	1	643317.7	1.55444191882176e-06	-19.29517186	sensitive	resistant
561	SPCC757.09c	rnc1	KH domain RNA-binding protein Rnc1	MAPK	rpl26	1	557060.75	1.79513634733734e-06	-19.08747514	sensitive	resistant
562	SPAC4F10.20	grx1	glutaredoxin Grx1	Response to ROS	rps1602	1	597712.56	1.67304498336123e-06	-19.18909233	sensitive	resistant
563	SPAC4F10.20	grx1	glutaredoxin Grx1	Response to ROS	rpl26	1	611726.44	1.63471763620353e-06	-19.22252711	sensitive	resistant
564	SPCC285.09c	cgs2	dual-specifity cAMP/cGMP phosphodiesterase Cgs2	cAMP	rps1602	1	530233.3	1.88596227358787e-06	-19.01626775	sensitive	resistant
565	SPCC285.09c	cgs2	dual-specifity cAMP/cGMP phosphodiesterase Cgs2	cAMP	rpl26	1	577321.3	1.73213771949866e-06	-19.13901493	sensitive	resistant
566	SPBC405.07	rpl3602	60S	60S	rps1602	1	206488.3	4.84288940341898e-06	-17.65570051	sensitive	resistant
567	SPBC405.07	rpl3602	60S	60S	rpl26	1	310729.97	3.21822835434895e-06	-18.24530187	sensitive	resistant
568	SPAC11H11.04	mam2	pheromone p-factor receptor Mam2	MAPK	rps1602	1	639522.94	1.56366556608587e-06	-19.28663658	sensitive	resistant
569	SPAC21E11.03c	pcr1	DNA-binding transcription factor Pcr1	cAMP	rps1602	1	596065.9	1.67766684858168e-06	-19.18511232	sensitive	resistant
570	SPAC21E11.03c	pcr1	DNA-binding transcription factor Pcr1	cAMP	rpl26	1	638723.7	1.56562219313296e-06	-19.28483246	sensitive	resistant
571	SPAC27E2.09	mak2	phosphorelay sensor kinase Mak2	MAPK	rps1602	1	539589.6	1.85326032970243e-06	-19.04150302	sensitive	resistant
572	SPAC27E2.09	mak2	phosphorelay sensor kinase Mak2	MAPK	rpl26	79675.66	810261.7	0.098333242	-3.346176978	sensitive	resistant
573	SPAC4F8.11	sea2	GATOR2-SEACAT complex WD repeat subunit Sea2	TORC1	rps1602	26863.375	614510.94	0.043715048	-4.515726219	sensitive	resistant
574	SPAC4F8.11	sea2	GATOR2-SEACAT complex WD repeat subunit Sea2	TORC1	rpl26	84323.945	877347.6	0.096112356	-3.379134275	sensitive	resistant
575	SPAC821.10c	sod1	superoxide dismutase Sod1	Response to ROS	rps1602	35807.67	670687.06	0.053389535	-4.227299217	sensitive	resistant
576	SPAC821.10c	sod1	superoxide dismutase Sod1	Response to ROS	rpl26	40919.17	707168.44	0.0578634	-4.111205104	sensitive	resistant
577	SPBC1685.01	pmp1	dual-specificity MAP kinase phosphatase Pmp1	MAPK	rps1602	87307.39	735590.2	0.118690257	-3.074726581	sensitive	resistant
578	SPBC1685.01	pmp1	dual-specificity MAP kinase phosphatase Pmp1	MAPK	rpl26	187004.17	908240.4	0.205897216	-2.280003771	sensitive	resistant
579	SPBC21B10.05c	pop3	TORC1/2 complex WD repeat protein Pop3/Wat1/Lst8	TORC2	rps1602	1	703926.9	1.42060205399169e-06	-19.42506609	sensitive	resistant
580	SPBC21B10.05c	pop3	TORC1/2 complex WD repeat protein Pop3/Wat1/Lst8	TORC2	rpl26	1	699201.1	1.43020369962233e-06	-19.41534793	sensitive	resistant
581	SPBC32F12.03c	gpx1	H2O2 scavenger glutathione peroxidase Gpx1	Response to ROS	rps1602	41502.03	734437.94	0.056508559	-4.145386778	sensitive	resistant
582	SPBC32F12.03c	gpx1	H2O2 scavenger glutathione peroxidase Gpx1	Response to ROS	rpl26	1	764432.44	1.30816007756029e-06	-19.54402948	sensitive	resistant
583	SPBC887.10	mcs4	response regulator Mcs4	MAPK	rps1602	33380.42	519730.75	0.064226371	-3.960690407	sensitive	resistant
584	SPBC887.10	mcs4	response regulator Mcs4	MAPK	rpl26	211960.52	737133	0.287547186	-1.798129375	sensitive	resistant
585	SPAC1071.04c	spc2	signal peptidase subunit Spc2	MAPK	rps1602	35740.438	895056.4	0.039930934	-4.646349374	sensitive	resistant
586	SPAC1071.04c	spc2	signal peptidase subunit Spc2	MAPK	rpl26	60863.344	920636.75	0.066110053	-3.918986526	sensitive	resistant
587	SPAC513.03	mfm2	M-factor precursor Mfm2	MAPK	rps1602	1	556389.25	1.79730287743697e-06	-19.08573502	sensitive	resistant
588	SPAC513.03	mfm2	M-factor precursor Mfm2	MAPK	rpl26	1	499235.03	2.00306456860609e-06	-18.92935964	sensitive	resistant
589	SPCC1919.01	ckk2	calcium/calmodulin-dependent (CaMKK) protein kinase kinase Ckk2/Ppk34	TORC1	rps1602	1	555924.56	1.79880521918298e-06	-19.08452959	sensitive	resistant
590	SPCC1919.01	ckk2	calcium/calmodulin-dependent (CaMKK) protein kinase kinase Ckk2/Ppk34	TORC1	rpl26	1	532666	1.87734903297751e-06	-19.02287167	sensitive	resistant
591	SPAC11E3.05	sea3	GATOR2-SEACAT complex/GATOR1-SEACIT GTPase complex ubiquitin-protein ligase E3 subunit Sea3	TORC1	rps1602	51875.36	643791.4	0.080577901	-3.633471957	sensitive	resistant
592	SPAC11E3.05	sea3	GATOR2-SEACAT complex/GATOR1-SEACIT GTPase complex ubiquitin-protein ligase E3 subunit Sea3	TORC1	rpl26	408220.4	697856.25	0.584963451	-0.773581609	sensitive	resistant
593	SPAC1851.04c	ric1	Rab-specific(Ryh1/Ypt6) Ric1-Rgp1 guanyl-nucleotide exchange factor subunit Ric1/Sat4	TORC2	rps1602	1	573309.9	1.7442573379598e-06	-19.12895567	sensitive	resistant
594	SPAC1851.04c	ric1	Rab-specific(Ryh1/Ypt6) Ric1-Rgp1 guanyl-nucleotide exchange factor subunit Ric1/Sat4	TORC2	rpl26	1	530651.5	1.88447596963355e-06	-19.01740517	sensitive	resistant
595	SPAC22F3.12c	rgs1	regulator of G-protein signaling Rgs1	MAPK	rps1602	26116.398	524834.8	0.049761178	-4.328835546	sensitive	resistant
596	SPAC22F3.12c	rgs1	regulator of G-protein signaling Rgs1	MAPK	rpl26	81268.74	942155.4	0.086258318	-3.535192607	sensitive	resistant
597	SPAC2F7.03c	pom1	DYRK family cell polarity protein kinase Pom1	MAPK	rps1602	121882.555	464339.44	0.262485898	-1.929688177	sensitive	resistant
598	SPAC2F7.03c	pom1	DYRK family cell polarity protein kinase Pom1	MAPK	rpl26	369797.38	648494.06	0.570240196	-0.810358357	sensitive	resistant
599	SPAC6B12.03c	bit2	HbrB family protein involved in TOR signaling Bit2	TORC2	rps1602	1	618113.1	1.61782689931665e-06	-19.23751132	sensitive	resistant
600	SPAC6B12.03c	bit2	HbrB family protein involved in TOR signaling Bit2	TORC2	rpl26	46268.79	762355.06	0.060691917	-4.042351801	sensitive	resistant
601	SPAC9G1.10c	inp53	inositol polyphosphate phosphatase Inp53	PI3K	rps1602	166800.19	598094.4	0.278886059	-1.842252277	sensitive	resistant
602	SPAC9G1.10c	inp53	inositol polyphosphate phosphatase Inp53	PI3K	rpl26	61201.473	488750.94	0.125220164	-2.997461196	sensitive	resistant
603	SPBC16A3.14	1	mitochondrial ribosomal protein subunit	Response to ROS	rps1602	1	604215.8	1.65503781926921e-06	-19.20470438	sensitive	resistant
604	SPBC16A3.14	1	mitochondrial ribosomal protein subunit	Response to ROS	rpl26	28529.363	744896.1	0.038299788	-4.706519769	sensitive	resistant
605	SPBC23G7.08c	rga7	RhoGAP Rga7	MAPK	rps1602	135661.6	773537.75	0.175378125	-2.511459286	sensitive	resistant
606	SPBC23G7.08c	rga7	RhoGAP Rga7	MAPK	rpl26	430619.6	1002901.5	0.429373772	-1.219694027	sensitive	resistant
607	SPBC337.04	ppk27	calcium/calmodulin-dependent protein kinase Ppk27	MAPK	rps1602	27131.64	646280.3	0.041981227	-4.574111855	sensitive	resistant
608	SPBC337.04	ppk27	calcium/calmodulin-dependent protein kinase Ppk27	MAPK	rpl26	80411.36	849511	0.094656055	-3.401161393	sensitive	resistant
609	SPBP18G5.03	toc1	Tor complex Tor2 interacting protein 1	TORC1	rps1602	741574.9	584311.6	1.269142868	0.343854484	sensitive	resistant
610	SPBP18G5.03	toc1	Tor complex Tor2 interacting protein 1	TORC1	rpl26	1198381.1	954618.6	1.255350671	0.328090424	sensitive	resistant
611	SPAC1006.09	win1	MAP kinase kinase kinase Win1	MAPK	rps1602	82974.25	798741.4	0.103881244	-3.266992904	sensitive	resistant
612	SPAC1006.09	win1	MAP kinase kinase kinase Win1	MAPK	rpl26	186511.19	720237.2	0.258958007	-1.949209927	sensitive	resistant
613	SPBC13A2.04c	ptr2	plasma membrane PTR family peptide transmembrane transporter Ptr2	TORC1	rps1602	1	491486.38	2.03464437814126e-06	-18.90679191	sensitive	resistant
614	SPBC13A2.04c	ptr2	plasma membrane PTR family peptide transmembrane transporter Ptr2	TORC1	rpl26	1	467017	2.14124967613599e-06	-18.83311554	sensitive	resistant
615	SPCC24B10.07	gad8	serine/threonine protein kinase (AGC family) Gad8	TORC2	rps1602	1	434784.03	2.29999248132458e-06	-18.72993942	sensitive	resistant
616	SPCC24B10.07	gad8	serine/threonine protein kinase (AGC family) Gad8	TORC2	rpl26	1	410389.62	2.43670880369733e-06	-18.64663472	sensitive	resistant
617	SPAC1296.03c	sxa2	serine carboxypeptidase Sxa2	MAPK	rps1602	1	612374.4	1.63298792372771e-06	-19.22405445	sensitive	resistant
618	SPAC1296.03c	sxa2	serine carboxypeptidase Sxa2	MAPK	rpl26	1	553921.44	1.80531015372866e-06	-19.07932185	sensitive	resistant
619	SPAC1952.02	tma23	ribosome biogenesis protein regulation	ribosome biogenesis protein regulation	rps1602	1	401462.8	2.49089081229942e-06	-18.61490679	sensitive	resistant
620	SPAC1952.02	tma23	ribosome biogenesis protein regulation	ribosome biogenesis protein regulation	rpl26	29947.906	412117.16	0.072668428	-3.7825275	sensitive	resistant
621	SPAC22E12.14c	sck2	serine/threonine protein kinase S6K family Sck2	TORC1	rps1602	1	485360	2.06032635569474e-06	-18.88869569	sensitive	resistant
622	SPAC22E12.14c	sck2	serine/threonine protein kinase S6K family Sck2	TORC1	rpl26	1	449079.94	2.22677503697894e-06	-18.77661275	sensitive	resistant
623	SPAC2G11.07c	ptc3	serine/threonine protein phosphatase PP2C catalytic subunit Ptc3	MAPK	rpl26	1	417414.88	2.39569801632371e-06	-18.67112251	sensitive	resistant
624	SPAC6B12.15	cpc2	ribosome-associated signalling scaffold, receptor of activated C kinase (RACK1) ortholog Cpc2	MAPK	rps1602	1	426039.62	2.34719953979867e-06	-18.70062808	sensitive	resistant
625	SPAC6B12.15	cpc2	ribosome-associated signalling scaffold, receptor of activated C kinase (RACK1) ortholog Cpc2	MAPK	rpl26	1	614418.6	1.62755489498528e-06	-19.22886237	sensitive	resistant
626	SPAC9G1.02	wis4	MAP kinase kinase kinase Wis4	MAPK	rps1602	1	538629.2	1.85656477591634e-06	-19.03893292	sensitive	resistant
627	SPAC9G1.02	wis4	MAP kinase kinase kinase Wis4	MAPK	rpl26	388762.28	763096.1	0.509453894	-0.972976506	sensitive	resistant
628	SPBC1773.02c	bcp1	thioredoxin peroxidase Bcp1	Response to ROS	rps1602	1	619536.8	1.61410912152434e-06	-19.24083045	sensitive	resistant
629	SPBC1773.02c	bcp1	thioredoxin peroxidase Bcp1	Response to ROS	rpl26	74801.35	879756.6	0.085025051	-3.555968219	sensitive	resistant
630	SPBC23E6.08	rgp1	Rab-specific(Ryh1/Ypt6) Ric1-Rgp1 guanyl-nucleotide exchange factor subunit Rgp1/Sat1	TORC2	rps1602	1	550440.3	1.81672744528335e-06	-19.07022657	sensitive	resistant
631	SPBC23E6.08	rgp1	Rab-specific(Ryh1/Ypt6) Ric1-Rgp1 guanyl-nucleotide exchange factor subunit Rgp1/Sat1	TORC2	rpl26	1	731159.75	1.36769016620513e-06	-19.47982713	sensitive	resistant
632	SPBC2G2.02	syj1	inositol-polyphosphate 5-phosphatase, synaptojanin homolog 1	PI3K	rps1602	87544.35	657666.75	0.133113541	-2.909270756	sensitive	resistant
633	SPBC2G2.02	syj1	inositol-polyphosphate 5-phosphatase, synaptojanin homolog 1	PI3K	rpl26	80431.32	683843	0.117616646	-3.08783584	sensitive	resistant
634	SPCC1020.09	gnr1	heterotrimeric G protein beta (WD repeat) subunit Gnr1	MAPK	rps1602	1	699296.9	1.43000776923221e-06	-19.41554558	sensitive	resistant
635	SPCC1020.09	gnr1	heterotrimeric G protein beta (WD repeat) subunit Gnr1	MAPK	rpl26	1	763648.25	1.3095034264794e-06	-19.54254873	sensitive	resistant
636	SPCC4F11.02	ptc1	serine/threonine protein phosphatase PP2C catalytic subunit Ptc1	MAPK	rps1602	1	412330.03	2.42524174142737e-06	-18.65344001	sensitive	resistant
637	SPCC4F11.02	ptc1	serine/threonine protein phosphatase PP2C catalytic subunit Ptc1	MAPK	rpl26	1	842884.4	1.18640231092188e-06	-19.68497526	sensitive	resistant
638	SPBC11G11.05	rpa34	RNA pol I subunit	RNA pol I	rps1602	1	558105	1.79177753290151e-06	-19.09017705	sensitive	resistant
639	SPBC11G11.05	rpa34	RNA pol I subunit	RNA pol I	rpl26	28962.352	515823.1	0.056147838	-4.154625711	sensitive	resistant
640	SPAC12G12.01c	sea4	GATOR2-SEACAT complex ubiquitin-protein ligase E3 subunit Sea4	TORC1	rps1602	1	594211.1	1.68290360109395e-06	-19.18061603	sensitive	resistant
641	SPAC12G12.01c	sea4	GATOR2-SEACAT complex ubiquitin-protein ligase E3 subunit Sea4	TORC1	rpl26	1	526218.3	1.90035200220137e-06	-19.0053019	sensitive	resistant
642	SPAC23H3.13c	gpa2	heterotrimeric G protein alpha-2 subunit Gpa2	cAMP	rps1602	1	101780.05	9.82510816215948e-06	-16.63509528	sensitive	resistant
643	SPAC3F10.10c	map3	pheromone M-factor receptor Map3	MAPK	rps1602	1	621218.6	1.60973930915784e-06	-19.2447415	sensitive	resistant
644	SPAC3F10.10c	map3	pheromone M-factor receptor Map3	MAPK	rpl26	1	673052.9	1.48576731487228e-06	-19.36036038	sensitive	resistant
645	SPAC630.13c	tsc2	Rheb GAP, tuberin Tsc2	TORC1	rps1602	1	549008.56	1.82146522451307e-06	-19.06646912	sensitive	resistant
646	SPAC630.13c	tsc2	Rheb GAP, tuberin Tsc2	TORC1	rpl26	226365.28	834413.75	0.271286613	-1.882110238	sensitive	resistant
647	SPAPB8E5.05	mfm1	M-factor precursor Mfm1	MAPK	rps1602	1	635901.5	1.57257059465971e-06	-19.27844379	sensitive	resistant
648	SPAPB8E5.05	mfm1	M-factor precursor Mfm1	MAPK	rpl26	1	661567.8	1.51156087100974e-06	-19.33552949	sensitive	resistant
649	SPBC1718.03	ker1	RNA pol I subunit	RNA pol I subunit	rps1602	1	544518.6	1.83648455718501e-06	-19.0546218	sensitive	resistant
650	SPBC1718.03	ker1	RNA pol I subunit	RNA pol I subunit	rpl26	1	621274.25	1.60959511841992e-06	-19.24487073	sensitive	resistant
651	SPBC32F12.11	tdh1	glyceraldehyde-3-phosphate dehydrogenase Tdh1	MAPK	rpl26	1	442993.12	2.25737140116307e-06	-18.75692477	sensitive	resistant
652	SPBPJ4664.03	mfm3	M-factor precursor Mfm3	MAPK	rps1602	1	774597.2	1.29099356413888e-06	-19.56308676	sensitive	resistant
653	SPBPJ4664.03	mfm3	M-factor precursor Mfm3	MAPK	rpl26	35936.574	837126.1	0.042928507	-4.541920177	sensitive	resistant
654	SPBC32H8.07	git5	heterotrimeric G protein beta (WD repeat) subunit Git5	cAMP	rps1602	1	463049.66	2.15959558203757e-06	-18.8208074	sensitive	resistant
655	SPBC32H8.07	git5	heterotrimeric G protein beta (WD repeat) subunit Git5	cAMP	rpl26	1	467690.66	2.13816542754991e-06	-18.83519509	sensitive	resistant
656	SPCC23B6.03c	tel1	ATM checkpoint kinase	TORC1	rps1602	1	572424.25	1.74695603828804e-06	-19.12672527	sensitive	resistant
657	SPCC23B6.03c	tel1	ATM checkpoint kinase	TORC1	rpl26	1	592666.25	1.68729027509159e-06	-19.17686038	sensitive	resistant
658	SPAC1486.01	sod2	mitochondrial superoxide dismutase Sod2	Response to ROS	rps1602	1	574454.56	1.74078172518989e-06	-19.13183325	sensitive	resistant
659	SPAC1486.01	sod2	mitochondrial superoxide dismutase Sod2	Response to ROS	rpl26	34061.83	494540.6	0.0688757	-3.859861114	sensitive	resistant
660	SPAC1B9.02c	sck1	serine/threonine protein kinase S6K family Sck1	cAMP/TORC1	rps1602	1	581661.3	1.71921356982147e-06	-19.14981979	sensitive	resistant
661	SPAC1B9.02c	sck1	serine/threonine protein kinase S6K family Sck1	cAMP/TORC1	rpl26	1	476341.44	2.09933446059197e-06	-18.86163654	sensitive	resistant
662	SPAC23H3.03c	npr2	GATOR1-SEACIT GTPase complex subunit Npr2	TORC1	rps1602	1	434877.75	2.29949681260998e-06	-18.73025037	sensitive	resistant
663	SPAC23H3.03c	npr2	GATOR1-SEACIT GTPase complex subunit Npr2	TORC1	rpl26	1	752397.5	1.32908469259932e-06	-19.52113553	sensitive	resistant
664	SPAC3C7.01c	sac12	inositol polyphosphate phosphatase	PI3K	rps1602	1	601746.6	1.66182908220836e-06	-19.19879656	sensitive	resistant
665	SPAC3C7.01c	sac12	inositol polyphosphate phosphatase	PI3K	rpl26	1	577454.6	1.73173787168723e-06	-19.139348	sensitive	resistant
666	SPAC7D4.03c	ahk1	MAP kinase cascade scaffold protein Ahk1	MAPK	rps1602	1	615602.4	1.62442511595146e-06	-19.23163933	sensitive	resistant
667	SPAC7D4.03c	ahk1	MAP kinase cascade scaffold protein Ahk1	MAPK	rpl26	26296.674	707353.2	0.037176158	-4.749478526	sensitive	resistant
668	SPBC106.10	pka1	cAMP-dependent protein kinase catalytic subunit Pka1	cAMP	rps1602	1	357642.84	2.79608561435202e-06	-18.44816003	sensitive	resistant
669	SPBC106.10	pka1	cAMP-dependent protein kinase catalytic subunit Pka1	cAMP	rpl26	1	251475.08	3.97653715827429e-06	-17.94005592	sensitive	resistant
670	SPBC1778.05c	lam2	Ragulator complex Rag GEF subunit	TORC1	rps1602	1	686653.44	1.45633873180625e-06	-19.38922262	sensitive	resistant
671	SPBC1778.05c	lam2	Ragulator complex Rag GEF subunit	TORC1	rpl26	1	712188.2	1.40412323596488e-06	-19.44189901	sensitive	resistant
672	SPBC24C6.08c	bhd1	folliculin, BFC/FNIP-Folliculin complex subunit Bhd1	TORC1	rps1602	1	742699.06	1.34644037384402e-06	-19.50241823	sensitive	resistant
673	SPBC24C6.08c	bhd1	folliculin, BFC/FNIP-Folliculin complex subunit Bhd1	TORC1	rpl26	1	789735.5	1.26624673704044e-06	-19.59101002	sensitive	resistant
674	SPBC30D10.10c	tor1	TORC2 serine/threonine protein kinase Tor1	TORC2	rps1602	1	609267.75	1.64131451237982e-06	-19.21671685	sensitive	resistant
675	SPBC30D10.10c	tor1	TORC2 serine/threonine protein kinase Tor1	TORC2	rpl26	66392.55	884836.25	0.075033714	-3.736317222	sensitive	resistant
676	SPCC1393.08	fil1	DNA-binding transcription factor, zf-GATA type	TORC1	rps1602	1	267935	3.73224849310467e-06	-18.03152353	sensitive	resistant
677	SPCC1393.08	fil1	DNA-binding transcription factor, zf-GATA type	TORC1	rpl26	1	292664	3.41688762539978e-06	-18.15888577	sensitive	resistant
678	SPCC777.08c	bit61	Protor homolog, Bit61	TORC2	rps1602	1	836941.56	1.19482655395916e-06	-19.67476736	sensitive	resistant
679	SPCC777.08c	bit61	Protor homolog, Bit61	TORC2	rpl26	68354.336	754721.1	0.090569001	-3.464838847	sensitive	resistant
680	SPAC22F3.13	tsc1	Rheb GAP, hamartin Tsc1	TORC1	rps1602	1	878465.6	1.13834850220657e-06	-19.74462627	sensitive	resistant
681	SPAC22F3.13	tsc1	Rheb GAP, hamartin Tsc1	TORC1	rpl26	1	788842.7	1.26767985556563e-06	-19.58937812	sensitive	resistant
682	SPCC4B3.08	lsg1	regulation of transcription by RNA pol I	regulation of transcription by RNA pol I	rps1602	1	522717.5	1.91307924452501e-06	-18.99567193	sensitive	resistant
683	SPCC4B3.08	lsg1	regulation of transcription by RNA pol I	regulation of transcription by RNA pol I	rpl26	1	499858.44	2.00056640035927e-06	-18.93116006	sensitive	resistant
684	SPAC15E1.09	grx2	glutaredoxin Grx2	Response to ROS	rps1602	45413.484	568736	0.079849849	-3.646566501	sensitive	resistant
685	SPAC15E1.09	grx2	glutaredoxin Grx2	Response to ROS	rpl26	32955.203	500232.1	0.065879825	-3.924019476	sensitive	resistant
686	SPAC1F5.09c	shk2	PAK-related kinase Shk2	MAPK	rps1602	1	504994.88	1.98021809646862e-06	-18.94590924	sensitive	resistant
687	SPAC1F5.09c	shk2	PAK-related kinase Shk2	MAPK	rpl26	1	448319.7	2.23055110002973e-06	-18.77416837	sensitive	resistant
688	SPAC26F1.10c	pyp1	protein tyrosine phosphatase Pyp1	MAPK	rps1602	1	430256.2	2.32419660657999e-06	-18.71483646	sensitive	resistant
689	SPAC26F1.10c	pyp1	protein tyrosine phosphatase Pyp1	MAPK	rpl26	34142.54	656948.1	0.051971442	-4.266137104	sensitive	resistant
690	SPAC3G9.05	spa2	Arf GAP, GTPase-activating protein Spa2	MAPK	rps1602	1	601192.2	1.66336156723258e-06	-19.19746677	sensitive	resistant
691	SPAC3G9.05	spa2	Arf GAP, GTPase-activating protein Spa2	MAPK	rpl26	32729.28	664743.44	0.049235958	-4.344143864	sensitive	resistant
692	SPAC8C9.03	cgs1	cAMP-dependent protein kinase regulatory subunit Cgs1	cAMP	rps1602	1	366443.22	2.72893574071312e-06	-18.48323015	sensitive	resistant
693	SPAC8C9.03	cgs1	cAMP-dependent protein kinase regulatory subunit Cgs1	cAMP	rpl26	1	310171.12	3.22402678882547e-06	-18.24270484	sensitive	resistant
694	SPBC119.08	pmk1	MAP kinase Pmk1	MAPK	rps1602	1	770979.25	1.29705176890299e-06	-19.55633251	sensitive	resistant
695	SPBC119.08	pmk1	MAP kinase Pmk1	MAPK	rpl26	1	822727.9	1.21546868654874e-06	-19.65005584	sensitive	resistant
696	SPCC757.07c	ctt1	catalase	Response to ROS	rps1602	29955.877	799578.25	0.037464597	-4.738328253	sensitive	resistant
697	SPCC757.07c	ctt1	catalase	Response to ROS	rpl26	62519.3	775410.5	0.080627358	-3.632586741	sensitive	resistant
698	SPBC543.07	pek1	MAP kinase kinase Pek1	MAPK	rps1602	1	574887.7	1.73947016086794e-06	-19.13292064	sensitive	resistant
699	SPBC543.07	pek1	MAP kinase kinase Pek1	MAPK	rpl26	1	560740.1	1.78335738785223e-06	-19.09697272	sensitive	resistant
700	SPCC4G3.08	psk1	serine/threonine protein kinase S6K family Psk1	TORC1	rps1602	1	531016.44	1.88318086724396e-06	-19.018397	sensitive	resistant
701	SPCC4G3.08	psk1	serine/threonine protein kinase S6K family Psk1	TORC1	rpl26	1	511886.1	1.95355959069801e-06	-18.96546331	sensitive	resistant
702	SPAC15F9.02	seh1	GATOR2-SEACAT complex WD repeat subunit Seh1	TORC1	rps1602	1	563512.94	1.77458214180494e-06	-19.10408921	sensitive	resistant
703	SPAC15F9.02	seh1	GATOR2-SEACAT complex WD repeat subunit Seh1	TORC1	rpl26	1	559370.56	1.78772368713863e-06	-19.0934448	sensitive	resistant
704	SPAC19A8.03	ymr1	phosphatidylinositol-3-phosphatase, myotubularin family	PI3K	rps1602	1	514425.3	1.94391683301735e-06	-18.97260207	sensitive	resistant
705	SPAC19A8.03	ymr1	phosphatidylinositol-3-phosphatase, myotubularin family	PI3K	rpl26	1	485987	2.05766820923193e-06	-18.8905582	sensitive	resistant
706	SPAC27D7.12c	but1	thioredoxin family protein But1	Response to ROS	rps1602	1	570513.9	1.75280567221938e-06	-19.12190251	sensitive	resistant
707	SPAC27D7.12c	but1	thioredoxin family protein But1	Response to ROS	rpl26	1	582622.8	1.71637635876934e-06	-19.15220263	sensitive	resistant
708	SPAC688.04c	gst3	glutathione S-transferase Gst3	Response to ROS	rps1602	1	745011.6	1.34226097956059e-06	-19.50690336	sensitive	resistant
709	SPAC688.04c	gst3	glutathione S-transferase Gst3	Response to ROS	rpl26	1	741202.25	1.34915942308594e-06	-19.49950774	sensitive	resistant
710	SPBC21C3.20c	git1	C2 domain protein Git1	cAMP	rps1602	1	841647.94	1.18814524752475e-06	-19.68285736	sensitive	resistant
711	SPBC21C3.20c	git1	C2 domain protein Git1	cAMP	rpl26	1	804827.94	1.24250159605543e-06	-19.61832086	sensitive	resistant
712	SPBC28E12.03	rga4	RhoGAP Rga4	MAPK	rps1602	1	781694	1.27927296358933e-06	-19.57624444	sensitive	resistant
713	SPBC28E12.03	rga4	RhoGAP Rga4	MAPK	rpl26	1	486173.06	2.05688073296369e-06	-18.89111043	sensitive	resistant
714	SPBC609.02	ptn1	phosphatidylinositol-3,4,5-trisphosphate3-phosphatase Ptn1	PI3K	rps1602	1	876829.2	1.14047296782543e-06	-19.74193632	sensitive	resistant
715	SPBC609.02	ptn1	phosphatidylinositol-3,4,5-trisphosphate3-phosphatase Ptn1	PI3K	rpl26	1	754530.9	1.32532676925491e-06	-19.52522046	sensitive	resistant
716	SPCC162.12	tco89	TORC1 subunit Tco89	TORC1	rps1602	1	767419.7	1.30306793010396e-06	-19.54965627	sensitive	resistant
717	SPCC162.12	tco89	TORC1 subunit Tco89	TORC1	rpl26	1	751896.1	1.32997098934281e-06	-19.52017379	sensitive	resistant
718	SPCC74.06	mak3	phosphorelay sensor kinase Mak3	MAPK	rps1602	1	853473.56	1.17168245961832e-06	-19.70298693	sensitive	resistant
719	SPCC74.06	mak3	phosphorelay sensor kinase Mak3	MAPK	rpl26	1	846889.56	1.18079150721849e-06	-19.69181432	sensitive	resistant
720	SPBP23A10.10	ppk32	serine/threonine protein kinase Ppk32	TORC1	rps1602	1	658596.6	1.51838014347478e-06	-19.32903554	sensitive	resistant
721	SPBP23A10.10	ppk32	serine/threonine protein kinase Ppk32	TORC1	rpl26	1	567572.2	1.76189038152327e-06	-19.1144444	sensitive	resistant
722	SPCC74.03c	ssp2	serine/threonine protein kinase AMPK catalytic (alpha) subunit Ssp2	TORC1	rps1602	1	643821.9	1.55322457965472e-06	-19.29630213	sensitive	resistant
723	SPCC74.03c	ssp2	serine/threonine protein kinase AMPK catalytic (alpha) subunit Ssp2	TORC1	rpl26	1	623700.7	1.60333313719225e-06	-19.25049435	sensitive	resistant
