# Supplementary material for: Regulators of rDNA array morphology in fission yeast
Source: PLoS Genet. 2024 Jul 5;20(7):e1011331. doi: 10.1371/journal.pgen.1011331 (PMC11253961; doi:10.1371/journal.pgen.1011331)
Supplement: S6 Table — (CSV) [file pgen.1011331.s022.csv]

Name	Genotype	~28S CN	Source/Reference
274	h- can1-1 leu 1-32 ade6-M210 ura4-D18		FY254, Forsburg lab
334	h-, leu1-32, his7-366		SZY343, Zanders lab
457	h-, leu1-32:: LEU1 adh1pr:Z3EV, his7-366::GFP-NLS		This ref
469	h-, leu1-32:: LEU1 adh1pr:Z3EV, his7-366::GapR-GFP-NLS		This ref
580	h-, leu1-32:: LEU1 adh1pr:Z3EV, his7-366::GapR-GFP-NLS, Nhp2-mCherry-G418	120	This ref
586	h-, leu1-32:: LEU1 adh1pr:Z3EV, his7-366::GFP-NLS, Nhp2-mCherry-G418	116	This ref
646	h-, leu1-32:: LEU1 adh1pr:Z3EV, ade6-M210:GapR-GFP-NLS, Nhp2-mCherry-NatR, ura4-D18, can1-1	80	This ref
721	h?, rtt109::G418 leu1-32:: LEU1 adh1pr:Z3EV, ade6-M210:GapR-GFP-NLS, Nhp2-mCherry-NatR, ura4-D18, can1-1	138	This ref
742	h?, leu1-32:: LEU1 adh1pr:Z3EV, ade6-M210:GapR-GFP-NLS, Nhp2-mCherry-NatR, ura4-D18, can1-1?	147	This ref
748	h?, leu1-32:: LEU1 adh1pr:Z3EV, ade6-M210:GapR-GFP-NLS, Nhp2-mCherry-NatR, ura4-D18, can1-1?	58	This ref
886	h?, reb1::G418 leu1-32:: LEU1 adh1pr:Z3EV, ade6-M210:GapR-GFP-NLS, Nhp2-mCherry-NatR, ura4-D18, can1-1	95	This ref
901	h+, mrt4::G418 leu1-32:: LEU1 adh1pr:Z3EV, ade6-M210:GapR-GFP-NLS, Nhp2-mCherry-NatR, ura4-D18, can1-1	90	This ref
967	h?, tsc1del::G418, leu1-32:: LEU1 adh1pr:Z3EV, ade6-M210:GapR-GFP-NLS, Nhp2-mCherry-NatR, ura4-D18, can1-1?	88	This ref
976	h?, tsc2del::G418, leu1-32:: LEU1 adh1pr:Z3EV, ade6-M210:GapR-GFP-NLS, Nhp2-mCherry-NatR, ura4-D18, can1-1?	88	This ref
788	h-, rpl3602del::G418, leu1-32:: LEU1 adh1pr:Z3EV, ade6-M210:GapR-GFP-NLS, Nhp2-mCherry-NatR, ura4-D18, can1-1	82	This ref
1105	h-, leu1-32:: LEU1 adh1pr:Z3EV, ade6-M210:GFP-NLS, Nhp2-mCherry-NatR, ura4-D18, can1-1	89	This ref
1114	h-, leu1-32:: LEU1 adh1pr:Z3EV, ade6-M210:GapR-1-76-GFP-NLS, Nhp2-mCherry-NatR, ura4-D18, can1-1	82	This ref
1138	h- leu1::pFS461 ade6:pFS462-GapR-GFP nhp2-mCherry-natMX ura4+ lys1+ his7+	120	This ref
1163	h-, rpl2102del::G418, leu1-32:: LEU1 adh1pr:Z3EV, ade6-M210:GapR-GFP-NLS, Nhp2-mCherry-NatR, ura4-D18	81	This ref
1170	h?, rpl3801del::G418, leu1-32:: LEU1 adh1pr:Z3EV, ade6-M210:GapR-GFP-NLS, Nhp2-mCherry-NatR, ura4-D18, can1-1	88	This ref
1172	h-, rpl3702del::G418, leu1-32:: LEU1 adh1pr:Z3EV, ade6-M210:GapR-GFP-NLS, Nhp2-mCherry-NatR, ura4-D18, can1-1	86	This ref
1181	h?, rpl1202del::G418, leu1-32:: LEU1 adh1pr:Z3EV, ade6-M210:GapR-GFP-NLS, Nhp2-mCherry-NatR, ura4-D18, can1-1?	81	This ref
1186	h?, rpp103del::G418, leu1-32:: LEU1 adh1pr:Z3EV, ade6-M210:GapR-GFP-NLS, Nhp2-mCherry-NatR, ura4-D18, can1-1?	88	This ref
1196	h+, rps1402del::G418, leu1-32:: LEU1 adh1pr:Z3EV, ade6-M210:GapR-GFP-NLS, Nhp2-mCherry-NatR, ura4-D18	86	This ref
1201	h+, rpp202del::G418, leu1-32:: LEU1 adh1pr:Z3EV, ade6-M210:GapR-GFP-NLS, Nhp2-mCherry-kanMX4, ura4-D18, can1-1	83	This ref
1205	h-, rpl26del::G418, leu1-32:: LEU1 adh1pr:Z3EV, ade6-M210:GapR-GFP-NLS, Nhp2-mCherry-NatR, ura4-D18, can1-1	83	This ref
1211	h-, rps1602del::G418, leu1-32:: LEU1 adh1pr:Z3EV, ade6-M210:GapR-GFP-NLS, Nhp2-mCherry-NatR, ura4-D18, can1-1	82	This ref
1230	h-, rpl1902del::G418, leu1-32:: LEU1 adh1pr:Z3EV, ade6-M210:GapR-GFP-NLS, Nhp2-mCherry-NatR, ura4-D18, can1-1	72	This ref
1232	h-, rpl3602del::hygR, leu1-32:: LEU1 adh1pr:Z3EV, ade6-M210:GapR-GFP-NLS, Nhp2-mCherry-NatR, ura4-D18, can1-1		This ref
1238	h-, rpl3801del::hygR, leu1-32:: LEU1 adh1pr:Z3EV, ade6-M210:GapR-GFP-NLS, Nhp2-mCherry-NatR, ura4-D18, can1-1		This ref
1244	h-, rpl3702del::hygR, leu1-32:: LEU1 adh1pr:Z3EV, ade6-M210:GapR-GFP-NLS, Nhp2-mCherry-NatR, ura4-D18, can1-1		This ref
1250	h-, rpl1902del::hygR, leu1-32:: LEU1 adh1pr:Z3EV, ade6-M210:GapR-GFP-NLS, Nhp2-mCherry-NatR, ura4-D18, can1-1		This ref
1256	h-, rpl2102del::hygR, leu1-32:: LEU1 adh1pr:Z3EV, ade6-M210:GapR-GFP-NLS, Nhp2-mCherry-NatR, ura4-D18		This ref
1262	h-, rps1402del::hygR, leu1-32:: LEU1 adh1pr:Z3EV, ade6-M210:GapR-GFP-NLS, Nhp2-mCherry-NatR, ura4-D18		This ref
1268	h-, rps1602del::hygR, leu1-32:: LEU1 adh1pr:Z3EV, ade6-M210:GapR-GFP-NLS, Nhp2-mCherry-NatR, ura4-D18, can1-1		This ref
1274	h-, rpl26del::hygR, leu1-32:: LEU1 adh1pr:Z3EV, ade6-M210:GapR-GFP-NLS, Nhp2-mCherry-NatR, ura4-D18, can1-1		This ref
1350	h-, leu1-32:: LEU1 adh1pr:Z3EV, ade6-M210:GapR-GFP-NLS, Nhp2-mCherry-NatR, can1-1, Ura4+	80	This ref
1514	h-, leu1-32:: LEU1 adh1pr:Z3EV, ade6-M210:GapR-GFP-NLS, Nhp2-mCherry-NatR, Ura4-DE:ptdh1-Rpa43-mTagBFP2-terminator, can1-1	95	This ref
1515	h?, rpl3801del::G418, leu1-32:: LEU1 adh1pr:Z3EV, ade6-M210:GapR-GFP-NLS, Nhp2-mCherry-NatR, ura4-DE:ptdh1-Rpa43-mTagBFP2-terminator, can1-1	91	This ref
1516	h-, leu1-32:: LEU1 adh1pr:Z3EV, ade6-M210:GapR-GFP-NLS, Nhp2-mCherry-NatR, Ura4+, can1-1	81	This ref
1517	h-, leu1-32:: LEU1 adh1pr:Z3EV, ade6-M210:GFP-NLS, Nhp2-mCherry-NatR, ura4+, can1-1	83	This ref
1518	h-, rpl3801del::hygR, leu1-32:: LEU1 adh1pr:Z3EV, ade6-M210:GapR-GFP-NLS, Nhp2-mCherry-NatR, ura4+, can1-1	80	This ref
