# Supplementary material for: Regulators of rDNA array morphology in fission yeast
Source: PLoS Genet. 2024 Jul 5;20(7):e1011331. doi: 10.1371/journal.pgen.1011331 (PMC11253961; doi:10.1371/journal.pgen.1011331)
Supplement: S7 Table — (CSV) [file pgen.1011331.s023.csv]

Plasmid	Purpose	Selection	Source
pFS461	leu1 integration plasmid with adh1pr:Z3EV	AmpR	Addgene, Zanders lab
pFS462	his7 integration plasmid with Z3EVpr:GFP	AmpR	Addgene, Zanders lab
pFS462-GapR	his7 integration plasmid with Z3EVpr:GapR-GFP	AmpR	This ref
pFS462-GapR-1-76	his7 integration plasmid with Z3EVpr:GapR-1-76-GFP	AmpR	This ref
pFS462-ade6	ade6 integration plasmid with Z3EVpr:GFP	AmpR	This ref
pFS462-GapR-ade6	ade6 integration plasmid with Z3EVpr:GapR-GFP	AmpR	This ref
pFS462-GapR-1-76-ade6	ade6 integration plasmid with Z3EVpr:GapR-1-76GFP	AmpR	This ref
pAV0471	ura4 integration plasmid with tdh1 promoter, mTagBFP2, and tdh1 terminator sequence		Jasperson Lab, Originally from Vjestica et al 2020
