# Supplementary material for: Regulators of rDNA array morphology in fission yeast
Source: PLoS Genet. 2024 Jul 5;20(7):e1011331. doi: 10.1371/journal.pgen.1011331 (PMC11253961; doi:10.1371/journal.pgen.1011331)
Supplement: S8 Table — (CSV) [file pgen.1011331.s024.csv]

Name	Sequence (5�-3�)	Application
18S-F	CGGCACCTTACGAGAAATCA	ChIP-qpCR/rRNA-qPCR
18S-R	CCACCACCCATAGAATCAAGAA
ITS1-F	AAATGAAATTGTAAATATTACGAGTGGATG	ChIP-qpCR
ITS1-R	TGATATGCTTGGCATGCAACA
5.8S-F	GAAGAACGCAGCGAAATG	ChIP-qpCR/rRNA-qPCR
5.8S-R	ATGCCTTTGGTAGAACCC
28S-F	GATGTCGGCTCTTCCTATCA	ChIP-qpCR/rRNA-qPCR
28S-R	CTGTCTCACGACGGTCTAAA
RepForkB-F	TCAAAGTCCACACACGCAGA	ChIP-qpCR
RepForkB-R	TGGGTATTGAGTATTTTCCCACCA
5'RepOrigin-F	GTGTGTGAGAGATAGAGAGAGAGA	ChIP-qpCR
5'RepOrigin-R	AGGAAACCCAACCTGTTGTAA
3'RepOrigin-F	GTGCGGTTACATATGCACAATATC	ChIP-qpCR
3'RepOrigin-R	CCACGCATACCTGACCTAAAT
NegControl-F	GGATAGGAAATAGGCACCGAAA	ChIP-qpCR
NegControl-R	TTCTCCTTTCAACCACCACTC
pyk1-F	CTGTCAACCGTCGTACCTCC	rRNA-qPCR
pyk1-R	TCATACCAGCATCACGGAGC
ITS2-F	AAATATTTTTGATGAGGTGTTGAACGAA	rRNA-qPCR
ITS2-R	TCTTCCTTTTGTTTTCACCAATCG
28S-F	CAAGGTGAACAGCCTCTAGT	ddPCR
28S-R	CAACGTACCCAACCCTTAGA
28S-Hex	/5HEX/CGTAACTTC/ZEN/GGGATAAGGATTGGC/3IABkFQ/
nda2-F	TGTCGGTGAAGGTATGGAAG	ddPCR
nda2-R	ACCAACCTCTTCGTAATCCC
nda2-FAM	/56FAM/CCAGAGAAG/ZEN/ATTTGGCTGCCTTAG/3IABkFQ/
